# Supplementary material for: In silico prediction of cytotoxic T-cell epitopes from Helicobacter pylori virulence factors using an immunoinformatics approach
Source: BioTechnologia (Pozn). 2025 Sep 22;106(3):241–58. doi: 10.5114/bta/208778 (PMC12550678; doi:10.5114/bta/208778)
Supplement: Supplementary file 1 [file BTA-106-3-208778-s1.xlsx]

## Sheet: VF_OipA 
OipA NCBI results		OipA Clustal Omega results		OipA PVS Results					OipA Post Translational Modification / Processing		OipA IEDB Filtered Results (244 out of 16320)													OipA Toxicity Prediction and Allergenicity												OipA Cross Reactivity (Repeats removed; top 3 of each Epitope obtained)													OipA Population Coverage Calculation Result
>TPI06461.1 outer inflammatory protein OipA [Helicobacter pylori]		KAA6518656.1 MKKALLL--SLSLSFWLHAERNGFYLSLNFLEGSYIKGQGSIGKKASAENALNEAINNAK 58									Allele	#	Start	End	Peptide Length	Peptide	Proteasome Score	TAP Score	MHC Score	Processing Score	Total Score	MHC IC50		Peptide ID	Peptide Sequence	SVM Score	Prediction	Hydrophobicity	Hydropathicity	Hydrophilicity	Charge	Mol wt	Non-Allergen/ Allergen	Tanimoto Similarity Index			Non-Allergen Epitope	Description	Scientific Name	Max Score	Total Score	Query Cover		Per. Ident	Acc. Len	Accession
MKKTLLLTLFFSFWLHAERNGFYLGLNFAEGSYIQGQGNIGEKASAENALNQAINNAKNSVFPQQNTKAI		RPF68145.1 MKKALLL--TLSLSFWLHAERNGFYLGLNFLEGSYIQGQGSIGEKASAENALNQAINNAK 58									HLA-A*30:01	3	2	10	9	RVKGLSIFY	1.62	1.49	-0.92	3.12	2.19	8.3		1	RVKGLSIFY	-1.27	Non-Toxin	-0.06	0.49	-0.4	2	1082.44	PROBABLE NON-ALLERGEN	0.71		1	RVKGLSIFY	immunoglobulin heavy chain junction region [Homo sapiens]	Homo sapiens	22.3	22.3	1	34	0.7778	20	MCA01825.1
RDAQNALNEVKDSTKIANRFAGNGGSGGLFNELSFGYKYFLGKKRIIGFRHSLFFGYQLGGVGSVPGSGL		KAA6511578.1 MKKALLL--TLSLSFWLHAERNGFYLGLNFAEGSYIQGQGSIGEKASAENALNQAINNAK 58									HLA-A*29:02	6	6	14	9	RVVSVYLNY	1.35	1.51	-1.13	2.87	1.74	13.3		2	RVVSVYLNY	-1.41	Non-Toxin	-0.05	0.56	-0.82	1	1112.42	PROBABLE NON-ALLERGEN	0.73				immunoglobulin heavy chain junction region [Homo sapiens]	Homo sapiens	21.8	21.8	0.88	48	0.75	19	MOO61221.1
IAFLPYGFNTDLLINWTNDKRASQKYVQRRVKGLSIFYKDMTGRTLDANTLKKASRHVFRKSSGLVIGME		KAA6516006.1 MKKALLL--TLSLSFWLHAERNGFYLGLNFAEGSYIQGQGSIGEKASAENALNQAINNAK 58									HLA-A*29:02	1	10	22	13	RIIGFRHSLFFGY	1.27	1.51	-1.14	2.77	1.64	13.7		3	RIIGFRHSLFFGY	-0.67	Non-Toxin	0	0.47	-0.72	2.5	1613.09	PROBABLE NON-ALLERGEN	0.64				immunoglobulin heavy chain junction region [Homo sapiens]	Homo sapiens	21.4	21.4	0.77	49	0.8571	12	MCA74845.1
LGGSTWFASNNLTPFNQVKSRTIFQLQGKFGVRWNNDEYDVDRYGDEIYLGGSSVELGVKVPAFKVNYYS		KAA6514871.1 MKKALLL--TLSLSFWLHAERNGFYLGLNFAEGSYIQGQGSIGEKASAENALNQAINNAK 58									HLA-B*35:01	4	4	12	9	FASNNLTPF	1.01	1.06	-0.5	2.06	1.57	3.1		4	FASNNLTPF	-1.08	Non-Toxin	0.02	0.12	-0.78	0	1010.23	PROBABLE ALLERGEN	0.74		2	RIIGFRHSLFFGY	immunoglobulin heavy chain junction region [Homo sapiens]	Homo sapiens	23.5	23.5	0.61	16	0.75	14	MCG76147.1
DNYGDKLDYKRVVSVYLNYTYNFKNKH		KAA6509931.1 MKKALLL--TLSLSFWLHAERNGFYLGLNFAEGSYIQGQGSIGEKASAENALNQAINNAK 58									HLA-A*32:01	1	10	20	11	RIIGFRHSLFF	1.37	1.34	-1.32	2.71	1.39	20.8		5	RIIGFRHSLFF	-0.66	Non-Toxin	-0.02	0.71	-0.65	2.5	1392.83	PROBABLE NON-ALLERGEN	0.69				immunoglobulin heavy chain junction region [Homo sapiens]	Homo sapiens	23.5	23.5	0.46	23	1	21	MBN4473321.1
		KAA6506783.1 MKKALLL--TLSLSFWLHAERNGFYLGLNFAEGSYIQGQGSIGEKASAENALNQAINNAK 58									HLA-A*29:02	6	7	14	8	VVSVYLNY	1.35	1.41	-1.39	2.77	1.38	24.3		6	VVSVYLNY	-1.26	Non-Toxin	0.16	1.19	-1.3	0	956.22	PROBABLE ALLERGEN	0.76				immunoglobulin heavy chain junction region [Homo sapiens]	Homo sapiens	23.1	23.1	0.69	24	0.7778	14	MCD32732.1
		KAA6513384.1 MKKALLL--TLSLSFWLHAERNGFYLGLNFAEGSYIQGQGSIGEKASAENALNQAINNAK 58									HLA-A*29:02	3	2	10	9	RVKGLSIFY	1.62	1.49	-1.76	3.12	1.35	58.1		7	RVKGLSIFY	-1.27	Non-Toxin	-0.06	0.49	-0.4	2	1082.44	PROBABLE NON-ALLERGEN	0.71		3	RIIGFRHSLFF	immunoglobulin heavy chain junction region [Homo sapiens]	Homo sapiens	23.5	23.5	0.54	17	1	21	MBN4473321.1
>TPH99335.1 outer inflammatory protein OipA [Helicobacter pylori]		KAA6504524.1 MKKALLLTLSLSLSFWLHAERNGFYLGLNFLEGSYIQGQGSIGEKASAENALNQAINNAK 60									HLA-A*32:01	4	1	12	12	STWFASNNLTPF	1.01	1.19	-0.89	2.2	1.31	7.7		8	STWFASNNLTPF	-1.13	Non-Toxin	0.01	-0.11	-0.88	0	1384.67	PROBABLE ALLERGEN	0.67				immunoglobulin heavy chain junction region [Homo sapiens]	Homo sapiens	22.7	22.7	0.72	39	0.75	26	MOK78757.1
MKKALLLTLSLSFWLHAERNGFYLGLNFAEGSYIKGQGSIGEKASAENALNEAINNAKNSLFPEQNTKAI		KAA8891431.1 MKKALLL--TLSLSFWLHAERNGFYLGLNFAEGSYIQGQGSIGEKASAENALNQAINNAK 58									HLA-A*29:02	1	11	22	12	IIGFRHSLFFGY	1.27	1.32	-1.29	2.59	1.3	19.5		9	IIGFRHSLFFGY	-0.46	Non-Toxin	0.14	0.88	-1.03	1.5	1456.89	PROBABLE NON-ALLERGEN	0.68				immunoglobulin heavy chain junction region [Homo sapiens]	Homo sapiens	22.7	22.7	0.72	39	0.75	26	MOK76622.1
RDAQNALNKVKDSTKIANRFAGNGGSGGLFNELSFGYKYFLGKKRIIGFRHSLFFGYQLGGVGSVPGSGL		KAA6513621.1 MKKALLL--TLSLSFWLHAERNGFYLGLNFAEGSYIQGQGSIGEKASAENALNQAINNAK 58									HLA-B*27:05	3	1	10	10	RRVKGLSIFY	1.62	1.42	-1.76	3.04	1.27	58.1		10	RRVKGLSIFY	-1.4	Non-Toxin	-0.23	-0.01	-0.06	3	1238.64	PROBABLE NON-ALLERGEN	0.68		4	IIGFRHSLFFGY	immunoglobulin heavy chain junction region [Homo sapiens]	Homo sapiens	23.5	23.5	0.66	14	0.75	14	MCG76147.1
IAFLPYGFNTDLLINWTNDKRASQEYVQRRVKGLSIFYKDMTGRTLDANTLKKASRHVFRKSSGLVIGME		TPH89955.1 MKKTLLL--TLSLSFWLHAERNGFYLGLNFLEGSYIKGQGSIGKKASAENALNEAINNAK 58									HLA-A*03:01	3	2	10	9	RVKGLSIFY	1.62	1.49	-1.94	3.12	1.18	86.3		11	RVKGLSIFY	-1.27	Non-Toxin	-0.06	0.49	-0.4	2	1082.44	PROBABLE NON-ALLERGEN	0.71				immunoglobulin heavy chain junction region [Homo sapiens]	Homo sapiens	23.5	23.5	0.5	20	1	21	MBN4473321.1
LGGSTWFASNNLTPFNQVKSRTIFQLQGKFGVRWNNDEYDIDRYGDEIYLGGSSVELGVKVPAFKVNYYS		TPH42858.1 MKKALLL--TLSLSFWLHAERNGFYLGLNFLEGSYIKGQGSIGKKASAENALNEAINNAK 58		CONSERVED FRAGMENTS WITH NO VARIABLE RESIDUES							HLA-A*11:01	6	6	14	9	RVVSVYLNY	1.35	1.51	-1.72	2.87	1.15	52.5		12	RVVSVYLNY	-1.41	Non-Toxin	-0.05	0.56	-0.82	1	1112.42	PROBABLE NON-ALLERGEN	0.73				immunoglobulin heavy chain junction region [Homo sapiens]	Homo sapiens	23.1	23.1	0.75	21	0.7778	14	MCD32732.1
DNYGDKLDYKRVVSVYLNYTYNFKNKH		TPH99335.1 MKKALLL--TLSLSFWLHAERNGFYLGLNFAEGSYIKGQGSIGEKASAENALNEAINNAK 58		N	Start	End	Sequence				HLA-A*11:01	3	2	10	9	RVKGLSIFY	1.62	1.49	-1.99	3.12	1.13	96.7		13	RVKGLSIFY	-1.27	Non-Toxin	-0.06	0.49	-0.4	2	1082.44	PROBABLE NON-ALLERGEN	0.71		5	RRVKGLSIFY	immunoglobulin heavy chain junction region [Homo sapiens]	Homo sapiens	22.3	22.3	0.9	41	0.7778	20	MCA01825.1
		TPH32011.1 MKKALLL--TLSLSFWLHAERNGFYLGLNFAEGSYIKGQGSIGEKASAENALNEAINNAK 58		1	14	26	S F W L H A E R N G F Y L				HLA-B*15:01	3	2	10	9	RVKGLSIFY	1.62	1.49	-2.07	3.12	1.04	118.1		14	RVKGLSIFY	-1.27	Non-Toxin	-0.06	0.49	-0.4	2	1082.44	PROBABLE NON-ALLERGEN	0.71				immunoglobulin heavy chain junction region [Homo sapiens]	Homo sapiens	21.8	21.8	0.8	58	0.75	19	MOO61221.1
		TPH84372.1 MKKTLLL--TLFFSFWLHAERNGFYLGLNFAEGSYIKGQGSIGEKASAENALNQAINNAK 58		2	45	53	K A S A E N A L N				HLA-B*27:05	1	14	22	9	FRHSLFFGY	1.27	1.32	-1.54	2.58	1.04	35		15	FRHSLFFGY	-0.8	Non-Toxin	0.01	0.22	-0.98	1.5	1173.46	PROBABLE ALLERGEN	0.74				immunoglobulin heavy chain junction region [Homo sapiens]	Homo sapiens	21.4	21.4	0.7	59	0.8571	12	MCA74845.1
>TPH89955.1 outer inflammatory protein OipA [Helicobacter pylori]		TPI06461.1 MKKTLLL--TLFFSFWLHAERNGFYLGLNFAEGSYIQGQGNIGEKASAENALNQAINNAK 58		3	55	62	A I N N A K N S				HLA-A*11:01	1	10	22	13	RIIGFRHSLFFGY	1.27	1.51	-1.73	2.77	1.04	53.9		16	RIIGFRHSLFFGY	-0.67	Non-Toxin	0	0.47	-0.72	2.5	1613.09	PROBABLE NON-ALLERGEN	0.64		6	LPYGFNTDLLINW	fatty acyl-CoA reductase 1 [Homo sapiens]	Homo sapiens	23.1	23.1	0.84	41	0.6923	139	KAI2558840.1
MKKTLLLTLSLSFWLHAERNGFYLGLNFLEGSYIKGQGSIGKKASAENALNEAINNAKNSLFPNTKAIRD		TPH66898.1 MKKTLLL--TLFFSFWLHAERNGFYLGLNFAEGSYIQGQGNIGEKASAENALNQAINNAK 58		4	74	80	D A Q N A L N				HLA-B*15:01	1	10	20	11	RIIGFRHSLFF	1.37	1.34	-1.79	2.71	0.92	61		17	RIIGFRHSLFF	-0.66	Non-Toxin	-0.02	0.71	-0.65	2.5	1392.83	PROBABLE NON-ALLERGEN	0.69				fatty acyl-CoA reductase 1 [Homo sapiens]	Homo sapiens	23.1	23.1	0.84	41	0.6923	515	NP_115604.1
AQNALNAVKDSTKIANRFAGNGGSGGLFNELSFGYKYFLGKKRIIGFRHSLFFGYQLGGVGSVPGSGLIV		TPH66262.1 MKKALLL--TLSLSFWLHAERNGFYLGLNFAEGSYIQGQGNIGEKASAENALNQAINNAK 58		5	91	100	R F A G N G G S G G				HLA-B*53:01	2	2	14	13	LPYGFNTDLLINW	1.56	0.29	-0.94	1.85	0.91	8.6		18	LPYGFNTDLLINW	-1.01	Non-Toxin	0.09	0.25	-0.95	-1	1565.99	PROBABLE NON-ALLERGEN	0.61				hypothetical protein [Homo sapiens]	Homo sapiens	23.1	23.1	0.84	41	0.6923	515	CAI56762.1
FLPYGFNTDLLINWTNDKRASQKYVERRVKGLSIFYKDMTGRTLDANTLKKASRHVFRKSSGLVIGMDIG		TPH62206.1 MKKALLL--TLSLSFWLHAERNGFYLGLNFAEGSYIQGQGNIGEKASAENALNQAINNAK 58		6	108	143	G Y K Y F L G K K R I I G F R H S L F F G Y Q L G G V G S V P G S G L I				HLA-A*32:01	1	10	22	13	RIIGFRHSLFFGY	1.27	1.51	-1.88	2.77	0.89	76.2		19	RIIGFRHSLFFGY	-0.67	Non-Toxin	0	0.47	-0.72	2.5	1613.09	PROBABLE NON-ALLERGEN	0.64		7	KYFLGKKRIIGF	alternative protein BIRC3 [Homo sapiens]	Homo sapiens	26.9	26.9	0.91	1.5	0.7273	70	CCQ43129.1
ASTWFASNNLTPFNQVKSRTIFQLQGKFGVRWNNDEYDVDRYGNEKYLGGSSVELGVKVPAFKVNYYSDN		***:*** :* :*************.*** *****:***.**:*********:******		7	145	166	F L P Y G F N T D L L I N W T N D K R A S Q				HLA-B*15:01	6	6	14	9	RVVSVYLNY	1.35	1.51	-1.99	2.87	0.87	98.8		20	RVVSVYLNY	-1.41	Non-Toxin	-0.05	0.56	-0.82	1	1112.42	PROBABLE NON-ALLERGEN	0.73				Chain A, Microsomal glutathione S-transferase 2 [Homo sapiens]	Homo sapiens	23.5	23.5	0.91	24	0.5625	153	6SSR_A
YGNKLDYKRVVSVYLNYTYNFKNKH				8	171	190	R R V K G L S I F Y K D M T G R T L D A				HLA-A*23:01	1	3	14	12	KYFLGKKRIIGF	1.42	1.29	-1.85	2.71	0.86	70.6		21	KYFLGKKRIIGF	-0.98	Non-Toxin	-0.13	0.01	-0.06	4	1470.02	PROBABLE NON-ALLERGEN	0.64				microsomal glutathione S-transferase 2 isoform 1 [Homo sapiens]	Homo sapiens	23.5	23.5	0.91	24	0.5625	147	NP_001191295.1
		KAA6518656.1 NSLFPN--TKAIKDAQNALNAVKDSNKIANRFAGNGGSGGIFNELSLGYKYFLGKKRIIG 116		9	202	207	R K S S G L				HLA-B*27:05	1	9	22	14	KRIIGFRHSLFFGY	1.27	1.48	-1.9	2.75	0.85	79.6		22	KRIIGFRHSLFFGY	-0.59	Non-Toxin	-0.08	0.16	-0.46	3.5	1741.28	PROBABLE NON-ALLERGEN	0.63		8	KRIIGFRHSLFFGY	microsomal glutathione S-transferase 2 isoform 2 [Homo sapiens]	Homo sapiens	24.8	24.8	0.71	12	0.8	79	NP_001191296.1
		RPF68145.1 NSLFPEQNTKAIRDAQNALNAVKDSNKIASRFAGNGGSGGLFNELSLGYKYFLGKKRIIG 118		10	216	232	S T W F A S N N L T P F N Q V K S				HLA-A*23:01	4	2	12	11	TWFASNNLTPF	1.01	1.27	-1.44	2.28	0.84	27.4		23	TWFASNNLTPF	-1.11	Non-Toxin	0.04	-0.05	-0.98	0	1297.58	PROBABLE ALLERGEN	0.69				microsomal glutathione S-transferase 2, isoform CRA_a [Homo sapiens]	Homo sapiens	24.8	24.8	0.71	12	0.8	116	EAX05111.1
>TPH84372.1 outer inflammatory protein OipA [Helicobacter pylori]		KAA6511578.1 NSLFPEQNTKAIRDAQNALNAVKDSTKIANRFAGNGGSGGIFNELSLGYKYFLGKKRIIG 118		11	234	243	T I F Q L Q G K F G				HLA-B*35:01	5	4	12	9	VPAFKVNYY	1.46	1.22	-1.88	2.68	0.79	76.6		24	VPAFKVNYY	-1.03	Non-Toxin	0.02	0.16	-0.82	1	1100.4	PROBABLE ALLERGEN	0.73				microsomal glutathione S-transferase 2 isoform 1 [Homo sapiens]	Homo sapiens	24.8	24.8	0.71	12	0.8	147	NP_001191295.1
MKKTLLLTLFFSFWLHAERNGFYLGLNFAEGSYIKGQGSIGEKASAENALNQAINNAKNSVFPEQNTKAI		KAA6516006.1 NSLFPN--TKAIRDAQNALNEVKDSTKIASRFAGNGGSGGLFNELSLGYKYFLGKKRIIG 116		12	261	268	Y L G G S S V E				HLA-B*58:01	6	6	14	9	RVVSVYLNY	1.35	1.51	-2.08	2.87	0.79	120.7		25	RVVSVYLNY	-1.41	Non-Toxin	-0.05	0.56	-0.82	1	1112.42	PROBABLE NON-ALLERGEN	0.73		9	IGFRHSLFFGY	immunoglobulin heavy chain junction region [Homo sapiens]	Homo sapiens	23.5	23.5	0.72	12	0.75	14	MCG76147.1
RDAQNALNEVKDSIKIANRFAGNGGSGGLFNELSFGYKYFLGKKRIIGFRHSLFFGYQLGGVGSVPGSGL		KAA6514871.1 NSLFPN--TKAIRDAQNALNEVKDSTKIASRFAGNGGSGGLFNELSLGYKYFLGKKRIIG 116		13	270	283	G V K V P A F K V N Y Y S D				HLA-B*35:01	5	4	11	8	VPAFKVNY	1.43	1.22	-1.86	2.64	0.78	73		26	VPAFKVNY	-1.09	Non-Toxin	0.02	0.34	-0.64	1	937.21	PROBABLE ALLERGEN	0.74				immunoglobulin heavy chain junction region [Homo sapiens]	Homo sapiens	23.5	23.5	0.54	17	1	21	MBN4473321.1
IVFLPYGFNTDLLINWTNDKRASQKYVERRVKGLSIFYKDMTGRTLDANTLKKASRHVFRKSSGLVIGME		KAA6509931.1 NSLFPN--TKAIRDAQNALNEVKDSTKIASRFAGNGGSGGLFNELSLGYKYFLGKKRIIG 116		14	288	301	K L D Y K R V V S V Y L N Y				HLA-A*29:02	1	13	22	10	GFRHSLFFGY	1.27	1.29	-1.8	2.56	0.75	63.7		27	GFRHSLFFGY	-0.74	Non-Toxin	0.03	0.16	-0.88	1.5	1230.53	PROBABLE ALLERGEN	0.7				immunoglobulin heavy chain junction region [Homo sapiens]	Homo sapiens	23.1	23.1	0.81	17	0.7778	14	MCD32732.1
LGGSTWFASNNLTPFNQVKSRTIFQLQGKFGVRWNNDEYDIDRYGDEIYLGGSSVELGVKVPAFKVNYYS		KAA6506783.1 NSLFPN--TKAIRDAQNALNEVKDSTKIASRFAGNGGSGGLFNELSLGYKYFLGKKRIIG 116									HLA-B*46:01	4	4	12	9	FASNNLTPF	1.01	1.06	-1.34	2.06	0.73	21.7		28	FASNNLTPF	-1.08	Non-Toxin	0.02	0.12	-0.78	0	1010.23	PROBABLE ALLERGEN	0.74		10	KRIIGFRHSL	Chain A, Microsomal glutathione S-transferase 2 [Homo sapiens]	Homo sapiens	24.8	24.8	1	5.7	0.8	153	6SSR_A
DNYGDKLDYKRVVSVYLNYTYNFKNKH		KAA6513384.1 NSLFPN--TKAIRDAQNALNAVKDSNKIANRFAGNGGSGGIFNELSLGYKYFLGKKRIIG 116									HLA-B*15:01	1	10	22	13	RIIGFRHSLFFGY	1.27	1.51	-2.05	2.77	0.72	111.9		29	RIIGFRHSLFFGY	-0.67	Non-Toxin	0	0.47	-0.72	2.5	1613.09	PROBABLE NON-ALLERGEN	0.64				microsomal glutathione S-transferase 2 isoform 1 [Homo sapiens]	Homo sapiens	24.8	24.8	1	5.7	0.8	147	NP_001191295.1
		KAA6504524.1 NSLFPN--TKAIKDAQNALNAVKDSNKIASRFAGNGGSGGIFNELSLGYKYFLGKKRIIG 118									HLA-B*27:05	6	5	14	10	KRVVSVYLNY	1.35	1.42	-2.06	2.77	0.71	114.3		30	KRVVSVYLNY	-1.32	Non-Toxin	-0.16	0.11	-0.44	2	1240.61	PROBABLE ALLERGEN	0.71				microsomal glutathione S-transferase 2, isoform CRA_a [Homo sapiens]	Homo sapiens	24.8	24.8	1	5.7	0.8	116	EAX05111.1
		KAA8891431.1 NSLFPN--TKAIRDAQNALNAVKDSTKIASRFAGNGGSGGIFNELSLGYKYFLGKKRIIG 116									HLA-A*29:02	1	12	22	11	IGFRHSLFFGY	1.27	1.22	-1.79	2.48	0.69	62		31	IGFRHSLFFGY	-0.63	Non-Toxin	0.09	0.55	-0.96	1.5	1343.71	PROBABLE NON-ALLERGEN	0.67		11	KRIIGFRHSLFF	Chain A, Microsomal glutathione S-transferase 2 [Homo sapiens]	Homo sapiens	24.8	24.8	0.83	8.4	0.8	153	6SSR_A
>TPH66898.1 outer inflammatory protein OipA [Helicobacter pylori]		KAA6513621.1 NSLFPN--TKAIRDAQNALNAVKDSNKIANRFAGNGGSGGIFNELSLGYKYFLGKKRIIG 116									HLA-B*39:01	1	14	24	11	FRHSLFFGYQL	1.54	0.46	-1.33	2	0.68	21.1		32	FRHSLFFGYQL	-0.87	Non-Toxin	0	0.21	-0.95	1.5	1414.79	PROBABLE ALLERGEN	0.67				microsomal glutathione S-transferase 2 isoform 1 [Homo sapiens]	Homo sapiens	24.8	24.8	0.83	8.4	0.8	147	NP_001191295.1
MKKTLLLTLFFSFWLHAERNGFYLGLNFAEGSYIQGQGNIGEKASAENALNQAINNAKNSVFPQQNTKAI		TPH89955.1 NSLFPN--TKAIRDAQNALNAVKDSTKIANRFAGNGGSGGLFNELSFGYKYFLGKKRIIG 116									HLA-B*27:05	1	9	18	10	KRIIGFRHSL	1.54	0.63	-1.5	2.17	0.67	31.7		33	KRIIGFRHSL	-0.91	Non-Toxin	-0.25	-0.17	0.09	3.5	1226.64	PROBABLE NON-ALLERGEN	0.71				microsomal glutathione S-transferase 2, isoform CRA_a [Homo sapiens]	Homo sapiens	24.8	24.8	0.83	8.4	0.8	116	EAX05111.1
RDAQNALNEVKDSTKIANRFAGNGGSGGLFNELSFGYKYFLGKKRIIGFRHSLFFGYQLGGVGSVPGSGL		TPH42858.1 NSLFPEQNTKAIRDAQNALNAVRDSTKIANRFAGNGGSGGLFNELSFGYKYFLGKKRIIG 118									HLA-A*03:01	6	6	14	9	RVVSVYLNY	1.35	1.51	-2.22	2.87	0.64	167.9		34	RVVSVYLNY	-1.41	Non-Toxin	-0.05	0.56	-0.82	1	1112.42	PROBABLE NON-ALLERGEN	0.73		12	RIIGFRHSLF	immunoglobulin heavy chain junction region [Homo sapiens]	Homo sapiens	21.8	21.8	0.8	53	0.75	17	MBB2021122.1
IAFLPYGFNTDLLINWTNDKRASQKYVQRRVKGLSIFYKDMTGRTLDANTLKKASRHVFRKSSGLVIGME		TPH99335.1 NSLFPEQNTKAIRDAQNALNKVKDSTKIANRFAGNGGSGGLFNELSFGYKYFLGKKRIIG 118									HLA-B*27:05	1	9	20	12	KRIIGFRHSLFF	1.37	1.31	-2.06	2.68	0.62	113.7		35	KRIIGFRHSLFF	-0.53	Non-Toxin	-0.11	0.32	-0.34	3.5	1521.02	PROBABLE NON-ALLERGEN	0.66				protein GAPT [Homo sapiens]	Homo sapiens	21.8	21.8	0.7	66	0.8571	157	NP_001291357.1
LGGSTWFASNNLTPFNQVKSRTIFQLQGKFGVRWNNDEYDVDRYGDEIYLGGSSVELGVKVPAFKVNYYS		TPH32011.1 NSLFPEQNTKAIRDAQNALNEVRDSTKIANRFAGNGGSGGLFNELSFGYKYFLGKKRIIG 118									HLA-A*32:01	1	10	18	9	RIIGFRHSL	1.54	0.65	-1.57	2.19	0.62	37.3		36	RIIGFRHSL	-1	Non-Toxin	-0.16	0.24	-0.23	2.5	1098.45	PROBABLE NON-ALLERGEN	0.69				Chain A, Microsomal glutathione S-transferase 2 [Homo sapiens]	Homo sapiens	21.8	21.8	0.9	66	0.7778	153	6SSR_A
DNYGDKLDYKRVVSVYLNYTYNFKNKH		TPH84372.1 NSVFPEQNTKAIRDAQNALNEVKDSIKIANRFAGNGGSGGLFNELSFGYKYFLGKKRIIG 118									HLA-A*02:06	1	22	35	14	YQLGGVGSVPGSGL	1.22	0.44	-1.04	1.65	0.61	11.1		37	YQLGGVGSVPGSGL	-1.14	Non-Toxin	0.12	0.43	-0.58	0	1290.66	PROBABLE NON-ALLERGEN	0.58		13	FLGKKRIIGFRHSL	Chain A, Microsomal glutathione S-transferase 2 [Homo sapiens]	Homo sapiens	27.8	27.8	0.78	1	0.8182	153	6SSR_A
		TPI06461.1 NSVFPQQNTKAIRDAQNALNEVKDSTKIANRFAGNGGSGGLFNELSFGYKYFLGKKRIIG 118									HLA-A*32:01	1	10	19	10	RIIGFRHSLF	1.14	1.34	-1.88	2.48	0.6	75.8		38	RIIGFRHSLF	-0.84	Non-Toxin	-0.08	0.5	-0.46	2.5	1245.64	PROBABLE NON-ALLERGEN	0.7				microsomal glutathione S-transferase 2 isoform 1 [Homo sapiens]	Homo sapiens	27.8	27.8	0.78	1	0.8182	147	NP_001191295.1
		TPH66898.1 NSVFPQQNTKAIRDAQNALNEVKDSTKIANRFAGNGGSGGLFNELSFGYKYFLGKKRIIG 118									HLA-B*15:01	4	4	12	9	FASNNLTPF	1.01	1.06	-1.47	2.06	0.59	29.6		39	FASNNLTPF	-1.08	Non-Toxin	0.02	0.12	-0.78	0	1010.23	PROBABLE ALLERGEN	0.74				microsomal glutathione S-transferase 2, isoform CRA_a [Homo sapiens]	Homo sapiens	27.8	27.8	0.78	1	0.8182	116	EAX05111.1
>TPH66262.1 outer inflammatory protein OipA [Helicobacter pylori]		TPH66262.1 NSVFPQQNTKAIRDAQNALNEVKDSTKIANRFAGNGGSGGLFNELSFGYKYFLGKKRIIG 118									HLA-A*68:01	3	7	16	10	SIFYKDMTGR	0.95	0.79	-1.17	1.74	0.57	14.9		40	SIFYKDMTGR	-1.01	Non-Toxin	-0.22	-0.59	0.1	1	1217.54	PROBABLE NON-ALLERGEN	0.71		14	ASNNLTPF	histone acetyltransferase p300 isoform 1 [Homo sapiens]	Homo sapiens	22.7	22.7	0.87	21	0.8571	2414	NP_001420.2
MKKALLLTLSLSFWLHAERNGFYLGLNFAEGSYIQGQGNIGEKASAENALNQAINNAKNSVFPQQNTKAI		TPH62206.1 NSVFPQQNTKAIRDAQNALNEVKDSTKIANRFAGNGGSGGLFNELSFGYKYFLGKKRIIG 118									HLA-B*08:01	1	5	18	14	FLGKKRIIGFRHSL	1.54	0.29	-1.29	1.83	0.54	19.5		41	FLGKKRIIGFRHSL	-1.02	Non-Toxin	-0.17	0.04	-0.03	4.5	1672.27	PROBABLE NON-ALLERGEN	0.62				p300 protein [Homo sapiens]	Homo sapiens	22.7	22.7	0.87	21	0.8571	2414	AAA18639.1
RDAQNALNEVKDSTKIANRFAGNGGSGGLFNELSFGYKYFLGKKRIIGFRHSLFFGYQLGGVGSVPGSGL		**:**: ****:******* *:** ***.**********:*****:*************									HLA-B*53:01	4	4	12	9	FASNNLTPF	1.01	1.06	-1.52	2.06	0.54	33.3		42	FASNNLTPF	-1.08	Non-Toxin	0.02	0.12	-0.78	0	1010.23	PROBABLE ALLERGEN	0.74				histone acetyltransferase p300 isoform 2 [Homo sapiens]	Homo sapiens	22.7	22.7	0.87	21	0.8571	2388	NP_001349772.1
IAFLPYGFNTDLLINWTNDKRASQKYVQRRVKGLSIFYKDMTGRTLDANTLKKASRHVFRKSSGLVIGME											HLA-B*15:01	3	2	9	8	RVKGLSIF	1.14	1.32	-1.92	2.46	0.54	83.5		43	RVKGLSIF	-1.07	Non-Toxin	-0.07	0.71	-0.16	2	919.25	PROBABLE ALLERGEN	0.74		15	RIIGFRHSLFFGYQL	autophagy related 4D cysteine peptidase [Homo sapiens]	Homo sapiens	26.5	26.5	0.6	3.5	0.8	99	KAI2588687.1
LGGSTWFASNNLTPFNQVKSRTIFQLQGKFGVRWNNDEYDVDRYGDEIYLGGSSVELGVKVPAFKVNYYS		KAA6518656.1 FRHSLFFGYQLGGVGSVPGSGLIAFLPYGFNTDLLINWTNDKRASQEYVERRVKGLSIFY 176									HLA-A*03:01	1	10	22	13	RIIGFRHSLFFGY	1.27	1.51	-2.27	2.77	0.5	187.1		44	RIIGFRHSLFFGY	-0.67	Non-Toxin	0	0.47	-0.72	2.5	1613.09	PROBABLE NON-ALLERGEN	0.64				ATG4D protein [Homo sapiens]	Homo sapiens	26.5	26.5	0.6	3.5	0.8	141	AAH07639.1
DNYGDKLDYKRVVSVYLNYTYNFKNKH		RPF68145.1 FRHSLFFGYQLGGVGSVPGSGLIVFLPYGFNTDLLINWTNDKRASQKYVERRVKGLSIFY 178									HLA-A*02:06	1	22	30	9	YQLGGVGSV	0.86	0.15	-0.55	1.01	0.47	3.5		45	YQLGGVGSV	-1.17	Non-Toxin	0.13	0.6	-0.73	0	879.12	PROBABLE NON-ALLERGEN	0.72				autophagy related 4D cysteine peptidase [Homo sapiens]	Homo sapiens	26.5	26.5	0.6	3.5	0.8	177	KAI2588686.1
		KAA6511578.1 FRHSLFFGYQLGGVGSVPGSGLIVFLPYGFNTDLLINWTNDKRASQKYVERRVKGLSIFY 178									HLA-B*15:01	1	10	19	10	RIIGFRHSLF	1.14	1.34	-2.02	2.48	0.46	103.7		46	RIIGFRHSLF	-0.84	Non-Toxin	-0.08	0.5	-0.46	2.5	1245.64	PROBABLE NON-ALLERGEN	0.7		16	RVVSVYLNY	immunoglobulin heavy chain junction region [Homo sapiens]	Homo sapiens	25.2	25.2	1	1.6	0.7778	12	MCG28139.1
		KAA6516006.1 FRHSLFFGYQLGGVGSVPGSGLIAFLPYGFNTDLLINWTNDKRASQKYVERRVKGLSIFY 176									HLA-A*02:06	1	22	36	15	YQLGGVGSVPGSGLI	1.01	0.25	-0.81	1.26	0.45	6.5		47	YQLGGVGSVPGSGLI	-1.21	Non-Toxin	0.16	0.7	-0.66	0	1403.84	PROBABLE NON-ALLERGEN	0.61				immunoglobulin heavy chain junction region [Homo sapiens]	Homo sapiens	24	24	1	5.7	0.6667	14	MBY89495.1
>TPH62206.1 outer inflammatory protein OipA [Helicobacter pylori]		KAA6514871.1 FRHSLFFGYQLGGVGSVPGSGLIAFLPYGFNTDLLINWTNDKRASQKYVERRVKGLSIFY 176									HLA-B*15:01	4	5	12	8	ASNNLTPF	1.01	1.09	-1.66	2.1	0.44	45.8		48	ASNNLTPF	-1.05	Non-Toxin	-0.05	-0.21	-0.56	0	863.04	PROBABLE NON-ALLERGEN	0.76				immunoglobulin heavy chain junction region [Homo sapiens]	Homo sapiens	23.5	23.5	1	10	0.6667	17	MOR61941.1
MKKALLLTLSLSFWLHAERNGFYLGLNFAEGSYIQGQGNIGEKASAENALNQAINNAKNSVFPQQNTKAI		KAA6509931.1 FRHSLFFGYQLGGVGSVPGSGLIAFLPYGFNTDLLINWTNDKRASQKYVERRVKGLSIFY 176									HLA-A*32:01	1	10	24	15	RIIGFRHSLFFGYQL	1.54	0.65	-1.77	2.19	0.42	59.4		49	RIIGFRHSLFFGYQL	-0.79	Non-Toxin	-0.01	0.43	-0.73	2.5	1854.42	PROBABLE NON-ALLERGEN	0.6		17	STWFASNNLTPFNQV	immunoglobulin heavy chain junction region [Homo sapiens]	Homo sapiens	24.8	24.8	0.53	12	0.875	26	MOR93218.1
RDAQNALNEVKDSTKIANRFAGNGGSGGLFNELSFGYKYFLGKKRIIGFRHSLFFGYQLGGVGSVPGSGL		KAA6506783.1 FRHSLFFGYQLGGVGSVPGSGLIAFLPYGFNTDLLINWTNDKRASQKYVERRVKGLSIFY 176									HLA-A*24:02	1	3	14	12	KYFLGKKRIIGF	1.42	1.29	-2.3	2.71	0.41	199.6		50	KYFLGKKRIIGF	-0.98	Non-Toxin	-0.13	0.01	-0.06	4	1470.02	PROBABLE NON-ALLERGEN	0.64				unnamed protein product [Homo sapiens]	Homo sapiens	24.4	24.4	0.66	20	0.7273	640	BAG63193.1
IAFLPYGFNTDLLINWTNDKRASQKYVQRRVKGLSIFYKDMTGRTLDANTLKKASRHVFRKSSGLVIGME		KAA6513384.1 FRHSLFFGYQLGGVGSVPGSGLIAFLPYGFNTDLLINWTNDKRASQEYVERRVKGLSIFY 176									HLA-A*29:02	1	14	22	9	FRHSLFFGY	1.27	1.32	-2.2	2.58	0.39	157.3		51	FRHSLFFGY	-0.8	Non-Toxin	0.01	0.22	-0.98	1.5	1173.46	PROBABLE ALLERGEN	0.74				unnamed protein product [Homo sapiens]	Homo sapiens	24.4	24.4	0.66	20	0.7273	706	BAC03656.1
LGGSTWFASNNLTPFNQVKSRTIFQLQGKFGVRWNNDEYDVDRYGDEIYLGGSSVELGVKVPAFKVNYYS		KAA6504524.1 FRHSLFFGYQLGGVGSVPGSGLIVFLPYGFNTDLLINWTNDKRASQEYVERRVKGLSIFY 178									HLA-A*30:01	6	6	14	9	RVVSVYLNY	1.35	1.51	-2.5	2.87	0.37	314.4		52	RVVSVYLNY	-1.41	Non-Toxin	-0.05	0.56	-0.82	1	1112.42	PROBABLE NON-ALLERGEN	0.73		18	YFLGKKRIIGF	alternative protein BIRC3 [Homo sapiens]	Homo sapiens	26.9	26.9	1	1.2	0.7273	70	CCQ43129.1
DNYGDKLDYKRVVSVYLNYTYNFKNKH		KAA8891431.1 FRHSLFFGYQLGGVGSVPGSGLIAFLPYGFNTDLLINWTNDKRASQKYVERRVKGLSIFY 176									HLA-B*58:01	1	10	20	11	RIIGFRHSLFF	1.37	1.34	-2.36	2.71	0.34	229.7		53	RIIGFRHSLFF	-0.66	Non-Toxin	-0.02	0.71	-0.65	2.5	1392.83	PROBABLE NON-ALLERGEN	0.69				Chain A, Microsomal glutathione S-transferase 2 [Homo sapiens]	Homo sapiens	23.5	23.5	1	20	0.5625	153	6SSR_A
		KAA6513621.1 FRHSLFFGYQLGGVGSVPGSGLIVFLPYGFNTDLLINWTNDKRASQKYVERRVKGLSIFY 176									HLA-A*23:01	4	3	12	10	WFASNNLTPF	1.01	1.17	-1.84	2.18	0.34	69.5		54	WFASNNLTPF	-1.13	Non-Toxin	0.06	0.02	-1.04	0	1196.46	PROBABLE ALLERGEN	0.7				microsomal glutathione S-transferase 2 isoform 1 [Homo sapiens]	Homo sapiens	23.5	23.5	1	20	0.5625	147	NP_001191295.1
		TPH89955.1 FRHSLFFGYQLGGVGSVPGSGLIVFLPYGFNTDLLINWTNDKRASQKYVERRVKGLSIFY 176									HLA-B*15:01	4	1	12	12	STWFASNNLTPF	1.01	1.19	-1.89	2.2	0.31	77.4		55	STWFASNNLTPF	-1.13	Non-Toxin	0.01	-0.11	-0.88	0	1384.67	PROBABLE ALLERGEN	0.67		19	FLGKKRIIGFRHSLF	microsomal glutathione S-transferase 2 isoform 2 [Homo sapiens]	Homo sapiens	27.8	27.8	0.73	1.2	0.8182	79	NP_001191296.1
>TPH42858.1 outer inflammatory protein OipA [Helicobacter pylori]		TPH42858.1 FRHSLFFGYQLGGVGSVPGSGLIVFLPYGFNTDLLINWTNDKRASQEYVERRVKGLSIFY 178									HLA-A*11:01	6	7	14	8	VVSVYLNY	1.35	1.41	-2.47	2.77	0.3	293.1		56	VVSVYLNY	-1.26	Non-Toxin	0.16	1.19	-1.3	0	956.22	PROBABLE ALLERGEN	0.76				microsomal glutathione S-transferase 2, isoform CRA_a [Homo sapiens]	Homo sapiens	27.8	27.8	0.73	1.2	0.8182	116	EAX05111.1
MKKALLLTLSLSFWLHAERNGFYLGLNFLEGSYIKGQGSIGKKASAENALNEAINNAKNSLFPEQNTKAI		TPH99335.1 FRHSLFFGYQLGGVGSVPGSGLIAFLPYGFNTDLLINWTNDKRASQEYVQRRVKGLSIFY 178									HLA-A*24:02	4	2	12	11	TWFASNNLTPF	1.01	1.27	-1.99	2.28	0.29	97.2		57	TWFASNNLTPF	-1.11	Non-Toxin	0.04	-0.05	-0.98	0	1297.58	PROBABLE ALLERGEN	0.69				microsomal glutathione S-transferase 2 isoform 1 [Homo sapiens]	Homo sapiens	27.8	27.8	0.73	1.2	0.8182	147	NP_001191295.1
RDAQNALNAVRDSTKIANRFAGNGGSGGLFNELSFGYKYFLGKKRIIGFRHSLFFGYQLGGVGSVPGSGL		TPH32011.1 FRHSLFFGYQLGGVGSVPGSGLIAFLPYGFNTDLLINWTNDKRASQKYVERRVKGLSIFY 178									HLA-A*68:02	4	1	15	15	STWFASNNLTPFNQV	1.07	0.23	-1.01	1.3	0.28	10.3		58	STWFASNNLTPFNQV	-1.25	Non-Toxin	-0.04	-0.27	-0.77	0	1726.09	PROBABLE NON-ALLERGEN	0.63		20	LDYKRVVSVY	hCG1991532, isoform CRA_c [Homo sapiens]	Homo sapiens	25.7	25.7	0.8	2.8	0.875	1089	EAW90356.1
IVFLPYGFNTDLLINWTNDKRASQEYVERRVKGLSIFYKDMTGRTLDANTLKKASMHVFRKSSGLVIGME		TPH84372.1 FRHSLFFGYQLGGVGSVPGSGLIVFLPYGFNTDLLINWTNDKRASQKYVERRVKGLSIFY 178									HLA-B*39:01	3	10	18	9	YKDMTGRTL	1.55	0.31	-1.57	1.85	0.28	37.5		59	YKDMTGRTL	-0.73	Non-Toxin	-0.33	-1.03	0.31	1	1084.38	PROBABLE ALLERGEN	0.7				oncogene [Homo sapiens]	Homo sapiens	25.7	25.7	0.8	2.8	0.875	1089	CAA45111.1
LGASTWFASNNLTPFNQVKSRTIFQLQGKFGVRWNNDEYDMDRYGDEIYLGGSSVELGVKVPAFKVNYYS		TPI06461.1 FRHSLFFGYQLGGVGSVPGSGLIAFLPYGFNTDLLINWTNDKRASQKYVQRRVKGLSIFY 178									HLA-A*30:01	5	1	12	12	GVKVPAFKVNYY	1.46	1.27	-2.45	2.73	0.28	283.7		60	GVKVPAFKVNYY	-1.21	Non-Toxin	-0.02	0.11	-0.49	2	1384.81	PROBABLE ALLERGEN	0.67				uncharacterized protein KIAA0232 isoform X1 [Homo sapiens]	Homo sapiens	23.5	23.5	1	16	0.7	1419	XP_024310057.1
DNYGDKLDYKRVVSVYLNYTYTFRRKH		TPH66898.1 FRHSLFFGYQLGGVGSVPGSGLIAFLPYGFNTDLLINWTNDKRASQKYVQRRVKGLSIFY 178									HLA-A*32:01	3	2	9	8	RVKGLSIF	1.14	1.32	-2.19	2.46	0.27	155.6		61	RVKGLSIF	-1.07	Non-Toxin	-0.07	0.71	-0.16	2	919.25	PROBABLE ALLERGEN	0.74		21	KRIIGFRHSLF	Chain A, Microsomal glutathione S-transferase 2 [Homo sapiens]	Homo sapiens	24.8	24.8	0.9	6.9	0.8	153	6SSR_A
		TPH66262.1 FRHSLFFGYQLGGVGSVPGSGLIAFLPYGFNTDLLINWTNDKRASQKYVQRRVKGLSIFY 178									HLA-A*23:01	1	4	14	11	YFLGKKRIIGF	1.42	1.22	-2.37	2.64	0.26	236		62	YFLGKKRIIGF	-0.95	Non-Toxin	-0.04	0.36	-0.34	3	1341.83	PROBABLE NON-ALLERGEN	0.67				microsomal glutathione S-transferase 2 isoform 1 [Homo sapiens]	Homo sapiens	24.8	24.8	0.9	6.9	0.8	147	NP_001191295.1
		TPH62206.1 FRHSLFFGYQLGGVGSVPGSGLIAFLPYGFNTDLLINWTNDKRASQKYVQRRVKGLSIFY 178									HLA-A*02:06	1	10	18	9	RIIGFRHSL	1.54	0.65	-1.94	2.19	0.26	86.3		63	RIIGFRHSL	-1	Non-Toxin	-0.16	0.24	-0.23	2.5	1098.45	PROBABLE NON-ALLERGEN	0.69				microsomal glutathione S-transferase 2, isoform CRA_a [Homo sapiens]	Homo sapiens	24.8	24.8	0.9	6.9	0.8	116	EAX05111.1
>TPH32011.1 outer inflammatory protein OipA [Helicobacter pylori]		***********************.**********************:**:**********									HLA-A*29:02	5	1	12	12	GVKVPAFKVNYY	1.46	1.27	-2.48	2.73	0.25	304.4		64	GVKVPAFKVNYY	-1.21	Non-Toxin	-0.02	0.11	-0.49	2	1384.81	PROBABLE ALLERGEN	0.67		22	KLDYKRVVSVYLNY	immunoglobulin heavy chain junction region [Homo sapiens]	Homo sapiens	25.2	25.2	0.64	3.6	0.7778	12	MCG28139.1
MKKALLLTLSLSFWLHAERNGFYLGLNFAEGSYIKGQGSIGEKASAENALNEAINNAKNSLFPEQNTKAI											HLA-A*32:01	4	5	12	8	ASNNLTPF	1.01	1.09	-1.87	2.1	0.24	73.4		65	ASNNLTPF	-1.05	Non-Toxin	-0.05	-0.21	-0.56	0	863.04	PROBABLE NON-ALLERGEN	0.76				hCG1991532, isoform CRA_c [Homo sapiens]	Homo sapiens	25.7	25.7	0.57	6	0.875	1089	EAW90356.1
RDAQNALNEVRDSTKIANRFAGNGGSGGLFNELSFGYKYFLGKKRIIGFRHSLFFGYQLGGVGSVPGSGL		KAA6518656.1 KDMTGRTLDANTLKRASRHIIRKSSGLVIGMDIGASTWFASNNLTPFNQVKSRTIFQLQG 236									HLA-B*08:01	1	5	19	15	FLGKKRIIGFRHSLF	1.14	0.97	-1.88	2.12	0.24	75.8		66	FLGKKRIIGFRHSLF	-0.93	Non-Toxin	-0.11	0.23	-0.19	4.5	1819.46	PROBABLE NON-ALLERGEN	0.62				oncogene [Homo sapiens]	Homo sapiens	25.7	25.7	0.57	6	0.875	1089	CAA45111.1
IAFLPYGFNTDLLINWTNDKRASQKYVERRVKGLSIFYKDMTGRTLDANTLKKASRHVFRKSSGLVIGME		RPF68145.1 KDMTGRTLDANTLKKASRHVFRKSSGLAIGMELGGSTWFASNNLTPFNQVKSHTIFQLQG 238									HLA-B*27:05	1	14	24	11	FRHSLFFGYQL	1.54	0.46	-1.77	2	0.23	58.8		67	FRHSLFFGYQL	-0.87	Non-Toxin	0	0.21	-0.95	1.5	1414.79	PROBABLE ALLERGEN	0.67		23	LGKKRIIGFRHSL	Chain A, Microsomal glutathione S-transferase 2 [Homo sapiens]	Homo sapiens	27.8	27.8	0.84	0.87	0.8182	153	6SSR_A
LGASTWFASNNLTPFNQVKSRTIFQLQGKFGVRWNNDEYDVDRYGNEIYLGGSSVELGVKVPAFKVNYYS		KAA6511578.1 KDMTGRTLDADTLKKASRHVFRKSSGLVIGMELGGSTWFASNNLTPFNQVKSRTIFQLQG 238									HLA-A*68:02	4	1	9	9	STWFASNNL	1.41	0.51	-1.68	1.91	0.23	48.4		68	STWFASNNL	-0.91	Non-Toxin	-0.02	-0.2	-0.84	0	1039.23	PROBABLE ALLERGEN	0.75				microsomal glutathione S-transferase 2 isoform 1 [Homo sapiens]	Homo sapiens	27.8	27.8	0.84	0.87	0.8182	147	NP_001191295.1			Coverage of Individual Epitope in Philippines
DNYGDKLDYKRVVSVYLNYTYNFKNKH		KAA6516006.1 KDMTGRTLDANTLKRASRHIIRKSSGLVIGMELGGSTWFASNNLTPFNQVKSRTIFQLQG 236									HLA-B*27:05	3	1	9	9	RRVKGLSIF	1.14	1.25	-2.18	2.38	0.2	150.7		69	RRVKGLSIF	-1.2	Non-Toxin	-0.26	0.13	0.19	3	1075.45	PROBABLE ALLERGEN	0.7				microsomal glutathione S-transferase 2, isoform CRA_a [Homo sapiens]	Homo sapiens	27.8	27.8	0.84	0.88	0.8182	116	EAX05111.1			Epitope
		KAA6514871.1 KDMTGRTLDANTLKRASRHIIRKSSGLVIGMELGGSTWFASNNLTPFNQVKSRTIFQLQG 236									HLA-B*39:01	1	22	35	14	YQLGGVGSVPGSGL	1.22	0.44	-1.45	1.65	0.2	28.5		70	YQLGGVGSVPGSGL	-1.14	Non-Toxin	0.12	0.43	-0.58	0	1290.66	PROBABLE NON-ALLERGEN	0.58		24	LDYKRVVSVYLNY	immunoglobulin heavy chain junction region [Homo sapiens]	Homo sapiens	25.2	25.2	0.69	3.1	0.7778	12	MCG28139.1
		KAA6509931.1 KDMTGRTLDANTLKRASRHIIRKSSGLVIGMELGGSTWFASNNLTPFNQVKSRTIFQLQG 236									HLA-B*58:01	2	4	14	11	YGFNTDLLINW	1.56	0.24	-1.61	1.81	0.2	40.7		71	YGFNTDLLINW	-0.97	Non-Toxin	0.07	0.1	-0.96	-1	1355.68	PROBABLE ALLERGEN	0.68				hCG1991532, isoform CRA_c [Homo sapiens]	Homo sapiens	25.7	25.7	0.61	5	0.875	1089	EAW90356.1			Epitope #1: ASNNLTPF
>RPF68145.1 outer inflammatory protein OipA [Helicobacter pylori]		KAA6506783.1 KDMTGRTLDANTLKRASRHIIRKSSGLVIGMELGGSTWFASNNLTPFNQVKSRTIFQLQG 236									HLA-A*23:01	1	10	19	10	RIIGFRHSLF	1.14	1.34	-2.29	2.48	0.18	196.4		72	RIIGFRHSLF	-0.84	Non-Toxin	-0.08	0.5	-0.46	2.5	1245.64	PROBABLE NON-ALLERGEN	0.7				oncogene [Homo sapiens]	Homo sapiens	25.7	25.7	0.61	5	0.875	1089	CAA45111.1			Epitope #2: ASNNLTPFNQVK
MKKALLLTLSLSFWLHAERNGFYLGLNFLEGSYIQGQGSIGEKASAENALNQAINNAKNSLFPEQNTKAI		KAA6513384.1 KDMTGRTLDANTLKRASRHIIRKSSGLVIGMELGASTWFASNNLTPFNQVKSRTIFQLQG 236									HLA-B*15:01	6	2	11	10	LDYKRVVSVY	1.29	1.26	-2.38	2.56	0.17	241.2		73	LDYKRVVSVY	-1.05	Non-Toxin	-0.16	0.11	-0.16	1	1241.59	PROBABLE NON-ALLERGEN	0.7		25	KLDYKRVVSVYL	hCG1991532, isoform CRA_c [Homo sapiens]	Homo sapiens	25.7	25.7	0.66	4.1	0.875	1089	EAW90356.1			Epitope #3: FASNNLTPFNQVK
RDAQNALNAVKDSNKIASRFAGNGGSGGLFNELSLGYKYFLGKKRIIGFRHSLFFGYQLGGVGSVPGSGL		KAA6504524.1 KDMTGRTLDANTLKKASRHVFRKSSGLVIGMELGASTWFASNNLTPFNQVKSRTIFQLQG 238									HLA-A*02:06	1	10	24	15	RIIGFRHSLFFGYQL	1.54	0.65	-2.02	2.19	0.17	105.4		74	RIIGFRHSLFFGYQL	-0.79	Non-Toxin	-0.01	0.43	-0.73	2.5	1854.42	PROBABLE NON-ALLERGEN	0.6				oncogene [Homo sapiens]	Homo sapiens	25.7	25.7	0.66	4.1	0.875	1089	CAA45111.1			Epitope #4: FLGKKRIIGFR
IVFLPYGFNTDLLINWTNDKRASQKYVERRVKGLSIFYKDMTGRTLDANTLKKASRHVFRKSSGLAIGME		KAA8891431.1 KDMTGRTLDANTLKKASRHVFRKSSGLVIGMELGGSTWFASNNLTPFNQVKSRTIFQLQG 236									HLA-A*02:01	1	17	24	8	SLFFGYQL	1.54	0.49	-1.86	2.02	0.16	72.6		75	SLFFGYQL	-0.7	Non-Toxin	0.19	0.9	-1.3	0	974.24	PROBABLE ALLERGEN	0.76				uncharacterized protein KIAA0232 isoform X1 [Homo sapiens]	Homo sapiens	23.5	23.5	0.83	24	0.7	1419	XP_024310057.1			Epitope #5: FLGKKRIIGFRHSL
LGGSTWFASNNLTPFNQVKSHTIFQLQGKFGVRWNNDEYDIDRYGDENYLGGSSVELGVKVPAFKVNYYS		KAA6513621.1 KDMTGRTLDANTLKKASRHVFRKSSGLVIGMELGASTWFASNNLTPFNQVKSRTIFQLQG 236									HLA-B*58:01	1	12	20	9	IGFRHSLFF	1.37	1.05	-2.26	2.42	0.16	181.1		76	IGFRHSLFF	-0.66	Non-Toxin	0.09	0.87	-0.92	1.5	1123.45	PROBABLE ALLERGEN	0.74		26	RVKGLSIFYK	immunoglobulin heavy chain junction region [Homo sapiens]	Homo sapiens	22.3	22.3	0.9	41	0.7778	20	MCA01825.1			Epitope #6: FLGKKRIIGFRHSLF
DNYGDKLDYKRVVSVYLNYTYNFKN		TPH89955.1 KDMTGRTLDANTLKKASRHVFRKSSGLVIGMDIGASTWFASNNLTPFNQVKSRTIFQLQG 236									HLA-B*27:05	1	9	19	11	KRIIGFRHSLF	1.14	1.31	-2.3	2.45	0.15	200.7		77	KRIIGFRHSLF	-0.74	Non-Toxin	-0.17	0.1	-0.15	3.5	1373.83	PROBABLE NON-ALLERGEN	0.68				immunoglobulin heavy chain junction region [Homo sapiens]	Homo sapiens	21.8	21.8	0.8	58	0.75	19	MOO61221.1			Epitope #7: FLPYGFNTDL
		TPH42858.1 KDMTGRTLDANTLKKASMHVFRKSSGLVIGMELGASTWFASNNLTPFNQVKSRTIFQLQG 238									HLA-A*23:01	1	10	20	11	RIIGFRHSLFF	1.37	1.34	-2.56	2.71	0.15	361.9		78	RIIGFRHSLFF	-0.66	Non-Toxin	-0.02	0.71	-0.65	2.5	1392.83	PROBABLE NON-ALLERGEN	0.69				immunoglobulin heavy chain junction region [Homo sapiens]	Homo sapiens	21.4	21.4	0.7	59	0.8571	12	MCA74845.1			Epitope #8: FLPYGFNTDLL
		TPH99335.1 KDMTGRTLDANTLKKASRHVFRKSSGLVIGMELGGSTWFASNNLTPFNQVKSRTIFQLQG 238									HLA-B*15:01	6	4	11	8	YKRVVSVY	1.29	1.24	-2.41	2.54	0.13	254.6		79	YKRVVSVY	-0.99	Non-Toxin	-0.18	0.1	-0.35	2	1013.31	PROBABLE ALLERGEN	0.75		27	ASNNLTPFNQVK	immunoglobulin heavy chain junction region [Homo sapiens]	Homo sapiens	23.1	23.1	0.66	23	0.75	16	MOQ85692.1			Epitope #9: FLPYGFNTDLLI
>KAA8891431.1 outer inflammatory protein OipA [Helicobacter pylori]		TPH32011.1 KDMTGRTLDANTLKKASRHVFRKSSGLVIGMELGASTWFASNNLTPFNQVKSRTIFQLQG 238									HLA-A*68:01	3	6	16	11	LSIFYKDMTGR	0.95	0.68	-1.52	1.63	0.12	32.9		80	LSIFYKDMTGR	-1.11	Non-Toxin	-0.16	-0.19	-0.07	1	1330.72	ROBABLE NON-ALLERGEN	0.65				histone acetyltransferase p300 isoform 1 [Homo sapiens]	Homo sapiens	22.7	22.7	0.58	48	0.8571	2414	NP_001420.2			Epitope #10: FNTDLLINWTNDKR
MKKALLLTLSLSFWLHAERNGFYLGLNFAEGSYIQGQGSIGEKASAENALNQAINNAKNSLFPNTKAIRD		TPH84372.1 KDMTGRTLDANTLKKASRHVFRKSSGLVIGMELGGSTWFASNNLTPFNQVKSRTIFQLQG 238									HLA-A*29:02	6	1	14	14	KLDYKRVVSVYLNY	1.35	1.22	-2.47	2.58	0.11	297.9		81	KLDYKRVVSVYLNY	-1.13	Non-Toxin	-0.2	-0.27	-0.18	2	1760.27	PROBABLE NON-ALLERGEN	0.63				p300 protein [Homo sapiens]	Homo sapiens	22.7	22.7	0.58	48	0.8571	2414	AAA18639.1			Epitope #11: FRHSLFFGYQLGGV
AQNALNAVKDSTKIASRFAGNGGSGGIFNELSLGYKYFLGKKRIIGFRHSLFFGYQLGGVGSVPGSGLIA		TPI06461.1 KDMTGRTLDANTLKKASRHVFRKSSGLVIGMELGGSTWFASNNLTPFNQVKSRTIFQLQG 238									HLA-A*24:02	4	3	12	10	WFASNNLTPF	1.01	1.17	-2.09	2.18	0.09	122.7		82	WFASNNLTPF	-1.13	Non-Toxin	0.06	0.02	-1.04	0	1196.46	PROBABLE ALLERGEN	0.7		28	LPYGFNTDLLI	dynein axonemal heavy chain 12 [Homo sapiens]	Homo sapiens	22.7	22.7	0.72	40	0.7778	3960	KAI2530146.1			Epitope #12: GYKYFLGKK
FLPYGFNTDLLINWTNDKRASQKYVERRVKGLSIFYKDMTGRTLDANTLKKASRHVFRKSSGLVIGMELG		TPH66898.1 KDMTGRTLDANTLKKASRHVFRKSSGLVIGMELGGSTWFASNNLTPFNQVKSRTIFQLQG 238									HLA-A*30:01	5	1	8	8	GVKVPAFK	0.84	0.2	-0.96	1.04	0.08	9.1		83	GVKVPAFK	-1.26	Non-Toxin	-0.02	0.4	0	2	845.16	PROBABLE ALLERGEN	0.72				dynein axonemal heavy chain 12 [Homo sapiens]	Homo sapiens	22.7	22.7	0.72	40	0.7778	3960	KAI4030214.1			Epitope #13: GYKYFLGKKRIIGF
GSTWFASNNLTPFNQVKSRTIFQLQGKFGVRWNNDEYDIDRYGDEIYLGGSSVELGVKVPAFKVNYYSDN		TPH66262.1 KDMTGRTLDANTLKKASRHVFRKSSGLVIGMELGGSTWFASNNLTPFNQVKSRTIFQLQG 238									HLA-A*32:01	1	17	24	8	SLFFGYQL	1.54	0.49	-1.95	2.02	0.07	89.6		84	SLFFGYQL	-0.7	Non-Toxin	0.19	0.9	-1.3	0	974.24	PROBABLE ALLERGEN	0.76				dynein axonemal heavy chain 12 isoform X1 [Homo sapiens]	Homo sapiens	22.7	22.7	0.72	40	0.7778	3960	XP_054201616.1			Epitope #14: GYKYFLGKKRIIGFR
YGDKLDYKRVVSVYLNYTYNFKNKH		TPH62206.1 KDMTGRTLDANTLKKASRHVFRKSSGLVIGMELGGSTWFASNNLTPFNQVKSRTIFQLQG 238									HLA-B*08:01	1	6	18	13	LGKKRIIGFRHSL	1.54	0.26	-1.73	1.8	0.07	53.3		85	LGKKRIIGFRHSL	-1.07	Non-Toxin	-0.23	-0.17	0.16	4.5	1525.08	PROBABLE NON-ALLERGEN	0.65		29	FLPYGFNTDL	dynein axonemal heavy chain 12 [Homo sapiens]	Homo sapiens	22.7	22.7	0.8	32	0.7778	3960	KAI2530146.1			Epitope #15: HSLFFGYQLGGV
		**********:***:** *::******.***::*.*****************:*******									HLA-A*29:02	6	2	14	13	LDYKRVVSVYLNY	1.35	1.26	-2.56	2.62	0.06	359.9		86	LDYKRVVSVYLNY	-1.15	Non-Toxin	-0.13	0.01	-0.42	1	1632.08	PROBABLE NON-ALLERGEN	0.66				dynein axonemal heavy chain 12 [Homo sapiens]	Homo sapiens	22.7	22.7	0.8	32	0.7778	3960	KAI4030214.1			Epitope #16: HSLFFGYQLGGVGSV
											HLA-A*23:01	1	13	20	8	GFRHSLFF	1.37	1.12	-2.43	2.49	0.06	268.8		87	GFRHSLFF	-0.77	Non-Toxin	0.01	0.41	-0.81	1.5	1010.27	PROBABLE ALLERGEN	0.76				dynein axonemal heavy chain 12 isoform X1 [Homo sapiens]	Homo sapiens	22.7	22.7	0.8	32	0.7778	3960	XP_054201616.1			Epitope #17: IGFRHSLFFGY
>KAA6518656.1 outer inflammatory protein OipA [Helicobacter pylori]		KAA6518656.1 KFGVRFSSDEYDIDRYGDENYLGGSSVELGVKVPAFKVNYYSDDYGDKLDYKRVVSVYLN 296									HLA-A*29:02	1	15	22	8	RHSLFFGY	1.27	1.33	-2.54	2.6	0.06	346.6		88	RHSLFFGY	-0.54	Non-Toxin	-0.06	-0.1	-0.79	1.5	1026.27	PROBABLE ALLERGEN	0.74		30	GYKYFLGKKRIIGF	alternative protein BIRC3 [Homo sapiens]	Homo sapiens	26.9	26.9	0.78	2.1	0.7273	70	CCQ43129.1			Epitope #18: IIGFRHSLFFGY
MKKALLLSLSLSFWLHAERNGFYLSLNFLEGSYIKGQGSIGKKASAENALNEAINNAKNSLFPNTKAIKD		RPF68145.1 KFGVRWNNDEYDIDRYGDENYLGGSSVELGVKVPAFKVNYYSDNYGDKLDYKRVVSVYLN 298									HLA-A*03:01	6	1	14	14	KLDYKRVVSVYLNY	1.35	1.22	-2.53	2.58	0.05	335.5		89	KLDYKRVVSVYLNY	-1.13	Non-Toxin	-0.2	-0.27	-0.18	2	1760.27	PROBABLE NON-ALLERGEN	0.63				microsomal glutathione S-transferase 2 isoform 2 [Homo sapiens]	Homo sapiens	23.5	23.5	0.78	34	0.5625	79	NP_001191296.1			Epitope #19: KKRIIGFRHSL
AQNALNAVKDSNKIANRFAGNGGSGGIFNELSLGYKYFLGKKRIIGFRHSLFFGYQLGGVGSVPGSGLIA		KAA6511578.1 KFGVRWNNDEYDIDRYGDENYLGGSSVELGVKVPAFKVNYYSDNYGDKLDYKRVVSVYLN 298									HLA-A*32:01	1	3	14	12	KYFLGKKRIIGF	1.42	1.29	-2.66	2.71	0.04	459.2		90	KYFLGKKRIIGF	-0.98	Non-Toxin	-0.13	0.01	-0.06	4	1470.02	PROBABLE NON-ALLERGEN	0.64				microsomal glutathione S-transferase 2, isoform CRA_a [Homo sapiens]	Homo sapiens	23.5	23.5	0.78	34	0.5625	116	EAX05111.1			Epitope #20: KLDYKRVVSV
FLPYGFNTDLLINWTNDKRASQEYVERRVKGLSIFYKDMTGRTLDANTLKRASRHIIRKSSGLVIGMDIG		KAA6516006.1 KFGVRFSSDEYDIDRYGDENYLGGSSVELGVKVPAFKVNYYSDDYGDKLDYKRVVSVYLN 296									HLA-A*02:01	1	22	30	9	YQLGGVGSV	0.86	0.15	-0.97	1.01	0.04	9.4		91	YQLGGVGSV	-1.17	Non-Toxin	0.13	0.6	-0.73	0	879.12	PROBABLE NON-ALLERGEN	0.72		31	SIFYKDMTGRTL	neurotrophin receptor-interacting factor homolog isoform c [Homo sapiens]	Homo sapiens	24	24	0.5	17	1	653	NP_598009.1			Epitope #21: KLDYKRVVSVYL
ASTWFASNNLTPFNQVKSRTIFQLQGKFGVRFSSDEYDIDRYGDENYLGGSSVELGVKVPAFKVNYYSDD		KAA6514871.1 KFGVRFSSDEYDIDRYGDENYLGGSSVELGVKVPAFKVNYYSDDYGDKLDYKRVVSVYLN 296									HLA-A*30:01	1	10	18	9	RIIGFRHSL	1.54	0.65	-2.16	2.19	0.03	145.1		92	RIIGFRHSL	-1	Non-Toxin	-0.16	0.24	-0.23	2.5	1098.45	PROBABLE NON-ALLERGEN	0.69				neurotrophin receptor-interacting factor homolog isoform X1 [Homo sapiens]	Homo sapiens	24	24	0.5	17	1	653	XP_054175542.1			Epitope #22: KLDYKRVVSVYLNY
YGDKLDYKRVVSVYLNYTYNFKNKH		KAA6509931.1 KFGVRFSSDEYDIDRYGDENYLGGSSVELGVKVPAFKVNYYSDDYGDKLDYKRVVSVYLN 296									HLA-B*15:01	1	12	20	9	IGFRHSLFF	1.37	1.05	-2.39	2.42	0.02	246.5		93	IGFRHSLFF	-0.66	Non-Toxin	0.09	0.87	-0.92	1.5	1123.45	PROBABLE ALLERGEN	0.74				SP2114a protein [Homo sapiens]	Homo sapiens	24	24	0.5	17	1	653	AAG24390.1			Epitope #23: KRIIGFRHSL
		KAA6506783.1 KFGVRFSSDEYDIDRYGDENYLGGSSVELGVKVPAFKVNYYSDDYGDKLDYKRVVSVYLN 296									HLA-B*07:02	1	10	18	9	RIIGFRHSL	1.54	0.65	-2.17	2.19	0.02	149		94	RIIGFRHSL	-1	Non-Toxin	-0.16	0.24	-0.23	2.5	1098.45	PROBABLE NON-ALLERGEN	0.69		32	YFLGKKRIIGFRHSL	Chain A, Microsomal glutathione S-transferase 2 [Homo sapiens]	Homo sapiens	29.9	29.9	1	0.22	0.6	153	6SSR_A			Epitope #24: KRIIGFRHSLF
		KAA6513384.1 KFGVRWSSDEYDIDRYGDEIYLGGSSVEVGVKVPAFKVNYYSDDYGDKLDYKRVVSVYLN 296									HLA-A*02:01	6	1	12	12	KLDYKRVVSVYL	1.55	0.37	-1.91	1.92	0.02	80.4		95	KLDYKRVVSVYL	-1.12	Non-Toxin	-0.18	0.08	-0.03	2	1482.96	PROBABLE NON-ALLERGEN	0.66				microsomal glutathione S-transferase 2 isoform 1 [Homo sapiens]	Homo sapiens	29.9	29.9	1	0.22	0.6	147	NP_001191295.1			Epitope #25: KRIIGFRHSLFF
>KAA6516006.1 outer inflammatory protein OipA [Helicobacter pylori]		KAA6504524.1 KFGVRWNNDEYDIDRYGDENYLGGSSVELGVKVPAFKVNYYSDNYGDKLDYKRVVSVYLN 298									HLA-A*68:01	2	11	19	9	LINWTNDKR	1.07	0.68	-1.74	1.76	0.01	55.1		96	LINWTNDKR	-0.71	Non-Toxin	-0.38	-1.36	0.22	1	1159.44	PROBABLE ALLERGEN	0.7				microsomal glutathione S-transferase 2, isoform CRA_a [Homo sapiens]	Homo sapiens	29.9	29.9	1	0.22	0.6	116	EAX05111.1			Epitope #26: KRIIGFRHSLFFGY
MKKALLLTLSLSFWLHAERNGFYLGLNFAEGSYIQGQGSIGEKASAENALNQAINNAKNSLFPNTKAIRD		KAA8891431.1 KFGVRWNNDEYDIDRYGDEIYLGGSSVELGVKVPAFKVNYYSDNYGDKLDYKRVVSVYLN 296									HLA-A*02:06	4	4	12	9	FASNNLTPF	1.01	1.06	-2.06	2.06	0.01	113.7		97	FASNNLTPF	-1.08	Non-Toxin	0.02	0.12	-0.78	0	1010.23	PROBABLE ALLERGEN	0.74		33	KRVVSVYL	TATA-binding protein-associated factor 172 [Homo sapiens]	Homo sapiens	22.7	22.7	0.87	21	0.8571	1849	NP_003963.1			Epitope #27: KRVVSVYL
AQNALNEVKDSTKIASRFAGNGGSGGLFNELSLGYKYFLGKKRIIGFRHSLFFGYQLGGVGSVPGSGLIA		KAA6513621.1 KFGIRWNNDEYDIDRYGDEIYLGGSSVELGVKVPAFKVNYYSDNYGDKLDYKRVVSVYLN 296									HLA-A*11:01	3	2	11	10	RVKGLSIFYK	0.72	0.43	-1.14	1.15	0.01	13.9		98	RVKGLSIFYK	-1.11	Non-Toxin	-0.16	0.05	-0.06	3	1210.63	PROBABLE NON-ALLERGEN	0.68				B-TFIID TATA-box binding protein associated factor 1 [Homo sapiens]	Homo sapiens	22.7	22.7	0.87	21	0.8571	1849	KAI2556625.1			Epitope #28: KYFLGKKRIIGF
FLPYGFNTDLLINWTNDKRASQKYVERRVKGLSIFYKDMTGRTLDANTLKRASRHIIRKSSGLVIGMELG		TPH89955.1 KFGVRWNNDEYDVDRYGNEKYLGGSSVELGVKVPAFKVNYYSDNYGNKLDYKRVVSVYLN 296									HLA-A*02:06	1	17	24	8	SLFFGYQL	1.54	0.49	-2.03	2.02	-0.01	108.3		99	SLFFGYQL	-0.7	Non-Toxin	0.19	0.9	-1.3	0	974.24	PROBABLE ALLERGEN	0.76				TATA-binding protein-associated factor 172 isoform X1 [Homo sapiens]	Homo sapiens	22.7	22.7	0.87	21	0.8571	1812	XP_011538628.1			Epitope #29: KYFLGKKRIIGFR
GSTWFASNNLTPFNQVKSRTIFQLQGKFGVRFSSDEYDIDRYGDENYLGGSSVELGVKVPAFKVNYYSDD		TPH42858.1 KFGVRWNNDEYDMDRYGDEIYLGGSSVELGVKVPAFKVNYYSDNYGDKLDYKRVVSVYLN 298									HLA-A*01:01	6	1	14	14	KLDYKRVVSVYLNY	1.35	1.22	-2.61	2.58	-0.04	412.1		100	KLDYKRVVSVYLNY	-1.13	Non-Toxin	-0.2	-0.27	-0.18	2	1760.27	PROBABLE NON-ALLERGEN	0.63		34	LGKKRIIGFRHSLFF	microsomal glutathione S-transferase 2 isoform 2 [Homo sapiens]	Homo sapiens	27.8	27.8	0.73	1.2	0.8182	79	NP_001191296.1			Epitope #30: LDYKRVVSVY
YGDKLDYKRVVSVYLNYTYNFKNKH		TPH99335.1 KFGVRWNNDEYDIDRYGDEIYLGGSSVELGVKVPAFKVNYYSDNYGDKLDYKRVVSVYLN 298									HLA-B*15:01	1	12	22	11	IGFRHSLFFGY	1.27	1.22	-2.54	2.48	-0.05	342.8		101	IGFRHSLFFGY	-0.63	Non-Toxin	0.09	0.55	-0.96	1.5	1343.71	PROBABLE NON-ALLERGEN	0.67				microsomal glutathione S-transferase 2, isoform CRA_a [Homo sapiens]	Homo sapiens	27.8	27.8	0.73	1.2	0.8182	116	EAX05111.1			Epitope #31: LDYKRVVSVYL
		TPH32011.1 KFGVRWNNDEYDVDRYGNEIYLGGSSVELGVKVPAFKVNYYSDNYGDKLDYKRVVSVYLN 298									HLA-B*15:01	4	3	12	10	WFASNNLTPF	1.01	1.17	-2.25	2.18	-0.06	176.2		102	WFASNNLTPF	-1.13	Non-Toxin	0.06	0.02	-1.04	0	1196.46	PROBABLE ALLERGEN	0.7				microsomal glutathione S-transferase 2 isoform 1 [Homo sapiens]	Homo sapiens	27.8	27.8	0.73	1.2	0.8182	147	NP_001191295.1			Epitope #32: LDYKRVVSVYLNY
		TPH84372.1 KFGVRWNNDEYDIDRYGDEIYLGGSSVELGVKVPAFKVNYYSDNYGDKLDYKRVVSVYLN 298									HLA-A*30:01	3	2	9	8	RVKGLSIF	1.14	1.32	-2.53	2.46	-0.07	339.1		103	RVKGLSIF	-1.07	Non-Toxin	-0.07	0.71	-0.16	2	919.25	PROBABLE ALLERGEN	0.74		35	LGKKRIIGFRHSLF	Chain A, Microsomal glutathione S-transferase 2 [Homo sapiens]	Homo sapiens	27.8	27.8	0.78	1	0.8182	153	6SSR_A			Epitope #33: LGKKRIIGFRHSL
>KAA6514871.1 outer inflammatory protein OipA [Helicobacter pylori]		TPI06461.1 KFGVRWNNDEYDVDRYGDEIYLGGSSVELGVKVPAFKVNYYSDNYGDKLDYKRVVSVYLN 298									HLA-B*35:01	4	3	12	10	WFASNNLTPF	1.01	1.17	-2.26	2.18	-0.08	184		104	WFASNNLTPF	-1.13	Non-Toxin	0.06	0.02	-1.04	0	1196.46	PROBABLE ALLERGEN	0.7				microsomal glutathione S-transferase 2 isoform 1 [Homo sapiens]	Homo sapiens	27.8	27.8	0.78	1	0.8182	147	NP_001191295.1			Epitope #34: LGKKRIIGFRHSLF
MKKALLLTLSLSFWLHAERNGFYLGLNFAEGSYIQGQGSIGEKASAENALNQAINNAKNSLFPNTKAIRD		TPH66898.1 KFGVRWNNDEYDVDRYGDEIYLGGSSVELGVKVPAFKVNYYSDNYGDKLDYKRVVSVYLN 298									HLA-A*02:01	1	17	30	14	SLFFGYQLGGVGSV	0.86	0.21	-1.15	1.07	-0.08	14.1		105	SLFFGYQLGGVGSV	-0.97	Non-Toxin	0.2	0.97	-0.94	0	1430.84	PROBABLE NON-ALLERGEN	0.63				microsomal glutathione S-transferase 2, isoform CRA_a [Homo sapiens]	Homo sapiens	27.8	27.8	0.78	1	0.8182	116	EAX05111.1			Epitope #35: LGKKRIIGFRHSLFF
AQNALNEVKDSTKIASRFAGNGGSGGLFNELSLGYKYFLGKKRIIGFRHSLFFGYQLGGVGSVPGSGLIA		TPH66262.1 KFGVRWNNDEYDVDRYGDEIYLGGSSVELGVKVPAFKVNYYSDNYGDKLDYKRVVSVYLN 298									HLA-A*02:06	4	4	15	12	FASNNLTPFNQV	1.07	0.09	-1.25	1.16	-0.09	17.8		106	FASNNLTPFNQV	-1.22	Non-Toxin	-0.05	-0.14	-0.67	0	1351.65	PROBABLE ALLERGEN	0.68		36	FLPYGFNTDLLI	dynein axonemal heavy chain 12 [Homo sapiens]	Homo sapiens	22.7	22.7	0.66	48	0.7778	3960	KAI2530146.1			Epitope #36: LLINWTNDKR
FLPYGFNTDLLINWTNDKRASQKYVERRVKGLSIFYKDMTGRTLDANTLKRASRHIIRKSSGLVIGMELG		TPH62206.1 KFGVRWNNDEYDVDRYGDEIYLGGSSVELGVKVPAFKVNYYSDNYGDKLDYKRVVSVYLN 298									HLA-A*11:01	4	5	16	12	ASNNLTPFNQVK	1.14	0.2	-1.44	1.34	-0.11	27.7		107	ASNNLTPFNQVK	-1.12	Non-Toxin	-0.19	-0.7	-0.22	1	1332.65	PROBABLE NON-ALLERGEN	0.68				dynein axonemal heavy chain 12 [Homo sapiens]	Homo sapiens	22.7	22.7	0.66	48	0.7778	3960	KAI4030214.1			Epitope #37: LPYGFNTDLL
GSTWFASNNLTPFNQVKSRTIFQLQGKFGVRFSSDEYDIDRYGDENYLGGSSVELGVKVPAFKVNYYSDD		***:*:..****:****:* ********:**************:**:*************									HLA-B*53:01	2	2	12	11	LPYGFNTDLLI	1.1	0.14	-1.35	1.23	-0.11	22.3		108	LPYGFNTDLLI	-1.09	Non-Toxin	0.14	0.7	-0.84	-1	1265.64	PROBABLE NON-ALLERGEN	0.66				dynein axonemal heavy chain 12 isoform X1 [Homo sapiens]	Homo sapiens	22.7	22.7	0.66	48	0.7778	3960	XP_054201616.1			Epitope #38: LPYGFNTDLLI
YGDKLDYKRVVSVYLNYTYNFKNKH											HLA-B*35:01	4	1	12	12	STWFASNNLTPF	1.01	1.19	-2.32	2.2	-0.12	207.3		109	STWFASNNLTPF	-1.13	Non-Toxin	0.01	-0.11	-0.88	0	1384.67	PROBABLE ALLERGEN	0.67		37	RVKGLSIFYKDMTGR	antibody heavy chain VDJ region [Homo sapiens]	Homo sapiens	26.1	26.1	0.73	5	0.6667	106	CAA66872.1			Epitope #39: LPYGFNTDLLINW
		KAA6518656.1 YTYNFKNKH 305									HLA-B*07:02	2	2	10	9	LPYGFNTDL	1.3	0.32	-1.76	1.63	-0.13	57.5		110	LPYGFNTDL	-0.9	Non-Toxin	0.03	-0.07	-0.62	-1	1039.28	PROBABLE ALLERGEN	0.7				zinc finger protein 274 [Homo sapiens]	Homo sapiens	24	24	0.4	28	1	103	KAI2593621.1			Epitope #40: LSIFYKDMTGR
		RPF68145.1 YTYNFKN-- 305									HLA-A*30:01	4	5	16	12	ASNNLTPFNQVK	1.14	0.2	-1.48	1.34	-0.14	29.9		111	ASNNLTPFNQVK	-1.12	Non-Toxin	-0.19	-0.7	-0.22	1	1332.65	PROBABLE NON-ALLERGEN	0.68				mesoderm specific transcript [Homo sapiens]	Homo sapiens	24	24	0.6	28	0.7778	118	KAI2547937.1			Epitope #41: LTPFNQVK
>KAA6513621.1 outer inflammatory protein OipA [Helicobacter pylori]		KAA6511578.1 YAYNFKGH- 306									HLA-A*02:01	2	1	10	10	FLPYGFNTDL	1.3	0.35	-1.8	1.66	-0.14	63		112	FLPYGFNTDL	-0.9	Non-Toxin	0.08	0.22	-0.81	-1	1186.47	PROBABLE NON-ALLERGEN	0.7		38	LPYGFNTDLL	dynein axonemal heavy chain 12 [Homo sapiens]	Homo sapiens	22.7	22.7	0.8	32	0.7778	3960	KAI2530146.1			Epitope #42: NTDLLINWTNDK
MKKALLLTLSLSFWLHAERNGFYLGLNFAEGSYIQGQGSIGEKASAENALNQAINNAKNSLFPNTKAIRD		KAA6516006.1 YTYNFKNKH 305									HLA-A*23:01	1	1	14	14	GYKYFLGKKRIIGF	1.42	1.11	-2.67	2.53	-0.14	466.7		113	GYKYFLGKKRIIGF	-0.67	Non-Toxin	-0.1	-0.11	-0.21	4	1690.28	PROBABLE NON-ALLERGEN	0.62				dynein axonemal heavy chain 12 [Homo sapiens]	Homo sapiens	22.7	22.7	0.8	32	0.7778	3960	KAI4030214.1			Epitope #43: NTDLLINWTNDKR
AQNALNAVKDSNKIANRFAGNGGSGGIFNELSLGYKYFLGKKRIIGFRHSLFFGYQLGGVGSVPGSGLIV		KAA6514871.1 YTYNFKNKH 305									HLA-A*29:02	1	13	20	8	GFRHSLFF	1.37	1.12	-2.63	2.49	-0.14	430.3		114	GFRHSLFF	-0.77	Non-Toxin	0.01	0.41	-0.81	1.5	1010.27	PROBABLE ALLERGEN	0.76				dynein axonemal heavy chain 12 isoform X1 [Homo sapiens]	Homo sapiens	22.7	22.7	0.8	32	0.7778	3960	XP_054201616.1			Epitope #44: PYGFNTDLL
FLPYGFNTDLLINWTNDKRASQKYVERRVKGLSIFYKDMTGRTLDANTLKKASRHVFRKSSGLVIGMELG		KAA6509931.1 YTYNFKNKH 305									HLA-A*30:01	3	2	11	10	RVKGLSIFYK	0.72	0.43	-1.31	1.15	-0.16	20.4		115	RVKGLSIFYK	-1.11	Non-Toxin	-0.16	0.05	-0.06	3	1210.63	PROBABLE NON-ALLERGEN	0.68		39	NTDLLINWTNDKR	immunoglobulin heavy chain variable region [Homo sapiens]	Homo sapiens	26.1	26.1	0.61	3.5	0.875	124	WNQ14393.1			Epitope #45: PYGFNTDLLI
ASTWFASNNLTPFNQVKSRTIFQLQGKFGIRWNNDEYDIDRYGDEIYLGGSSVELGVKVPAFKVNYYSDN		KAA6506783.1 YTYNFKNKH 305									HLA-A*68:02	4	4	15	12	FASNNLTPFNQV	1.07	0.09	-1.32	1.16	-0.16	21		116	FASNNLTPFNQV	-1.22	Non-Toxin	-0.05	-0.14	-0.67	0	1351.65	PROBABLE ALLERGEN	0.68				immunoglobulin heavy chain variable region VH [Homo sapiens]	Homo sapiens	25.7	25.7	0.69	5	0.6667	122	ABB54403.1			Epitope #46: PYGFNTDLLINW
YGDKLDYKRVVSVYLNYTYNFKNKH		KAA6513384.1 YTYNFKNKH 305									HLA-A*32:01	3	7	18	12	SIFYKDMTGRTL	1.55	0.56	-2.27	2.11	-0.16	187.1		117	SIFYKDMTGRTL	-1.16	Non-Toxin	-0.16	-0.23	-0.1	1	1431.84	PROBABLE NON-ALLERGEN	0.67				anti-tetanus toxoid immunoglobulin heavy chain variable region [Homo sapiens]	Homo sapiens	25.7	25.7	0.69	5	0.7778	113	AEQ74147.1			Epitope #47: RIIGFRHSL
		KAA6504524.1 YTYNFKNKH 307									HLA-B*08:01	1	4	18	15	YFLGKKRIIGFRHSL	1.54	0.53	-2.24	2.07	-0.17	174.3		118	YFLGKKRIIGFRHSL	-1.02	Non-Toxin	-0.15	-0.05	-0.18	4.5	1835.46	PROBABLE NON-ALLERGEN	0.6		40	KLDYKRVVSV	hCG1991532, isoform CRA_c [Homo sapiens]	Homo sapiens	25.7	25.7	0.8	2.8	0.875	1089	EAW90356.1			Epitope #48: RIIGFRHSLF
		KAA8891431.1 YTYNFKNKH 305									HLA-A*29:02	4	3	12	10	WFASNNLTPF	1.01	1.17	-2.36	2.18	-0.18	229.7		119	WFASNNLTPF	-1.13	Non-Toxin	0.06	0.02	-1.04	0	1196.46	PROBABLE ALLERGEN	0.7				oncogene [Homo sapiens]	Homo sapiens	25.7	25.7	0.8	2.8	0.875	1089	CAA45111.1			Epitope #49: RIIGFRHSLFF
>KAA6513384.1 outer inflammatory protein OipA [Helicobacter pylori]		KAA6513621.1 YTYNFKNKH 305									HLA-A*02:01	1	10	24	15	RIIGFRHSLFFGYQL	1.54	0.65	-2.38	2.19	-0.19	237.3		120	RIIGFRHSLFFGYQL	-0.79	Non-Toxin	-0.01	0.43	-0.73	2.5	1854.42	PROBABLE NON-ALLERGEN	0.6				immunoglobulin variable region [Homo sapiens]	Homo sapiens	21.8	21.8	1	66	0.6154	213	QRG34288.1			Epitope #50: RIIGFRHSLFFGY
MKKALLLTLSLSFWLHAERNGFYLGLNFAEGSYIQGQGSIGEKASAENALNQAINNAKNSLFPNTKAIRD		TPH89955.1 YTYNFKNKH 305									HLA-B*27:05	6	5	12	8	KRVVSVYL	1.55	0.56	-2.31	2.11	-0.2	205.1		121	KRVVSVYL	-1.41	Non-Toxin	-0.12	0.74	-0.29	2	963.3	PROBABLE NON-ALLERGEN	0.75		41	RIIGFRHSL	protein GAPT [Homo sapiens]	Homo sapiens	21.8	21.8	0.77	54	0.8571	157	NP_001291357.1			Epitope #51: RIIGFRHSLFFGYQL
AQNALNAVKDSNKIANRFAGNGGSGGIFNELSLGYKYFLGKKRIIGFRHSLFFGYQLGGVGSVPGSGLIA		TPH42858.1 YTYTFRRKH 307									HLA-A*29:02	1	12	20	9	IGFRHSLFF	1.37	1.05	-2.62	2.42	-0.21	418.8		122	IGFRHSLFF	-0.66	Non-Toxin	0.09	0.87	-0.92	1.5	1123.45	PROBABLE ALLERGEN	0.74				Chain A, Microsomal glutathione S-transferase 2 [Homo sapiens]	Homo sapiens	21.8	21.8	1	54	0.7778	153	6SSR_A			Epitope #52: RRVKGLSIFY
FLPYGFNTDLLINWTNDKRASQEYVERRVKGLSIFYKDMTGRTLDANTLKRASRHIIRKSSGLVIGMELG		TPH99335.1 YTYNFKNKH 307									HLA-A*32:01	4	1	9	9	STWFASNNL	1.41	0.51	-2.13	1.91	-0.21	133.8		123	STWFASNNL	-0.91	Non-Toxin	-0.02	-0.2	-0.84	0	1039.23	PROBABLE ALLERGEN	0.75				microsomal glutathione S-transferase 2 isoform 1 [Homo sapiens]	Homo sapiens	21.8	21.8	1	54	0.7778	147	NP_001191295.1			Epitope #53: RRVKGLSIFYK
ASTWFASNNLTPFNQVKSRTIFQLQGKFGVRWSSDEYDIDRYGDEIYLGGSSVEVGVKVPAFKVNYYSDD		TPH32011.1 YTYNFKNKH 307									HLA-A*03:01	3	2	11	10	RVKGLSIFYK	0.72	0.43	-1.38	1.15	-0.23	23.8		124	RVKGLSIFYK	-1.11	Non-Toxin	-0.16	0.05	-0.06	3	1210.63	PROBABLE NON-ALLERGEN	0.68		42	PYGFNTDLLINW	fatty acyl-CoA reductase 1 isoform X1 [Homo sapiens]	Homo sapiens	23.1	23.1	0.91	34	0.6923	518	XP_011518702.1			Epitope #54: RRVKGLSIFYKDM
YGDKLDYKRVVSVYLNYTYNFKNKH		TPH84372.1 YTYNFKNKH 307									HLA-B*58:01	4	5	12	8	ASNNLTPF	1.01	1.09	-2.35	2.1	-0.24	222.4		125	ASNNLTPF	-1.05	Non-Toxin	-0.05	-0.21	-0.56	0	863.04	PROBABLE NON-ALLERGEN	0.76				fatty acyl-CoA reductase 1 [Homo sapiens]	Homo sapiens	23.1	23.1	0.91	34	0.6923	515	NP_115604.1			Epitope #55: RVKGLSIFY
		TPI06461.1 YTYNFKNKH 307									HLA-B*08:01	1	6	20	15	LGKKRIIGFRHSLFF	1.37	0.94	-2.58	2.31	-0.28	384.1		126	LGKKRIIGFRHSLFF	-0.82	Non-Toxin	-0.11	0.23	-0.19	4.5	1819.46	PROBABLE NON-ALLERGEN	0.61				hypothetical protein [Homo sapiens]	Homo sapiens	23.1	23.1	0.91	34	0.6923	515	CAI56762.1			Epitope #56: RVKGLSIFYK
		TPH66898.1 YTYNFKNKH 307									HLA-A*02:01	1	5	18	14	FLGKKRIIGFRHSL	1.54	0.29	-2.11	1.83	-0.28	129.5		127	FLGKKRIIGFRHSL	-1.02	Non-Toxin	-0.17	0.04	-0.03	4.5	1672.27	PROBABLE NON-ALLERGEN	0.62		43	FLPYGFNTDLL	dynein axonemal heavy chain 12 [Homo sapiens]	Homo sapiens	22.7	22.7	0.72	40	0.7778	3960	KAI2530146.1			Epitope #57: RVKGLSIFYKDMTGR
>KAA6511578.1 outer inflammatory protein OipA [Helicobacter pylori]		TPH66262.1 YTYNFKNKH 307									HLA-B*08:01	1	6	19	14	LGKKRIIGFRHSLF	1.14	0.94	-2.37	2.08	-0.28	232.2		128	LGKKRIIGFRHSLF	-0.99	Non-Toxin	-0.17	0.04	-0.03	4.5	1672.27	PROBABLE NON-ALLERGEN	0.65				dynein axonemal heavy chain 12 [Homo sapiens]	Homo sapiens	22.7	22.7	0.72	40	0.7778	3960	KAI4030214.1			Epitope #58: RVVSVYLNY
MKKALLLTLSLSFWLHAERNGFYLGLNFAEGSYIQGQGSIGEKASAENALNQAINNAKNSLFPEQNTKAI		TPH62206.1 YTYNFKNKH 307									HLA-A*02:01	2	1	12	12	FLPYGFNTDLLI	1.1	0.17	-1.56	1.26	-0.29	36.1		129	FLPYGFNTDLLI	-1.06	Non-Toxin	0.18	0.88	-0.98	-1	1412.83	PROBABLE NON-ALLERGEN	0.67				dynein axonemal heavy chain 12 isoform X1 [Homo sapiens]	Homo sapiens	22.7	22.7	0.72	40	0.7778	3960	XP_054201616.1			Epitope #59: SIFYKDMTGR
RDAQNALNAVKDSTKIANRFAGNGGSGGIFNELSLGYKYFLGKKRIIGFRHSLFFGYQLGGVGSVPGSGL		*:*.*:									HLA-A*30:01	3	2	16	15	RVKGLSIFYKDMTGR	0.95	0.87	-2.13	1.82	-0.31	134.5		130	RVKGLSIFYKDMTGR	-1.16	Non-Toxin	-0.26	-0.45	0.25	3	1771.33	PROBABLE NON-ALLERGEN	0.59		44	KKRIIGFRHSL	Chain A, Microsomal glutathione S-transferase 2 [Homo sapiens]	Homo sapiens	27.8	27.8	1	0.6	0.8182	153	6SSR_A			Epitope #60: SIFYKDMTGRTL
IVFLPYGFNTDLLINWTNDKRASQKYVERRVKGLSIFYKDMTGRTLDADTLKKASRHVFRKSSGLVIGME											HLA-A*02:06	2	1	12	12	FLPYGFNTDLLI	1.1	0.17	-1.6	1.26	-0.33	39.6		131	FLPYGFNTDLLI	-1.06	Non-Toxin	0.18	0.88	-0.98	-1	1412.83	PROBABLE NON-ALLERGEN	0.67				microsomal glutathione S-transferase 2 isoform 1 [Homo sapiens]	Homo sapiens	27.8	27.8	1	0.6	0.8182	147	NP_001191295.1			Epitope #61: SLFFGYQLGGVGSV
LGGSTWFASNNLTPFNQVKSRTIFQLQGKFGVRWNNDEYDIDRYGDENYLGGSSVELGVKVPAFKVNYYS											HLA-B*35:01	2	2	10	9	LPYGFNTDL	1.3	0.32	-1.96	1.63	-0.34	91.6		132	LPYGFNTDL	-0.9	Non-Toxin	0.03	-0.07	-0.62	-1	1039.28	PROBABLE ALLERGEN	0.7				microsomal glutathione S-transferase 2, isoform CRA_a [Homo sapiens]	Homo sapiens	27.8	27.8	1	0.6	0.8182	116	EAX05111.1			Epitope #62: STWFASNNLTPFNQV
DNYGDKLDYKRVVSVYLNYAYNFKGH											HLA-A*02:06	4	1	15	15	STWFASNNLTPFNQV	1.07	0.23	-1.64	1.3	-0.34	43.9		133	STWFASNNLTPFNQV	-1.25	Non-Toxin	-0.04	-0.27	-0.77	0	1726.09	PROBABLE NON-ALLERGEN	0.63		45	LLINWTNDKR	immunoglobulin heavy chain variable region [Homo sapiens]	Homo sapiens	26.1	26.1	0.8	2	0.875	124	WNQ14393.1			Epitope #63: TWFASNNLTPFNQVK
											HLA-B*27:05	3	1	8	8	RRVKGLSI	1.11	0.38	-1.83	1.48	-0.35	68		134	RRVKGLSI	-1.08	Non-Toxin	-0.36	-0.2	0.53	3	928.26	PROBABLE ALLERGEN	0.73				immunoglobulin heavy chain variable region VH [Homo sapiens]	Homo sapiens	25.7	25.7	0.9	2.8	0.6667	122	ABB54403.1			Epitope #64: WFASNNLTPFNQV
											HLA-A*02:01	1	22	35	14	YQLGGVGSVPGSGL	1.22	0.44	-2.01	1.65	-0.35	101.5		135	YQLGGVGSVPGSGL	-1.14	Non-Toxin	0.12	0.43	-0.58	0	1290.66	PROBABLE NON-ALLERGEN	0.58				anti-tetanus toxoid immunoglobulin heavy chain variable region [Homo sapiens]	Homo sapiens	25.7	25.7	0.9	2.8	0.7778	113	AEQ74147.1			Epitope #65: YFLGKKRIIGF
>KAA6509931.1 outer inflammatory protein OipA [Helicobacter pylori]											HLA-B*58:01	4	4	12	9	FASNNLTPF	1.01	1.06	-2.43	2.06	-0.37	270.2		136	FASNNLTPF	-1.08	Non-Toxin	0.02	0.12	-0.78	0	1010.23	PROBABLE ALLERGEN	0.74		46	FASNNLTPFNQVK	immunoglobulin heavy chain junction region [Homo sapiens]	Homo sapiens	24.8	24.8	0.61	9	0.875	26	MOR93218.1			Epitope #66: YFLGKKRIIGFRHSL
MKKALLLTLSLSFWLHAERNGFYLGLNFAEGSYIQGQGSIGEKASAENALNQAINNAKNSLFPNTKAIRD											HLA-A*11:01	3	7	16	10	SIFYKDMTGR	0.95	0.79	-2.12	1.74	-0.37	130.9		137	SIFYKDMTGR	-1.01	Non-Toxin	-0.22	-0.59	0.1	1	1217.54	PROBABLE NON-ALLERGEN	0.71				immunoglobulin heavy chain junction region [Homo sapiens]	Homo sapiens	23.1	23.1	0.61	27	0.75	16	MOQ85692.1			Epitope #67: YQLGGVGSV
AQNALNEVKDSTKIASRFAGNGGSGGLFNELSLGYKYFLGKKRIIGFRHSLFFGYQLGGVGSVPGSGLIA											HLA-B*39:01	1	9	18	10	KRIIGFRHSL	1.54	0.63	-2.54	2.17	-0.37	348.4		138	KRIIGFRHSL	-0.91	Non-Toxin	-0.25	-0.17	0.09	3.5	1226.64	PROBABLE NON-ALLERGEN	0.71				activating transcription factor 3, isoform CRA_b [Homo sapiens]	Homo sapiens	22.7	22.7	1	58	0.6923	119	EAW93384.1			Epitope #68: YQLGGVGSVPGSGL
FLPYGFNTDLLINWTNDKRASQKYVERRVKGLSIFYKDMTGRTLDANTLKRASRHIIRKSSGLVIGMELG											HLA-A*29:02	4	1	12	12	STWFASNNLTPF	1.01	1.19	-2.59	2.2	-0.39	388.3		139	STWFASNNLTPF	-1.13	Non-Toxin	0.01	-0.11	-0.88	0	1384.67	PROBABLE ALLERGEN	0.67		47	LDYKRVVSVYL	hCG1991532, isoform CRA_c [Homo sapiens]	Homo sapiens	25.7	25.7	0.72	3.4	0.875	1089	EAW90356.1			Epitope #69: YQLGGVGSVPGSGLI
GSTWFASNNLTPFNQVKSRTIFQLQGKFGVRFSSDEYDIDRYGDENYLGGSSVELGVKVPAFKVNYYSDD											HLA-A*30:01	1	13	24	12	GFRHSLFFGYQL	1.54	0.44	-2.36	1.97	-0.39	231		140	GFRHSLFFGYQL	-0.83	Non-Toxin	0.01	0.16	-0.87	1.5	1471.86	PROBABLE ALLERGEN	0.65				oncogene [Homo sapiens]	Homo sapiens	25.7	25.7	0.72	3.4	0.875	1089	CAA45111.1			Epitope set
YGDKLDYKRVVSVYLNYTYNFKNKH											HLA-A*02:06	1	17	30	14	SLFFGYQLGGVGSV	0.86	0.21	-1.49	1.07	-0.42	30.9		141	SLFFGYQLGGVGSV	-0.97	Non-Toxin	0.2	0.97	-0.94	0	1430.84	PROBABLE NON-ALLERGEN	0.63				uncharacterized protein KIAA0232 isoform X1 [Homo sapiens]	Homo sapiens	23.5	23.5	0.9	20	0.7	1419	XP_024310057.1			+ : restricted
											HLA-B*53:01	2	2	11	10	LPYGFNTDLL	1.19	0.32	-1.95	1.52	-0.43	88.2		142	LPYGFNTDLL	-1.02	Non-Toxin	0.08	0.32	-0.74	-1	1152.46	PROBABLE NON-ALLERGEN	0.67		48	GYKYFLGKK	hypothetical protein KI723_230168 [Homo sapiens]	Homo sapiens	23.1	23.1	0.88	18	0.875	373	KAI2598913.1			- : not restricted
											HLA-A*68:01	2	7	19	13	NTDLLINWTNDKR	1.07	0.53	-2.05	1.6	-0.45	113.1		143	NTDLLINWTNDKR	-0.89	Non-Toxin	-0.34	-1.24	0.23	0	1602.96	PROBABLE NON-ALLERGEN	0.65				uncharacterized protein CXorf58 isoform X1 [Homo sapiens]	Homo sapiens	23.1	23.1	0.88	18	0.875	332	XP_054182731.1			shaded column : genotypic frequency of this allele is 0 (zero)
>KAA6506783.1 outer inflammatory protein OipA [Helicobacter pylori]											HLA-A*02:01	6	1	10	10	KLDYKRVVSV	1.26	0.09	-1.8	1.35	-0.45	63.7		144	KLDYKRVVSV	-0.8	Non-Toxin	-0.28	-0.15	0.37	2	1206.59	PROBABLE NON-ALLERGEN	0.68				uncharacterized protein CXorf58 isoform 1 [Homo sapiens]	Homo sapiens	23.1	23.1	0.88	18	0.875	332	NP_689974.2
MKKALLLTLSLSFWLHAERNGFYLGLNFAEGSYIQGQGSIGEKASAENALNQAINNAKNSLFPNTKAIRD											HLA-A*23:01	4	1	12	12	STWFASNNLTPF	1.01	1.19	-2.66	2.2	-0.46	456.7		145	STWFASNNLTPF	-1.13	Non-Toxin	0.01	-0.11	-0.88	0	1384.67	PROBABLE ALLERGEN	0.67		49	FNTDLLINWTNDKR	immunoglobulin heavy chain variable region [Homo sapiens]	Homo sapiens	26.1	26.1	0.57	4.2	0.875	124	WNQ14393.1			Coverage of Individual Epitope in South East Asia
AQNALNEVKDSTKIASRFAGNGGSGGLFNELSLGYKYFLGKKRIIGFRHSLFFGYQLGGVGSVPGSGLIA											HLA-B*39:01	1	15	24	10	RHSLFFGYQL	1.54	0.48	-2.48	2.02	-0.46	301.1		146	RHSLFFGYQL	-0.64	Non-Toxin	-0.06	-0.05	-0.79	1.5	1267.6	PROBABLE ALLERGEN	0.69				immunoglobulin heavy chain variable region [Homo sapiens]	Homo sapiens	25.7	25.7	0.64	6	0.7778	90	CEF95260.1			Epitope
FLPYGFNTDLLINWTNDKRASQKYVERRVKGLSIFYKDMTGRTLDANTLKRASRHIIRKSSGLVIGMELG											HLA-A*02:01	1	22	36	15	YQLGGVGSVPGSGLI	1.01	0.25	-1.75	1.26	-0.49	55.7		147	YQLGGVGSVPGSGLI	-1.21	Non-Toxin	0.16	0.7	-0.66	0	1403.84	PROBABLE NON-ALLERGEN	0.61				immunoglobulin E heavy chain variable region [Homo sapiens]	Homo sapiens	25.7	25.7	0.64	6	0.7778	100	ACZ04868.1
GSTWFASNNLTPFNQVKSRTIFQLQGKFGVRFSSDEYDIDRYGDENYLGGSSVELGVKVPAFKVNYYSDD											HLA-A*02:01	1	10	18	9	RIIGFRHSL	1.54	0.65	-2.68	2.19	-0.49	482.1		148	RIIGFRHSL	-1	Non-Toxin	-0.16	0.24	-0.23	2.5	1098.45	PROBABLE NON-ALLERGEN	0.69		50	HSLFFGYQLGGVGSV	hydroperoxide isomerase ALOXE3 isoform X5 [Homo sapiens]	Homo sapiens	24.8	24.8	0.8	14	0.6923	489	XP_016880413.1			Epitope #1: ASNNLTPF
YGDKLDYKRVVSVYLNYTYNFKNKH											HLA-B*57:01	4	1	12	12	STWFASNNLTPF	1.01	1.19	-2.69	2.2	-0.49	490		149	STWFASNNLTPF	-1.13	Non-Toxin	0.01	-0.11	-0.88	0	1384.67	PROBABLE ALLERGEN	0.67				unnamed protein product [Homo sapiens]	Homo sapiens	24.8	24.8	0.8	14	0.6923	504	BAH13114.1			Epitope #2: ASNNLTPFNQVK
											HLA-B*58:01	4	1	12	12	STWFASNNLTPF	1.01	1.19	-2.69	2.2	-0.49	492.6		150	STWFASNNLTPF	-1.13	Non-Toxin	0.01	-0.11	-0.88	0	1384.67	PROBABLE ALLERGEN	0.67				hydroperoxide isomerase ALOXE3 isoform X4 [Homo sapiens]	Homo sapiens	24.8	24.8	0.8	14	0.6923	539	XP_016880412.1			Epitope #3: FASNNLTPFNQVK
											HLA-A*23:01	2	3	14	12	PYGFNTDLLINW	1.56	0.24	-2.29	1.8	-0.49	196.4		151	PYGFNTDLLINW	-0.95	Non-Toxin	0.06	-0.04	-0.88	-1	1452.81	PROBABLE NON-ALLERGEN	0.63		51	KYFLGKKRIIGFR	Chain A, Microsomal glutathione S-transferase 2 [Homo sapiens]	Homo sapiens	26.9	26.9	0.92	1.8	0.5882	153	6SSR_A			Epitope #4: FLGKKRIIGFR
>KAA6504524.1 outer inflammatory protein OipA [Helicobacter pylori]											HLA-A*02:06	2	1	10	10	FLPYGFNTDL	1.3	0.35	-2.15	1.66	-0.49	141.2		152	FLPYGFNTDL	-0.9	Non-Toxin	0.08	0.22	-0.81	-1	1186.47	PROBABLE NON-ALLERGEN	0.7				microsomal glutathione S-transferase 2 isoform 1 [Homo sapiens]	Homo sapiens	26.9	26.9	0.92	1.8	0.5882	147	NP_001191295.1			Epitope #5: FLGKKRIIGFRHSL
MKKALLLTLSLSLSFWLHAERNGFYLGLNFLEGSYIQGQGSIGEKASAENALNQAINNAKNSLFPNTKAI											HLA-B*57:01	1	16	24	9	HSLFFGYQL	1.54	0.46	-2.5	2	-0.5	312.7		153	HSLFFGYQL	-0.68	Non-Toxin	0.12	0.44	-1.21	0.5	1111.4	PROBABLE ALLERGEN	0.75				microsomal glutathione S-transferase 2, isoform CRA_a [Homo sapiens]	Homo sapiens	26.9	26.9	0.92	1.8	0.5882	116	EAX05111.1			Epitope #6: FLGKKRIIGFRHSLF
KDAQNALNAVKDSNKIASRFAGNGGSGGIFNELSLGYKYFLGKKRIIGFRHSLFFGYQLGGVGSVPGSGL											HLA-B*35:01	2	2	14	13	LPYGFNTDLLINW	1.56	0.29	-2.35	1.85	-0.5	223.6		154	LPYGFNTDLLINW	-1.01	Non-Toxin	0.09	0.25	-0.95	-1	1565.99	PROBABLE NON-ALLERGEN	0.61		52	RRVKGLSIFYK	immunoglobulin heavy chain junction region [Homo sapiens]	Homo sapiens	22.3	22.3	0.81	49	0.7778	20	MCA01825.1			Epitope #7: FLPYGFNTDL
IVFLPYGFNTDLLINWTNDKRASQEYVERRVKGLSIFYKDMTGRTLDANTLKKASRHVFRKSSGLVIGME											HLA-A*02:01	2	1	11	11	FLPYGFNTDLL	1.19	0.35	-2.05	1.55	-0.5	111.3		155	FLPYGFNTDLL	-1.01	Non-Toxin	0.13	0.55	-0.9	-1	1299.65	PROBABLE NON-ALLERGEN	0.68				immunoglobulin heavy chain junction region [Homo sapiens]	Homo sapiens	21.8	21.8	0.72	69	0.75	19	MOO61221.1			Epitope #8: FLPYGFNTDLL
LGASTWFASNNLTPFNQVKSRTIFQLQGKFGVRWNNDEYDIDRYGDENYLGGSSVELGVKVPAFKVNYYS											HLA-B*57:01	2	4	14	11	YGFNTDLLINW	1.56	0.24	-2.33	1.81	-0.52	211.8		156	YGFNTDLLINW	-0.97	Non-Toxin	0.07	0.1	-0.96	-1	1355.68	PROBABLE ALLERGEN	0.68				immunoglobulin heavy chain junction region [Homo sapiens]	Homo sapiens	21.4	21.4	0.63	70	0.8571	12	MCA74845.1			Epitope #9: FLPYGFNTDLLI
DNYGDKLDYKRVVSVYLNYTYNFKNKH											HLA-A*32:01	1	16	24	9	HSLFFGYQL	1.54	0.46	-2.52	2	-0.53	333.7		157	HSLFFGYQL	-0.68	Non-Toxin	0.12	0.44	-1.21	0.5	1111.4	PROBABLE ALLERGEN	0.75		53	SIFYKDMTGR	neurotrophin receptor-interacting factor homolog isoform c [Homo sapiens]	Homo sapiens	24	24	0.6	11	1	653	NP_598009.1			Epitope #10: FNTDLLINWTNDKR
											HLA-A*30:01	1	1	8	8	GYKYFLGK	0.74	0.21	-1.48	0.95	-0.53	30.2		158	GYKYFLGK	-0.42	Non-Toxin	-0.09	-0.57	-0.36	2	975.27	PROBABLE ALLERGEN	0.75				neurotrophin receptor-interacting factor homolog isoform X1 [Homo sapiens]	Homo sapiens	24	24	0.6	11	1	653	XP_054175542.1			Epitope #11: FRHSLFFGYQLGGV
											HLA-A*68:02	1	16	24	9	HSLFFGYQL	1.54	0.46	-2.54	2	-0.55	350.3		159	HSLFFGYQL	-0.68	Non-Toxin	0.12	0.44	-1.21	0.5	1111.4	PROBABLE ALLERGEN	0.75				SP2114a protein [Homo sapiens]	Homo sapiens	24	24	0.6	11	1	653	AAG24390.1			Epitope #12: GYKYFLGKK
											HLA-A*23:01	3	9	18	10	FYKDMTGRTL	1.55	0.49	-2.59	2.04	-0.55	390.4		160	FYKDMTGRTL	-0.9	Non-Toxin	-0.24	-0.65	0.03	1	1231.57	PROBABLE ALLERGEN	0.7		54	YQLGGVGSVPGSGL	zinc finger and BTB domain-containing protein 22 [Homo sapiens]	Homo sapiens	27.4	109	0.92	1.5	0.8182	634	NP_001138810.1			Epitope #13: GYKYFLGKKRIIGF
											HLA-B*48:01	1	22	35	14	YQLGGVGSVPGSGL	1.22	0.44	-2.22	1.65	-0.56	165.2		161	YQLGGVGSVPGSGL	-1.14	Non-Toxin	0.12	0.43	-0.58	0	1290.66	PROBABLE NON-ALLERGEN	0.58				unnamed protein product [Homo sapiens]	Homo sapiens	27.4	109	0.92	1.5	0.8182	634	BAG53184.1			Epitope #14: GYKYFLGKKRIIGFR
											HLA-A*02:06	2	1	11	11	FLPYGFNTDLL	1.19	0.35	-2.12	1.55	-0.57	131.6		162	FLPYGFNTDLL	-1.01	Non-Toxin	0.13	0.55	-0.9	-1	1299.65	PROBABLE NON-ALLERGEN	0.68				Zinc finger and BTB domain containing 22 [Homo sapiens]	Homo sapiens	27.4	109	0.92	1.5	0.8182	634	AAH18541.1			Epitope #15: HSLFFGYQLGGV
											HLA-A*30:01	1	8	18	11	KKRIIGFRHSL	1.54	0.49	-2.62	2.03	-0.59	421.1		163	KKRIIGFRHSL	-1	Non-Toxin	-0.33	-0.51	0.35	4.5	1354.83	PROBABLE NON-ALLERGEN	0.7		55	FLGKKRIIGFR	Chain A, Microsomal glutathione S-transferase 2 [Homo sapiens]	Homo sapiens	24.8	24.8	0.72	6.9	0.875	153	6SSR_A			Epitope #16: HSLFFGYQLGGVGSV
											HLA-A*11:01	5	1	8	8	GVKVPAFK	0.84	0.2	-1.63	1.04	-0.59	42.5		164	GVKVPAFK	-1.26	Non-Toxin	-0.02	0.4	0	2	845.16	PROBABLE ALLERGEN	0.72				microsomal glutathione S-transferase 2 isoform 1 [Homo sapiens]	Homo sapiens	24.8	24.8	0.72	6.9	0.875	147	NP_001191295.1			Epitope #17: IGFRHSLFFGY
											HLA-B*40:02	3	11	18	8	KDMTGRTL	1.55	0.33	-2.48	1.88	-0.6	301.1		165	KDMTGRTL	-0.91	Non-Toxin	-0.37	-1	0.64	1	921.19	PROBABLE ALLERGEN	0.74				microsomal glutathione S-transferase 2, isoform CRA_a [Homo sapiens]	Homo sapiens	24.8	24.8	0.72	6.9	0.875	116	EAX05111.1			Epitope #18: IIGFRHSLFFGY
											HLA-B*35:03	4	4	12	9	FASNNLTPF	1.01	1.06	-2.67	2.06	-0.6	464.2		166	FASNNLTPF	-1.08	Non-Toxin	0.02	0.12	-0.78	0	1010.23	PROBABLE ALLERGEN	0.74		56	GYKYFLGKKRIIGFR	alternative protein BIRC3 [Homo sapiens]	Homo sapiens	26.9	26.9	0.73	2.5	0.7273	70	CCQ43129.1			Epitope #19: KKRIIGFRHSL
											HLA-A*11:01	3	4	11	8	KGLSIFYK	0.72	0.16	-1.49	0.89	-0.61	31		167	KGLSIFYK	-1.12	Non-Toxin	-0.05	0.1	-0.26	2	955.28	PROBABLE ALLERGEN	0.75				microsomal glutathione S-transferase 2 isoform 2 [Homo sapiens]	Homo sapiens	26.9	26.9	0.8	2.5	0.5882	79	NP_001191296.1			Epitope #20: KLDYKRVVSV
											HLA-A*23:01	1	4	18	15	YFLGKKRIIGFRHSL	1.54	0.53	-2.68	2.07	-0.61	482.1		168	YFLGKKRIIGFRHSL	-1.02	Non-Toxin	-0.15	-0.05	-0.18	4.5	1835.46	PROBABLE NON-ALLERGEN	0.6				microsomal glutathione S-transferase 2, isoform CRA_a [Homo sapiens]	Homo sapiens	26.9	26.9	0.8	2.5	0.5882	116	EAX05111.1			Epitope #21: KLDYKRVVSVYL
											HLA-A*02:06	6	1	12	12	KLDYKRVVSVYL	1.55	0.37	-2.54	1.92	-0.62	350.3		169	KLDYKRVVSVYL	-1.12	Non-Toxin	-0.18	0.08	-0.03	2	1482.96	PROBABLE NON-ALLERGEN	0.66		57	PYGFNTDLLI	dynein axonemal heavy chain 12 [Homo sapiens]	Homo sapiens	22.7	22.7	0.8	32	0.7778	3960	KAI2530146.1			Epitope #22: KLDYKRVVSVYLNY
											HLA-A*32:01	6	1	12	12	KLDYKRVVSVYL	1.55	0.37	-2.54	1.92	-0.62	350.3		170	KLDYKRVVSVYL	-1.12	Non-Toxin	-0.18	0.08	-0.03	2	1482.96	PROBABLE NON-ALLERGEN	0.66				dynein axonemal heavy chain 12 [Homo sapiens]	Homo sapiens	22.7	22.7	0.8	32	0.7778	3960	KAI4030214.1			Epitope #23: KRIIGFRHSL
											HLA-A*24:02	3	9	18	10	FYKDMTGRTL	1.55	0.49	-2.66	2.04	-0.62	459.2		171	FYKDMTGRTL	-0.9	Non-Toxin	-0.24	-0.65	0.03	1	1231.57	PROBABLE ALLERGEN	0.7				dynein axonemal heavy chain 12 isoform X1 [Homo sapiens]	Homo sapiens	22.7	22.7	0.8	32	0.7778	3960	XP_054201616.1			Epitope #24: KRIIGFRHSLF
											HLA-A*23:01	4	2	9	8	TWFASNNL	1.41	0.59	-2.62	1.99	-0.63	421.1		172	TWFASNNL	-0.86	Non-Toxin	0.01	-0.12	-0.99	0	952.14	PROBABLE ALLERGEN	0.79		58	TWFASNNLTPFNQVK	immunoglobulin heavy chain junction region [Homo sapiens]	Homo sapiens	24.8	24.8	0.53	12	0.875	26	MOR93218.1			Epitope #25: KRIIGFRHSLFF
											HLA-A*68:01	2	10	19	10	LLINWTNDKR	1.07	0.62	-2.34	1.7	-0.64	220		173	LLINWTNDKR	-0.79	Non-Toxin	-0.29	-0.84	0.02	1	1272.62	PROBABLE NON-ALLERGEN	0.69				unnamed protein product [Homo sapiens]	Homo sapiens	24.4	24.4	0.66	20	0.7273	640	BAG63193.1			Epitope #26: KRIIGFRHSLFFGY
											HLA-B*15:01	1	22	35	14	YQLGGVGSVPGSGL	1.22	0.44	-2.3	1.65	-0.65	200.7		174	YQLGGVGSVPGSGL	-1.14	Non-Toxin	0.12	0.43	-0.58	0	1290.66	PROBABLE NON-ALLERGEN	0.58				unnamed protein product [Homo sapiens]	Homo sapiens	24.4	24.4	0.66	20	0.7273	706	BAC03656.1			Epitope #27: KRVVSVYL
											HLA-A*68:01	4	4	16	13	FASNNLTPFNQVK	1.14	0.16	-1.96	1.3	-0.66	90.6		175	FASNNLTPFNQVK	-1.16	Non-Toxin	-0.13	-0.43	-0.39	1	1479.84	PROBABLE NON-ALLERGEN	0.67		59	RRVKGLSIFYKDM	mesoderm specific transcript [Homo sapiens]	Homo sapiens	24	24	0.69	20	0.7778	118	KAI2547937.1			Epitope #28: KYFLGKKRIIGF
											HLA-B*35:01	2	2	11	10	LPYGFNTDLL	1.19	0.32	-2.19	1.52	-0.67	153.9		176	LPYGFNTDLL	-1.02	Non-Toxin	0.08	0.32	-0.74	-1	1152.46	PROBABLE NON-ALLERGEN	0.67				mesoderm specific transcript [Homo sapiens]	Homo sapiens	24	24	0.69	20	0.7778	160	KAI2547936.1			Epitope #29: KYFLGKKRIIGFR
											HLA-A*02:01	1	17	27	11	SLFFGYQLGGV	0.87	0.21	-1.75	1.07	-0.67	55.7		177	SLFFGYQLGGV	-1	Non-Toxin	0.22	0.96	-1.08	0	1187.53	PROBABLE ALLERGEN	0.66				mesoderm specific transcript [Homo sapiens]	Homo sapiens	24	24	0.69	20	0.7778	169	KAI2547935.1			Epitope #30: LDYKRVVSVY
											HLA-B*40:02	6	2	12	11	LDYKRVVSVYL	1.55	0.41	-2.64	1.96	-0.68	437.3		178	LDYKRVVSVYL	-1.19	Non-Toxin	-0.1	0.45	-0.31	1	1354.77	PROBABLE NON-ALLERGEN	0.66		60	LTPFNQVK	NACHT, LRR and PYD domains-containing protein 14 [Homo sapiens]	Homo sapiens	20.6	20.6	1	121	0.75	1093	NP_789792.1			Epitope #31: LDYKRVVSVYL
											HLA-B*51:01	2	2	12	11	LPYGFNTDLLI	1.1	0.14	-1.92	1.23	-0.68	82.6		179	LPYGFNTDLLI	-1.09	Non-Toxin	0.14	0.7	-0.84	-1	1265.64	PROBABLE NON-ALLERGEN	0.66				NACHT, LRR and PYD domains-containing protein 14 isoform X1 [Homo sapiens]	Homo sapiens	20.6	20.6	1	121	0.75	1052	XP_011518346.1			Epitope #32: LDYKRVVSVYLNY
											HLA-A*30:01	3	2	13	12	RVKGLSIFYKDM	0.85	0.35	-1.89	1.21	-0.68	77.9		180	RVKGLSIFYKDM	-1.11	Non-Toxin	-0.17	-0.09	0.09	2	1456.94	PROBABLE NON-ALLERGEN	0.68				NACHT, LRR and PYD domains-containing protein 14 isoform X2 [Homo sapiens]	Homo sapiens	20.6	20.6	1	121	0.75	1036	XP_047282823.1			Epitope #33: LGKKRIIGFRHSL
											HLA-A*30:01	1	1	9	9	GYKYFLGKK	1	0.21	-1.9	1.21	-0.69	79.1		181	GYKYFLGKK	-0.48	Non-Toxin	-0.2	-0.94	0.01	3	1103.46	PROBABLE NON-ALLERGEN	0.75		61	PYGFNTDLL	dynein axonemal heavy chain 12 [Homo sapiens]	Homo sapiens	22.7	22.7	0.88	26	0.7778	3960	KAI2530146.1			Epitope #34: LGKKRIIGFRHSLF
											HLA-B*07:02	2	2	11	10	LPYGFNTDLL	1.19	0.32	-2.22	1.52	-0.7	165.2		182	LPYGFNTDLL	-1.02	Non-Toxin	0.08	0.32	-0.74	-1	1152.46	PROBABLE NON-ALLERGEN	0.67				dynein axonemal heavy chain 12 [Homo sapiens]	Homo sapiens	22.7	22.7	0.88	26	0.7778	3960	KAI4030214.1			Epitope #35: LGKKRIIGFRHSLFF
											HLA-A*02:06	4	1	9	9	STWFASNNL	1.41	0.51	-2.62	1.91	-0.71	416.6		183	STWFASNNL	-0.91	Non-Toxin	-0.02	-0.2	-0.84	0	1039.23	PROBABLE ALLERGEN	0.75				dynein axonemal heavy chain 12 isoform X1 [Homo sapiens]	Homo sapiens	22.7	22.7	0.88	26	0.7778	3960	XP_054201616.1			Epitope #36: LLINWTNDKR
											HLA-A*02:06	4	8	15	8	NLTPFNQV	1.07	0.21	-1.99	1.28	-0.71	97.7		184	NLTPFNQV	-1.21	Non-Toxin	-0.07	-0.25	-0.7	0	932.16	PROBABLE ALLERGEN	0.75		62	FRHSLFFGYQLGGV	autophagy related 4D cysteine peptidase [Homo sapiens]	Homo sapiens	26.5	26.5	0.64	3	0.8	99	KAI2588687.1			Epitope #37: LPYGFNTDLL
											HLA-B*53:01	2	4	14	11	YGFNTDLLINW	1.56	0.24	-2.52	1.81	-0.72	331.9		185	YGFNTDLLINW	-0.97	Non-Toxin	0.07	0.1	-0.96	-1	1355.68	PROBABLE ALLERGEN	0.68				ATG4D protein [Homo sapiens]	Homo sapiens	26.5	26.5	0.64	3	0.8	141	AAH07639.1			Epitope #38: LPYGFNTDLLI
											HLA-A*30:01	3	4	11	8	KGLSIFYK	0.72	0.16	-1.61	0.89	-0.72	40.7		186	KGLSIFYK	-1.12	Non-Toxin	-0.05	0.1	-0.26	2	955.28	PROBABLE ALLERGEN	0.75				autophagy related 4D cysteine peptidase [Homo sapiens]	Homo sapiens	26.5	26.5	0.64	3	0.8	177	KAI2588686.1			Epitope #39: LPYGFNTDLLINW
											HLA-A*68:01	2	6	19	14	FNTDLLINWTNDKR	1.07	0.51	-2.33	1.58	-0.75	214.1		187	FNTDLLINWTNDKR	-0.93	Non-Toxin	-0.27	-0.95	0.04	0	1750.15	PROBABLE NON-ALLERGEN	0.66		63	SLFFGYQLGGVGSV	hydroperoxide isomerase ALOXE3 isoform X5 [Homo sapiens]	Homo sapiens	24.8	24.8	0.85	12	0.6923	489	XP_016880413.1			Epitope #40: LSIFYKDMTGR
											HLA-A*68:02	1	16	27	12	HSLFFGYQLGGV	0.87	0.18	-1.81	1.05	-0.76	64.4		188	HSLFFGYQLGGV	-0.96	Non-Toxin	0.16	0.62	-1.03	0.5	1324.69	PROBABLE NON-ALLERGEN	0.67				unnamed protein product [Homo sapiens]	Homo sapiens	24.8	24.8	0.85	12	0.6923	504	BAH13114.1			Epitope #41: LTPFNQVK
											HLA-A*68:01	3	8	16	9	IFYKDMTGR	0.95	0.83	-2.56	1.78	-0.78	363.9		189	IFYKDMTGR	-0.87	Non-Toxin	-0.22	-0.57	0.08	1	1130.45	PROBABLE ALLERGEN	0.7				hydroperoxide isomerase ALOXE3 isoform X4 [Homo sapiens]	Homo sapiens	24.8	24.8	0.85	12	0.6923	539	XP_016880412.1			Epitope #42: NTDLLINWTNDK
											HLA-A*23:01	1	3	11	9	KYFLGKKRI	1.19	0.42	-2.41	1.6	-0.81	257.4		190	KYFLGKKRI	-1.09	Non-Toxin	-0.33	-0.76	0.4	4	1152.58	PROBABLE ALLERGEN	0.71		64	YQLGGVGSVPGSGLI	zinc finger and BTB domain-containing protein 22 [Homo sapiens]	Homo sapiens	27.4	109	0.86	1.8	0.8182	634	NP_001138810.1			Epitope #43: NTDLLINWTNDKR
											HLA-A*68:02	1	16	30	15	HSLFFGYQLGGVGSV	0.86	0.18	-1.85	1.04	-0.81	71		191	HSLFFGYQLGGVGSV	-0.93	Non-Toxin	0.16	0.69	-0.91	0.5	1568	PROBABLE NON-ALLERGEN	0.64				unnamed protein product [Homo sapiens]	Homo sapiens	27.4	109	0.86	1.8	0.8182	634	BAG53184.1			Epitope #44: PYGFNTDLL
											HLA-A*68:01	1	2	15	14	YKYFLGKKRIIGFR	0.98	0.72	-2.53	1.71	-0.82	335.5		192	YKYFLGKKRIIGFR	-0.96	Non-Toxin	-0.23	-0.41	0	5	1789.41	PROBABLE ALLERGEN	0.58				Zinc finger and BTB domain containing 22 [Homo sapiens]	Homo sapiens	27.4	109	0.86	1.8	0.8182	634	AAH18541.1			Epitope #45: PYGFNTDLLI
											HLA-A*30:01	1	3	15	13	KYFLGKKRIIGFR	0.98	0.83	-2.65	1.81	-0.83	442.1		193	KYFLGKKRIIGFR	-1.13	Non-Toxin	-0.25	-0.34	0.18	5	1626.22	PROBABLE NON-ALLERGEN	0.6		65	WFASNNLTPFNQV	immunoglobulin heavy chain junction region [Homo sapiens]	Homo sapiens	24.8	24.8	0.61	9	0.875	26	MOR93218.1			Epitope #46: PYGFNTDLLINW
											HLA-B*27:05	3	1	11	11	RRVKGLSIFYK	0.72	0.35	-1.93	1.07	-0.86	85.8		194	RRVKGLSIFYK	-1.24	Non-Toxin	-0.31	-0.36	0.22	4	1366.83	PROBABLE NON-ALLERGEN	0.68				immunoglobulin heavy chain junction region [Homo sapiens]	Homo sapiens	23.1	23.1	0.61	27	0.75	16	MOQ85692.1			Epitope #47: RIIGFRHSL
											HLA-A*03:01	3	7	16	10	SIFYKDMTGR	0.95	0.79	-2.62	1.74	-0.88	418.8		195	SIFYKDMTGR	-1.01	Non-Toxin	-0.22	-0.59	0.1	1	1217.54	PROBABLE NON-ALLERGEN	0.71				E1A-binding protein p300 [Homo sapiens]	Homo sapiens	22.7	22.7	0.53	58	0.8571	1240	WIL60117.1			Epitope #48: RIIGFRHSLF
											HLA-A*24:02	2	3	14	12	PYGFNTDLLINW	1.56	0.24	-2.69	1.8	-0.89	492.6		196	PYGFNTDLLINW	-0.95	Non-Toxin	0.06	-0.04	-0.88	-1	1452.81	PROBABLE NON-ALLERGEN	0.63		66	HSLFFGYQLGGV	arachidonate lipoxygenase 3, isoform CRA_a [Homo sapiens]	Homo sapiens	24	24	0.75	17	0.8	867	EAW90093.1			Epitope #49: RIIGFRHSLFF
											HLA-A*02:06	1	17	27	11	SLFFGYQLGGV	0.87	0.21	-1.97	1.07	-0.9	93.6		197	SLFFGYQLGGV	-1	Non-Toxin	0.22	0.96	-1.08	0	1187.53	PROBABLE ALLERGEN	0.66				hydroperoxide isomerase ALOXE3 isoform 1 [Homo sapiens]	Homo sapiens	24	24	0.75	17	0.8	843	NP_001159432.1			Epitope #50: RIIGFRHSLFFGY
											HLA-B*40:01	1	22	35	14	YQLGGVGSVPGSGL	1.22	0.44	-2.57	1.65	-0.92	373.8		198	YQLGGVGSVPGSGL	-1.14	Non-Toxin	0.12	0.43	-0.58	0	1290.66	PROBABLE NON-ALLERGEN	0.58				unnamed protein product [Homo sapiens]	Homo sapiens	24	24	0.75	17	0.8	711	BAG53744.1			Epitope #51: RIIGFRHSLFFGYQL
											HLA-B*39:01	1	22	30	9	YQLGGVGSV	0.86	0.15	-1.93	1.01	-0.92	85.8		199	YQLGGVGSV	-1.17	Non-Toxin	0.13	0.6	-0.73	0	879.12	PROBABLE NON-ALLERGEN	0.72		67	YQLGGVGSV	uncharacterized protein C11orf87 isoform X1 [Homo sapiens]	Homo sapiens	22.3	35.2	0.77	37	1	344	XP_011541119.1			Epitope #52: RRVKGLSIFY
											HLA-A*68:01	3	2	11	10	RVKGLSIFYK	0.72	0.43	-2.08	1.15	-0.93	120		200	RVKGLSIFYK	-1.11	Non-Toxin	-0.16	0.05	-0.06	3	1210.63	PROBABLE NON-ALLERGEN	0.68				immunoglobulin heavy chain junction region [Homo sapiens]	Homo sapiens	20.2	20.2	0.66	203	1	18	MOL89358.1			Epitope #53: RRVKGLSIFYK
											HLA-A*68:02	4	8	15	8	NLTPFNQV	1.07	0.21	-2.22	1.28	-0.95	167.9		201	NLTPFNQV	-1.21	Non-Toxin	-0.07	-0.25	-0.7	0	932.16	PROBABLE ALLERGEN	0.75				immunoglobulin heavy chain junction region [Homo sapiens]	Homo sapiens	20.2	20.2	0.77	208	0.8571	19	MCA02259.1			Epitope #54: RRVKGLSIFYKDM
											HLA-A*23:01	1	3	12	10	KYFLGKKRII	1.18	0.42	-2.55	1.6	-0.95	356.1		202	KYFLGKKRII	-1	Non-Toxin	-0.23	-0.23	0.18	4	1265.76	PROBABLE ALLERGEN	0.68		68	NTDLLINWTNDK	immunoglobulin heavy chain variable region [Homo sapiens]	Homo sapiens	26.1	26.1	0.66	2.9	0.875	124	WNQ14393.1			Epitope #55: RVKGLSIFY
											HLA-B*53:01	2	2	10	9	LPYGFNTDL	1.3	0.32	-2.58	1.63	-0.96	382		203	LPYGFNTDL	-0.9	Non-Toxin	0.03	-0.07	-0.62	-1	1039.28	PROBABLE ALLERGEN	0.7				testis expressed 15, meiosis and synapsis associated [Homo sapiens]	Homo sapiens	24.8	39.9	0.75	8.3	0.7778	3176	KAI2549556.1			Epitope #56: RVKGLSIFYK
											HLA-A*68:01	4	8	16	9	NLTPFNQVK	1.14	0.27	-2.37	1.41	-0.96	234.8		204	NLTPFNQVK	-1.16	Non-Toxin	-0.18	-0.66	-0.29	1	1060.35	PROBABLE ALLERGEN	0.71				testis expressed 15, meiosis and synapsis associated [Homo sapiens]	Homo sapiens	24.8	39.9	0.75	8.3	0.7778	3176	KAI4010197.1			Epitope #57: RVKGLSIFYKDMTGR
											HLA-B*39:01	1	22	36	15	YQLGGVGSVPGSGLI	1.01	0.25	-2.22	1.26	-0.96	164.3		205	YQLGGVGSVPGSGLI	-1.21	Non-Toxin	0.16	0.7	-0.66	0	1403.84	PROBABLE NON-ALLERGEN	0.61		69	LSIFYKDMTGR	antibody heavy chain VDJ region [Homo sapiens]	Homo sapiens	26.1	26.1	1	2.4	0.6667	106	CAA66872.1			Epitope #58: RVVSVYLNY
											HLA-A*68:01	1	5	15	11	FLGKKRIIGFR	0.98	0.52	-2.47	1.5	-0.97	293.1		206	FLGKKRIIGFR	-1.13	Non-Toxin	-0.2	0.07	0.15	4	1334.84	PROBABLE NON-ALLERGEN	0.65				neurotrophin receptor-interacting factor homolog isoform c [Homo sapiens]	Homo sapiens	24	24	0.54	14	1	653	NP_598009.1			Epitope #59: SIFYKDMTGR
											HLA-A*30:01	1	1	15	15	GYKYFLGKKRIIGFR	0.98	0.65	-2.65	1.63	-1.02	449.3		207	GYKYFLGKKRIIGFR	-0.84	Non-Toxin	-0.21	-0.41	0	5	1846.48	PROBABLE NON-ALLERGEN	0.57				neurotrophin receptor-interacting factor homolog isoform X1 [Homo sapiens]	Homo sapiens	24	24	0.54	14	1	653	XP_054175542.1			Epitope #60: SIFYKDMTGRTL
											HLA-A*03:01	5	1	8	8	GVKVPAFK	0.84	0.2	-2.06	1.04	-1.02	115		208	GVKVPAFK	-1.26	Non-Toxin	-0.02	0.4	0	2	845.16	PROBABLE ALLERGEN	0.72															Epitope #61: SLFFGYQLGGVGSV
											HLA-A*23:01	2	3	12	10	PYGFNTDLLI	1.1	0.09	-2.23	1.19	-1.04	168.8		209	PYGFNTDLLI	-1.04	Non-Toxin	0.1	0.39	-0.74	-1	1152.46	PROBABLE NON-ALLERGEN	0.7															Epitope #62: STWFASNNLTPFNQV
											HLA-A*24:02	1	3	12	10	KYFLGKKRII	1.18	0.42	-2.66	1.6	-1.06	456.7		210	KYFLGKKRII	-1	Non-Toxin	-0.23	-0.23	0.18	4	1265.76	PROBABLE ALLERGEN	0.68															Epitope #63: TWFASNNLTPFNQVK
											HLA-A*68:01	4	2	16	15	TWFASNNLTPFNQVK	1.14	0.37	-2.61	1.51	-1.1	405.4		211	TWFASNNLTPFNQVK	-1.18	Non-Toxin	-0.1	-0.48	-0.59	1	1767.19	PROBABLE NON-ALLERGEN	0.63															Epitope #64: WFASNNLTPFNQV
											HLA-B*27:05	3	1	13	13	RRVKGLSIFYKDM	0.85	0.28	-2.26	1.13	-1.12	180.1		212	RRVKGLSIFYKDM	-1.21	Non-Toxin	-0.3	-0.43	0.32	3	1613.14	PROBABLE NON-ALLERGEN	0.61															Epitope #65: YFLGKKRIIGF
											HLA-A*68:02	2	1	11	11	FLPYGFNTDLL	1.19	0.35	-2.68	1.55	-1.14	482.1		213	FLPYGFNTDLL	-1.01	Non-Toxin	0.13	0.55	-0.9	-1	1299.65	PROBABLE NON-ALLERGEN	0.68															Epitope #66: YFLGKKRIIGFRHSL
											HLA-A*11:01	2	11	18	8	LINWTNDK	0.73	0.24	-2.11	0.97	-1.14	129.5		214	LINWTNDK	-0.8	Non-Toxin	-0.21	-0.96	-0.12	0	1003.24	PROBABLE ALLERGEN	0.79															Epitope #67: YQLGGVGSV
											HLA-A*02:06	6	1	10	10	KLDYKRVVSV	1.26	0.09	-2.5	1.35	-1.15	316.1		215	KLDYKRVVSV	-0.8	Non-Toxin	-0.28	-0.15	0.37	2	1206.59	PROBABLE NON-ALLERGEN	0.68															Epitope #68: YQLGGVGSVPGSGL
											HLA-A*68:01	4	9	16	8	LTPFNQVK	1.14	0.25	-2.54	1.39	-1.15	348.4		216	LTPFNQVK	-1.2	Non-Toxin	-0.12	-0.3	-0.35	1	946.23	PROBABLE NON-ALLERGEN	0.73															Epitope #69: YQLGGVGSVPGSGLI
											HLA-A*24:02	2	3	12	10	PYGFNTDLLI	1.1	0.09	-2.35	1.19	-1.17	226		217	PYGFNTDLLI	-1.04	Non-Toxin	0.1	0.39	-0.74	-1	1152.46	PROBABLE NON-ALLERGEN	0.7															Epitope set
											HLA-A*03:01	3	4	11	8	KGLSIFYK	0.72	0.16	-2.06	0.89	-1.18	115		218	KGLSIFYK	-1.12	Non-Toxin	-0.05	0.1	-0.26	2	955.28	PROBABLE ALLERGEN	0.75															+ : restricted
											HLA-A*68:02	1	17	27	11	SLFFGYQLGGV	0.87	0.21	-2.25	1.07	-1.18	177.2		219	SLFFGYQLGGV	-1	Non-Toxin	0.22	0.96	-1.08	0	1187.53	PROBABLE ALLERGEN	0.66															- : not restricted
											HLA-A*03:01	4	5	16	12	ASNNLTPFNQVK	1.14	0.2	-2.52	1.34	-1.18	330.1		220	ASNNLTPFNQVK	-1.12	Non-Toxin	-0.19	-0.7	-0.22	1	1332.65	PROBABLE NON-ALLERGEN	0.68															shaded column : genotypic frequency of this allele is 0 (zero)
											HLA-B*35:01	2	2	12	11	LPYGFNTDLLI	1.1	0.14	-2.43	1.23	-1.19	268.8		221	LPYGFNTDLLI	-1.09	Non-Toxin	0.14	0.7	-0.84	-1	1265.64	PROBABLE NON-ALLERGEN	0.66
											HLA-B*08:01	1	5	12	8	FLGKKRII	1.18	0.11	-2.49	1.29	-1.2	306		222	FLGKKRII	-0.96	Non-Toxin	-0.15	0.36	0.14	3	974.38	PROBABLE ALLERGEN	0.74															Coverage of Individual Epitope in the World
											HLA-A*23:01	2	3	11	9	PYGFNTDLL	1.19	0.27	-2.69	1.47	-1.22	484.7		223	PYGFNTDLL	-0.93	Non-Toxin	0.03	-0.07	-0.62	-1	1039.28	PROBABLE NON-ALLERGEN	0.72															Epitope
											HLA-A*02:01	4	1	15	15	STWFASNNLTPFNQV	1.07	0.23	-2.55	1.3	-1.25	358		224	STWFASNNLTPFNQV	-1.25	Non-Toxin	-0.04	-0.27	-0.77	0	1726.09	PROBABLE NON-ALLERGEN	0.63
											HLA-B*27:05	1	14	27	14	FRHSLFFGYQLGGV	0.87	0.18	-2.33	1.05	-1.28	213		225	FRHSLFFGYQLGGV	-1.12	Non-Toxin	0.06	0.41	-0.85	1.5	1628.08	PROBABLE NON-ALLERGEN	0.62															Epitope #1: ASNNLTPF
											HLA-A*68:02	1	17	30	14	SLFFGYQLGGVGSV	0.86	0.21	-2.37	1.07	-1.3	233.5		226	SLFFGYQLGGVGSV	-0.97	Non-Toxin	0.2	0.97	-0.94	0	1430.84	PROBABLE NON-ALLERGEN	0.63															Epitope #2: ASNNLTPFNQVK
											HLA-A*02:01	4	4	15	12	FASNNLTPFNQV	1.07	0.09	-2.49	1.16	-1.32	307.7		227	FASNNLTPFNQV	-1.22	Non-Toxin	-0.05	-0.14	-0.67	0	1351.65	PROBABLE ALLERGEN	0.68															Epitope #3: FASNNLTPFNQVK
											HLA-A*03:01	2	10	18	9	LLINWTNDK	0.73	0.18	-2.26	0.91	-1.35	182.1		228	LLINWTNDK	-0.88	Non-Toxin	-0.12	-0.43	-0.31	0	1116.42	PROBABLE ALLERGEN	0.76															Epitope #4: FLGKKRIIGFR
											HLA-B*15:01	1	22	30	9	YQLGGVGSV	0.86	0.15	-2.39	1.01	-1.38	247.8		229	YQLGGVGSV	-1.17	Non-Toxin	0.13	0.6	-0.73	0	879.12	PROBABLE NON-ALLERGEN	0.72															Epitope #5: FLGKKRIIGFRHSL
											HLA-B*15:01	1	22	36	15	YQLGGVGSVPGSGLI	1.01	0.25	-2.66	1.26	-1.4	456.7		230	YQLGGVGSVPGSGLI	-1.21	Non-Toxin	0.16	0.7	-0.66	0	1403.84	PROBABLE NON-ALLERGEN	0.61															Epitope #6: FLGKKRIIGFRHSLF
											HLA-A*02:01	4	8	15	8	NLTPFNQV	1.07	0.21	-2.68	1.28	-1.4	482.1		231	NLTPFNQV	-1.21	Non-Toxin	-0.07	-0.25	-0.7	0	932.16	PROBABLE ALLERGEN	0.75															Epitope #7: FLPYGFNTDL
											HLA-A*68:02	4	3	15	13	WFASNNLTPFNQV	1.07	0.21	-2.69	1.28	-1.41	492.6		232	WFASNNLTPFNQV	-1.27	Non-Toxin	-0.02	-0.2	-0.88	0	1537.88	PROBABLE NON-ALLERGEN	0.65															Epitope #8: FLPYGFNTDLL
											HLA-A*68:01	5	1	8	8	GVKVPAFK	0.84	0.2	-2.5	1.04	-1.46	316.1		233	GVKVPAFK	-1.26	Non-Toxin	-0.02	0.4	0	2	845.16	PROBABLE ALLERGEN	0.72															Epitope #9: FLPYGFNTDLLI
											HLA-A*11:01	2	10	18	9	LLINWTNDK	0.73	0.18	-2.38	0.91	-1.47	241.2		234	LLINWTNDK	-0.88	Non-Toxin	-0.12	-0.43	-0.31	0	1116.42	PROBABLE ALLERGEN	0.76															Epitope #10: FNTDLLINWTNDKR
											HLA-A*30:01	5	1	9	9	GVKVPAFKV	1.08	0.13	-2.7	1.22	-1.48	498		235	GVKVPAFKV	-1.13	Non-Toxin	0.04	0.82	-0.17	2	944.31	PROBABLE ALLERGEN	0.71															Epitope #11: FRHSLFFGYQLGGV
											HLA-A*30:01	1	16	30	15	HSLFFGYQLGGVGSV	0.86	0.18	-2.55	1.04	-1.51	352.2		236	HSLFFGYQLGGVGSV	-0.93	Non-Toxin	0.16	0.69	-0.91	0.5	1568	PROBABLE NON-ALLERGEN	0.64															Epitope #12: GYKYFLGKK
											HLA-A*30:01	1	13	27	15	GFRHSLFFGYQLGGV	0.87	0.16	-2.61	1.02	-1.59	412.1		237	GFRHSLFFGYQLGGV	-1.09	Non-Toxin	0.07	0.35	-0.79	1.5	1685.15	PROBABLE ALLERGEN	0.6															Epitope #13: GYKYFLGKKRIIGF
											HLA-A*02:06	1	16	27	12	HSLFFGYQLGGV	0.87	0.18	-2.64	1.05	-1.6	439.7		238	HSLFFGYQLGGV	-0.96	Non-Toxin	0.16	0.62	-1.03	0.5	1324.69	PROBABLE NON-ALLERGEN	0.67															Epitope #14: GYKYFLGKKRIIGFR
											HLA-A*02:06	1	16	30	15	HSLFFGYQLGGVGSV	0.86	0.18	-2.65	1.04	-1.61	449.3		239	HSLFFGYQLGGVGSV	-0.93	Non-Toxin	0.16	0.69	-0.91	0.5	1568	PROBABLE NON-ALLERGEN	0.64															Epitope #15: HSLFFGYQLGGV
											HLA-A*68:01	2	11	18	8	LINWTNDK	0.73	0.24	-2.59	0.97	-1.62	392.5		240	LINWTNDK	-0.8	Non-Toxin	-0.21	-0.96	-0.12	0	1003.24	PROBABLE ALLERGEN	0.79															Epitope #16: HSLFFGYQLGGVGSV
											HLA-B*40:02	1	22	30	9	YQLGGVGSV	0.86	0.15	-2.68	1.01	-1.66	474.3		241	YQLGGVGSV	-1.17	Non-Toxin	0.13	0.6	-0.73	0	879.12	PROBABLE NON-ALLERGEN	0.72															Epitope #17: IGFRHSLFFGY
											HLA-A*03:01	2	11	18	8	LINWTNDK	0.73	0.24	-2.64	0.97	-1.67	435		242	LINWTNDK	-0.8	Non-Toxin	-0.21	-0.96	-0.12	0	1003.24	PROBABLE ALLERGEN	0.79															Epitope #18: IIGFRHSLFFGY
											HLA-A*02:06	1	20	27	8	FGYQLGGV	0.87	0.01	-2.66	0.88	-1.78	461.6		243	FGYQLGGV	-1.17	Non-Toxin	0.19	0.6	-0.99	0	840.07	PROBABLE ALLERGEN	0.74															Epitope #19: KKRIIGFRHSL
											HLA-A*68:01	2	7	18	12	NTDLLINWTNDK	0.73	0.09	-2.65	0.82	-1.83	444.5		244	NTDLLINWTNDK	-0.98	Non-Toxin	-0.22	-0.97	0	-1	1446.76	PROBABLE NON-ALLERGEN	0.7															Epitope #20: KLDYKRVVSV
																																																	Epitope #21: KLDYKRVVSVYL
																																																	Epitope #22: KLDYKRVVSVYLNY
																																																	Epitope #23: KRIIGFRHSL
																																																	Epitope #24: KRIIGFRHSLF
																																																	Epitope #25: KRIIGFRHSLFF
																																																	Epitope #26: KRIIGFRHSLFFGY
																																																	Epitope #27: KRVVSVYL
																																																	Epitope #28: KYFLGKKRIIGF
																																																	Epitope #29: KYFLGKKRIIGFR
																																																	Epitope #30: LDYKRVVSVY
																																																	Epitope #31: LDYKRVVSVYL
																																																	Epitope #32: LDYKRVVSVYLNY
																																																	Epitope #33: LGKKRIIGFRHSL
																																																	Epitope #34: LGKKRIIGFRHSLF
																																																	Epitope #35: LGKKRIIGFRHSLFF
																																																	Epitope #36: LLINWTNDKR
																																																	Epitope #37: LPYGFNTDLL
																																																	Epitope #38: LPYGFNTDLLI
																																																	Epitope #39: LPYGFNTDLLINW
																																																	Epitope #40: LSIFYKDMTGR
																																																	Epitope #41: LTPFNQVK
																																																	Epitope #42: NTDLLINWTNDK
																																																	Epitope #43: NTDLLINWTNDKR
																																																	Epitope #44: PYGFNTDLL
																																																	Epitope #45: PYGFNTDLLI
																																																	Epitope #46: PYGFNTDLLINW
																																																	Epitope #47: RIIGFRHSL
																																																	Epitope #48: RIIGFRHSLF
																																																	Epitope #49: RIIGFRHSLFF
																																																	Epitope #50: RIIGFRHSLFFGY
																																																	Epitope #51: RIIGFRHSLFFGYQL
																																																	Epitope #52: RRVKGLSIFY
																																																	Epitope #53: RRVKGLSIFYK
																																																	Epitope #54: RRVKGLSIFYKDM
																																																	Epitope #55: RVKGLSIFY
																																																	Epitope #56: RVKGLSIFYK
																																																	Epitope #57: RVKGLSIFYKDMTGR
																																																	Epitope #58: RVVSVYLNY
																																																	Epitope #59: SIFYKDMTGR
																																																	Epitope #60: SIFYKDMTGRTL
																																																	Epitope #61: SLFFGYQLGGVGSV
																																																	Epitope #62: STWFASNNLTPFNQV
																																																	Epitope #63: TWFASNNLTPFNQVK
																																																	Epitope #64: WFASNNLTPFNQV
																																																	Epitope #65: YFLGKKRIIGF
																																																	Epitope #66: YFLGKKRIIGFRHSL
																																																	Epitope #67: YQLGGVGSV
																																																	Epitope #68: YQLGGVGSVPGSGL
																																																	Epitope #69: YQLGGVGSVPGSGLI
																																																	Epitope set
																																																	+ : restricted
																																																	- : not restricted
																																																	shaded column : genotypic frequency of this allele is 0 (zero)
[truncated: 26 more columns]

## Sheet: VF_HopZ
HopZ NCBI results		HopZ Clustal Omega results			HopZ PVS Results					HopZ Post Translational Modification / Processing		HopZ IEDB Filtered Results (455 out of 21168)													HopZ Toxicity Prediction and Allergenicity												HopZ Cross Reactivity (Repeats removed; top 3 of each Epitope obtained)												Hopz Population Coverage Calculation Result
>WP_305865554.1 Hop family adhesin HopZ [Helicobacter pylori]												Allele	#	Start	End	Peptide Length	Peptide	Proteasome Score	TAP Score	MHC Score	Processing Score	Total Score	MHC IC50		Peptide ID	Peptide Sequence	SVM Score	Prediction	Hydrophobicity	Hydropathicity	Hydrophilicity	Charge	Mol wt	Non-Allergen/ Allergen	Tanimoto Similarity Index			Non Allergen Epitope	Description	Scientific Name	Max Score	Total Score	Query Cover	E value	Per. Ident	Acc. Len	Accession
MKKTFLLSLSLASSLLNAEDNGFFISAGYQIGEAAQMVKNTGELKKLSDTYENLSNLLSNFNNLNQAVTN		CLUSTAL O(1.2.4) multiple sequence alignment										HLA-B*40:01	1	5	12	8	YENLSNLL	1.42	0.31	-1.05	1.73	0.68	11.3		1	YENLSNLL	-0.86	Non-Toxin	-0.07	-0.15	-0.5	-1	965.19	PROBABLE ALLERGEN	0.75		1	TQAEQIKQSELL	CENP-F kinetochore protein [Homo sapiens]	Homo sapiens	24	84.2	0.91		0.7	3210	AAA82889.1
ASSPSEINAAIDNLKANTQGLVGEKTNSPAYQAVYLALNAAVGLWNVIAYNVQCGPGKSSQQSVTFDGQP												HLA-B*58:01	3	1	10	10	LALNAAVGLW	1.31	0.41	-1.2	1.73	0.53	15.7		2	LALNAAVGLW	-1.19	Non-Toxin	0.28	1.62	-1.16	0	1027.38	PROBABLE ALLERGEN	0.69				centromere protein F isoform X1 [Homo sapiens]	Homo sapiens	24	84.2	0.91	17	0.7	3114	XP_054189866.1
GHNSSSINCNLTGYNNGVSGPLSIENFKKLNEAYQVLQQALKQGVPALNNTNQKITVSVTTQTNGQTSKE												HLA-B*40:02	1	5	12	8	YENLSNLL	1.42	0.31	-1.42	1.73	0.31	26.4		3	DTYENLSNLL	-0.83	Non-Toxin	-0.15	-0.54	-0.14	-2	1181.41	PROBABLE ALLERGEN	0.71				centromere protein F, 350/400ka (mitosin) [Homo sapiens]	Homo sapiens	24	84.2	0.91	17	0.7	3114	EAW93350.1
TTTTTTTNDAQTLLQEASKMISVLTTNCPWVNHNPEQNGGAPWGLDTAGNVCQVFATEFSAVTSMIKNAQ		WP_187866638.1 --MKKTFLLSLSL-SASLLNAEDNGFFISAGYQIGEAAQMVKNTGELKKLSDTYENLSNL	57									HLA-A*68:02	1	3	12	10	DTYENLSNLL	1.42	0.37	-1.68	1.79	0.11	48.4		4	LNAAVGLW	-1.06	Non-Toxin	0.25	1.32	-1.16	0	843.11	PROBABLE ALLERGEN	0.74		2	AAVGLWNV	immunoglobulin heavy chain junction region [Homo sapiens]	Homo sapiens	22.3	22.3	0.75	19	1	12	MBB2096713.1
EIVTQAQSLNNQQSNQNAPQDFNPYTSSDRAFAQNMLNHAQAQAKMLELAAQMKEDLNTIPSQFITNYLA		CAB53535.1 --MKKTLLLSLSL-ASSLLSAEDNGFFISAGYQIGEAAQMVKNTGELKKLSDTYENLSNL	57									HLA-B*57:01	3	1	10	10	LALNAAVGLW	1.31	0.41	-1.7	1.73	0.02	50.5		5	DTYENLSNL	-0.79	Non-Toxin	-0.22	-1.02	0.04	-2	1068.23	PROBABLE ALLERGEN	0.75				immunoglobulin heavy chain junction region [Homo sapiens]	Homo sapiens	22.3	22.3	0.75	24	1	16	MOK08402.1
ACRSDGTTPSQGVTNNTWGAGCAYVEETITALNNSLAHFGTQAEQIKQSELLARTILDFRGSLSTLNNTY		WRD48996.1 --MKKTLLLSLSL-ASSLLNAEDNGFFISAGYQIGEAAQMVKNTGELKRLSDTYENLSNL	57									HLA-B*58:01	3	3	10	8	LNAAVGLW	1.31	0.39	-1.78	1.71	-0.07	60.1		6	NAAVGLWNV	-1.03	Non-Toxin	0.15	0.83	-0.98	0	943.2	PROBABLE ALLERGEN	0.71				matrix metallopeptidase 23B [Homo sapiens]	Homo sapiens	22.3	35.2	0.75	30	1	238	KAI2514557.1
NSITTTASNTPNSPFLKNLISQSTNPNNPGGLQAVYQVNQSAYSQLLSATQELGHNPFRRVGLISSQTNN		WRE25508.1 MYEKNLFTLSLSL-ASSLLNAEDNGFFISAGYQIGEAAQMVKNTGELKKLSDTYENLSNL	59									HLA-A*68:02	1	3	11	9	DTYENLSNL	1.21	0.37	-1.69	1.59	-0.1	49.4		7	TQAEQIKQSELL	-1.35	Non-Toxin	-0.23	-0.75	0.3	-1	1387.74	PROBABLE NON-ALLERGEN	0.67		3	AEQIKQSELL	Chain B, Intraflagellar transport protein 140 homolog [Homo sapiens]	Homo sapiens	22.3	22.3	0.9	46	0.7778	1477	8BBF_B
GAMNGIGVQVGYKQFFGEKRRWGLRYYGFFDYNHAYIKSSFFNSASDVFTYGVGTDVLYNFINDKATKNN		WRD21556.1 --MKKTLLLSLSL-ASSLLNAEDNGFFISAGYQIGEAAQMVKNTGELKKLSDTYENLSNL	57									HLA-A*68:02	3	4	12	9	NAAVGLWNV	0.94	0.2	-1.27	1.14	-0.13	18.6		8	AAVGLWNV	-1.24	Non-Toxin	0.25	1.38	-1.12	0	829.08	PROBABLE NON-ALLERGEN	0.76				KIAA0590 protein [Homo sapiens]	Homo sapiens	22.3	22.3	0.9	46	0.7778	1462	BAA25516.3
KISFGVFGGIALAGTSWLNSQYVNLATFNNFYSAKMNVANFQFLFNLGLRMNLAKNKKKASDHAAQHGVE		WP_042636806.1 --MKKTFLLSLSL-ASSLLNAEDNGFFISTGYQIGEAAQMVKNTGELKKLSDTYENLSNL	57									HLA-A*02:06	4	4	15	12	TQAEQIKQSELL	1.51	0.43	-2.15	1.95	-0.2	140.4		9	ALNAAVGLWNV	-1.16	Non-Toxin	0.19	1.19	-1.01	0	1127.47	PROBABLE ALLERGEN	0.69				intraflagellar transport protein 140 homolog [Homo sapiens]	Homo sapiens	22.3	22.3	0.9	46	0.7778	1462	NP_055529.2
LGVKIPTINTNYYSLLGTQLQYRRLYSVYLNYVFAY		WP_340221016.1 --MKKTLLLSLSL-ASSLLNAEDNGFFISAGYQIGEAAQMVKNTGELKKLSDTYENLSNL	57									HLA-A*02:06	3	5	12	8	AAVGLWNV	0.94	0.32	-1.45	1.25	-0.2	28.5		10	AEQIKQSELL	-1.08	Non-Toxin	-0.19	-0.48	0.38	-1	1158.47	PROBABLE NON-ALLERGEN	0.71		4	LALNAAVGLWNV	sodium/mannose cotransporter SLC5A10 isoform X1 [Homo sapiens]	Homo sapiens	24.4	37.8	0.75	12	0.7778	649	XP_016879680.2
		WP_128078372.1 --MKKTFLLSLSL-ASSLLNAEDNGFFISAGYQIGEAAQMVKNTGELKKLSDTYENLSNL	57									HLA-A*02:01	3	2	12	11	ALNAAVGLWNV	0.94	0.19	-1.34	1.12	-0.22	22.1		11	LALNAAVGLWNV	-1.32	Non-Toxin	0.22	1.41	-1.07	0	1240.65	PROBABLE NON-ALLERGEN	0.64				sodium/mannose cotransporter SLC5A10 isoform 1 [Homo sapiens]	Homo sapiens	24.4	37.8	0.75	12	0.7778	612	NP_689564.3
>WP_305860286.1 Hop family adhesin HopZ [Helicobacter pylori]		WRA01802.1 --MKKTLLLSLSL-ASSLLNAEDNGFFISAGYQIGEAAQMVKNTGELKKLSDTYENLSNL	57		CONSERVED FRAGMENTS WITH NO VARIABLE RESIDUES							HLA-A*26:01	1	3	11	9	DTYENLSNL	1.21	0.37	-1.86	1.59	-0.27	72.2		12	ALNAAVGL	-1.06	Non-Toxin	0.23	1.66	-0.8	0	727.97	PROBABLE NON-ALLERGEN	0.75				sodium/mannose cotransporter SLC5A10 isoform 2 [Homo sapiens]	Homo sapiens	24.4	37.8	0.75	12	0.7778	596	NP_001035915.1
MKKTLLLSLSLSLASSLLNAEDNGFFISAGYQIGEAAQMVKNTGELKKLSDTYENLSNLLSNFNNLNRAV		WP_245016114.1 MKKTL--LLSLSLA-SSLLNAEDNGFFISAGYQIGEAAQMVKNTGELKRLSDTYENLSNL	57		N	Start	End	Sequence				HLA-B*39:01	4	4	15	12	TQAEQIKQSELL	1.51	0.43	-2.22	1.95	-0.27	165.2		13	AEQIKQSEL	-0.95	Non-Toxin	-0.27	-0.96	0.62	-1	1045.29	PROBABLE ALLERGEN	0.71		5	ALNAAVGL	located at OATL1 [Homo sapiens]	Homo sapiens	20.6	20.6	0.87	122	0.8571	394	AAA59592.1
TNASSPSEINAAIDNLKANTQGLTGEKTNSPAYQAVYLALNAAVGLWNVIAYNVQCGPGNSDQASVTFEG		WP_279955444.1 MKKTL--LLSLSLS-SSLLNAEDNGFFISAGYQIGEAAQMVKNTGELKRLSDTYENLSNL	57		1	24	29	N G F F I S				HLA-B*40:02	4	6	15	10	AEQIKQSELL	1.51	0.38	-2.18	1.9	-0.28	150.7		14	LALNAAVGL	-1.21	Non-Toxin	0.27	1.9	-0.91	0	841.15	PROBABLE ALLERGEN	0.69				eukaryotic translation initiation factor 2B subunit alpha [Homo sapiens]	Homo sapiens	20.6	20.6	0.87	123	0.8571	202	KAI2568616.1
QPGHNSSSINCNLTGYKNGVSGPLSIENFKQLNNAYQVLQQALKQGVPVLNNTNQKIEVKVTTQTNGQTS		WP_140595725.1 MKKTF--LLSLSLA-SSLLNAEDNGFFISAGYQIGEAAQMVKNTGELKRLSDTYENLSNL	57		2	31	37	G Y Q I G E A				HLA-B*53:01	3	1	10	10	LALNAAVGLW	1.31	0.41	-2.04	1.73	-0.32	110.7		15	EQIKQSELL	-1.07	Non-Toxin	-0.24	-0.73	0.48	-1	1087.38	PROBABLE ALLERGEN	0.74				ash1 (absent, small, or homeotic)-like (Drosophila) [Homo sapiens]	Homo sapiens	20.2	34.4	0.75	172	1	2969	EAW53068.1
KETTTTTNDAQTLLQEASKMISVLTTNCPWVNHNPGQNGGAPWGLNTAGNVCQVFDTEFSAVTSMIKNAQ		WP_154474462.1 MKKTL--LLSLSLA-SSLLNAEDNGFFISAGYQIGEATQIVKSTGELKRLSDTYENLSNL	57		3	39	48	Q M V K N T G E L K				HLA-A*02:06	3	1	12	12	LALNAAVGLWNV	0.94	0.17	-1.44	1.1	-0.34	27.7		16	ALNAAVGLW	-1.03	Non-Toxin	0.25	1.38	-1.09	0	914.2	PROBABLE ALLERGEN	0.69		6	TYENLSNLL	hCG2028326 [Homo sapiens]	Homo sapiens	24	24	0.88	9.4	0.75	87	EAW72916.1
EIVTQAQSLNNQQSNQNAPQDFNPYTSADRAFAQNMLNHAQAQAKMLELAAQMKKNLNTIPSQFVSNYLA		WQY55430.1 MKKHILSLTLDSLL-VSALSAEDNGFFISAGYQIGEAAQMVKNTGELKKLSDTYENLSNL	59		4	50	61	L S D T Y E N L S N L L				HLA-B*40:01	4	6	15	10	AEQIKQSELL	1.51	0.38	-2.3	1.9	-0.4	199.6		17	TYENLSNLL	-0.84	Non-Toxin	-0.08	-0.21	-0.49	-1	1066.31	PROBABLE NON-ALLERGEN	0.72				MHC class I antigen [Homo sapiens]	Homo sapiens	24	24	1	9.5	0.8	74	AFD64714.1
ACRNDGTTPNQGVTSNTWGAGCAYVEETITALNNSLAHFGTQAEQIKQSELLARTILDFRGSLSTLNNTY		WP_108297772.1 MYEKNPFTLSLSLS-SSLLNAEDNGFFISAGYQIGEAAQMVKNTGELKKLSDTYENLSNL	59		5	84	94	I D N L K A N T Q G L				HLA-A*02:01	3	2	9	8	ALNAAVGL	1.57	0.47	-2.48	2.03	-0.44	299.5		18	TQAEQIKQSEL	-1.24	Non-Toxin	-0.3	-1.16	0.49	-1	1274.56	PROBABLE NON-ALLERGEN	0.72				MHC class I antigen [Homo sapiens]	Homo sapiens	24	24	1	9.5	0.8	74	AFD64695.1
NSITTTASNTPNSPFLKNLISQSTNPNNPGGLQAVYRVNQSAYSQLLSATQELGHNPFRRVGLISSQTNN		WQX15803.1 MYEKNPFTLSLSLA-SSLLNAEDNGFFISAGYQIGEAAQMVKNTGELKKLSDTYENLSNL	59		6	100	107	N S P A Y Q A V				HLA-B*40:02	4	6	14	9	AEQIKQSEL	1.27	0.38	-2.12	1.66	-0.46	133		19	EQIKQSEL	-0.92	Non-Toxin	-0.34	-1.3	0.76	-1	974.2	PROBABLE ALLERGEN	0.74		7	TQAEQIKQSEL	CENP-F kinetochore protein [Homo sapiens]	Homo sapiens	24	69.1	0.9	14	0.7	3210	AAA82889.1
GAMNGIGVQVGYKQFFGEKRRWGLRYYGFFDYNHAYIKSSFFNSASDVFTYGVGTDVLYNFINDKATKNS		WQW66677.1 MKKT-FFTLSLSLA-SSLLNAEDNGFFISAGYQIGEAAQMVKNTGELKKLSDTYENLSNL	58		7	109	122	L A L N A A V G L W N V I A				HLA-A*02:06	3	1	9	9	LALNAAVGL	1.57	0.45	-2.5	2.01	-0.48	314.4		20	NLKANTQGL	-1.2	Non-Toxin	-0.2	-0.68	-0.1	1	958.22	PROBABLE ALLERGEN	0.72				centromere protein F isoform X1 [Homo sapiens]	Homo sapiens	24	69.1	0.9	14	0.7	3114	XP_054189866.1
KISFGVFGGIALAGTSWLNSQYVNLATFNNFYSAKMNVANFQFLFNLGLRMNLAKNKKKASDHAAQHGVE		WP_279963300.1 MKKTL--LLSLSLA-SSLLNAEDNGFFVSAGYQIGEAAQMVKNTGELKRLSDTYENLSNL	57		8	124	130	N V Q C G P G				HLA-B*39:01	4	7	15	9	EQIKQSELL	1.51	0.46	-2.47	1.97	-0.5	294.6		21	LSDTYENLSNLL	-0.9	Non-Toxin	-0.1	-0.2	-0.24	-2	1381.68	PROBABLE ALLERGEN	0.66				centromere protein F, 350/400ka (mitosin) [Homo sapiens]	Homo sapiens	24	69.1	0.9	14	0.7	3114	EAW93350.1
LGVKIPTINTNYYSLLGTQLQYRRLYSVYLNYVFAY		WP_120989491.1 MKKTFL--LSLSLA-SSLLNAEDNGFFISAGYQIGEAAQMVKNTGELKKLSDTYENLSNL	57		9	161	167	V S G P L S I				HLA-A*02:06	3	4	12	9	NAAVGLWNV	0.94	0.2	-1.65	1.14	-0.51	44.4		22	NAAVGLWNVI	-0.97	Non-Toxin	0.21	1.2	-1.06	0	1056.38	PROBABLE NON-ALLERGEN	0.69		8	NAAVGLWNVI	immunoglobulin heavy chain junction region [Homo sapiens]	Homo sapiens	22.3	22.3	0.6	28	1	12	MBB2096713.1
		WP_340215586.1 MKKTLLLSLSLSLA-SSLLNAEDNGFFISAGYQIGEAAQMVKNTGELKKLSDTYENLSNL	59		10	239	248	V L T T N C P W V N				HLA-A*02:06	3	2	9	8	ALNAAVGL	1.57	0.47	-2.57	2.03	-0.54	373.8		23	ALNAAVGLWNVI	-1.1	Non-Toxin	0.24	1.47	-1.07	0	1240.65	PROBABLE NON-ALLERGEN	0.64				immunoglobulin heavy chain junction region [Homo sapiens]	Homo sapiens	22.3	22.3	0.6	35	1	16	MOK08402.1
>WP_305859639.1 Hop family adhesin HopZ [Helicobacter pylori]		WP_140615093.1 MKKTLLLSLSLSLA-SSLLNAEDNGFFISAGYQIGEAAQMVKNTGELKKLSDTYENLSNL	59		11	265	271	G N V C Q V F				HLA-B*58:01	3	2	10	9	ALNAAVGLW	1.31	0.43	-2.34	1.75	-0.6	220		24	LALNAAVGLWNVI	-1.24	Non-Toxin	0.26	1.65	-1.13	0	1353.83	PROBABLE NON-ALLERGEN	0.63				dymeclin isoform 6 [Homo sapiens]	Homo sapiens	22.3	39.9	0.9	46	0.7778	724	NP_001340143.1
MKKTLLLSLSLSLSFLLHAEDNGFFISAGYQIGEAAQMVKNTGELKKLSDTYENLSNLLNNFNNLNQAVT		WQW82352.1 MKKTF--LLSLSLA-SSLLNAEDNGFFISAGYQIGEAAQMVKNTGELKKLSDTYENLSNL	57		12	273	279	T E F S A V T				HLA-A*02:06	3	2	12	11	ALNAAVGLWNV	0.94	0.19	-1.73	1.12	-0.61	53.9		25	TYENLSNL	-0.79	Non-Toxin	-0.16	-0.71	-0.32	-1	953.13	PROBABLE ALLERGEN	0.79		9	ALNAAVGLWNVI	sodium/mannose cotransporter SLC5A10 isoform X1 [Homo sapiens]	Homo sapiens	24.4	52.8	1	12	0.7778	649	XP_016879680.2
NASSPSEINAAIDNLKANTQGLTGEKTNSPAYQAVYLALNAAVGLWNVIAYNVQCGPGNSGHQSVTFEDQ		WRE84780.1 MHEKNPFTLSLSLA-SSLLNAEDNGFFISTGYQIGEAAQMVKNTGELKKLSDTYENLSNL	59		13	281	289	M I K N A Q E I V				HLA-A*24:02	1	4	12	9	TYENLSNLL	1.42	0.4	-2.44	1.82	-0.62	273.2		26	GTQAEQIK	-1.22	Non-Toxin	-0.27	-1.15	0.46	0	874.08	PROBABLE ALLERGEN	0.76				sodium/mannose cotransporter SLC5A10 isoform 1 [Homo sapiens]	Homo sapiens	24.4	37.8	0.75	12	0.7778	612	NP_689564.3
PGHNSSSINCNLTGYNNGVSGPLSIENFKQLNQAYQVLQQALKQGVPVLNNTSQKIEVKVTTQTNGAGKS		WRG05633.1 MKKTLLL--SLSLA-SSLLNAEDNGFFISAGYQIGEAAQMVKNTGELKKLSDTYENLSNL	57		14	308	315	Q D F N P Y T S				HLA-B*39:01	4	4	14	11	TQAEQIKQSEL	1.27	0.43	-2.33	1.71	-0.62	214.1		27	SPFLKNLI	-0.91	Non-Toxin	0.04	0.64	-0.55	1	931.26	PROBABLE ALLERGEN	0.76				sodium/mannose cotransporter SLC5A10 isoform 2 [Homo sapiens]	Homo sapiens	24.4	37.8	0.75	12	0.7778	596	NP_001035915.1
ETTTTTTNDAQTLLQKASEMISVLTTNCPWVNHNQGQNGGAPWGLDTAGNVCQVFATEFSAVTSMIKNAQ		WP_101007659.1 MKKTFLLSLSLSLA-SSLLNAEDNGFFISAGYQIGEAAQMVKNTGELKKLSDTYENLSNL	59		15	320	326	F A Q N M L N				HLA-B*39:01	4	7	14	8	EQIKQSEL	1.27	0.46	-2.41	1.73	-0.67	254.6		28	LNAAVGLWNV	-1.21	Non-Toxin	0.19	1.13	-1.06	0	1056.38	PROBABLE NON-ALLERGEN	0.69		10	LALNAAVGLWNVI	sodium/mannose cotransporter SLC5A10 isoform X1 [Homo sapiens]	Homo sapiens	24.4	52.8	0.92	14	0.7778	649	XP_016879680.2
EIVAQAQSLNNQQNNQNAPQDFNPYTSADRAFAQNMLNRTQAQAKILELADQMKKDLNTIPSQFITNYLA		WP_127944904.1 MHEKNPFTLSLSLA-SSLLNAEDNGFFISAGYQIGEAAQMVKNTGELKKLSDTYENLSNL	59		16	376	384	T W G A G C A Y V				HLA-B*08:01	2	3	11	9	NLKANTQGL	1.44	0.38	-2.5	1.83	-0.67	316.1		29	RLYSVYLNYVF	-1.16	Non-Toxin	0.01	0.55	-1.14	1	1436.83	PROBABLE ALLERGEN	0.68				sodium/mannose cotransporter SLC5A10 isoform 1 [Homo sapiens]	Homo sapiens	24.4	37.8	0.69	14	0.7778	612	NP_689564.3
ACRSDGTTPSEGVTSNTWGAGCAYVEETITALNNSLAHFGTQAEQIKQSELLARTILDFRGSLSTLNNTY		WQW85843.1 MHEKNPFTLSLSLA-SSLLNAEDNGFFISAGYQIGEAAQMVKNTGELKKLSDTYENLSNL	59		17	386	395	E T I T A L N N S L				HLA-B*44:02	4	6	15	10	AEQIKQSELL	1.51	0.38	-2.58	1.9	-0.69	384.1		30	SFFNSASDVFTY	-0.62	Non-Toxin	0.03	0.25	-0.68	-1	1384.61	PROBABLE NON-ALLERGEN	0.71				sodium/mannose cotransporter SLC5A10 isoform 2 [Homo sapiens]	Homo sapiens	24.4	37.8	0.69	14	0.7778	596	NP_001035915.1
NSITTTASNTPNSPFLKNLISQSTNPNNPGGLQAVYQVNQSAYSQLLNATQELGRNPFRRFGLISSQTNN		WP_140498902.1 MKKTLLLSLSLSLA-SSLLNAEDNGFFISAGYQIGEAAQMVKNTGELKKLSDTYENLSNL	59		18	397	412	H F G T Q A E Q I K Q S E L L A				HLA-A*25:01	1	3	11	9	DTYENLSNL	1.21	0.37	-2.3	1.59	-0.71	198.5		31	RLYSVYLNY	-1.09	Non-Toxin	-0.11	-0.1	-0.94	1	1190.49	PROBABLE NON-ALLERGEN	0.73		11	LNAAVGLWNV	dual specificity phosphatase and pro isomerase domain containing 1 [Homo sapiens]	Homo sapiens	23.1	36.9	1	23	0.8	370	EAW54560.1
GAMNGIGVQVGYKQFFGEKRRWGLRYYGFFDYNHAYIKSSFFNSASDVFTYGVGTDVLYNFINDKATKNS		WP_208388726.1 MKKTFLL--SLSLA-SSLLNAEDNGFFISAGYQIGEAAQMVKNTGELKKLSDTYENLSNL	57		19	414	422	T I L D F R G S L				HLA-A*23:01	1	4	12	9	TYENLSNLL	1.42	0.4	-2.57	1.82	-0.75	369.8		32	SASDVFTY	-0.9	Non-Toxin	0	0.21	-0.45	-1	889.02	PROBABLE ALLERGEN	0.76				hypothetical protein KI723_100719 [Homo sapiens]	Homo sapiens	23.1	23.1	1	23	0.8	220	KAI2556298.1
KISFGVFGGIALAGTSWLNSQYVNLATFNNFYSAKMNVANFQFLFNLGLRMNLAKNKKKASDHAAQHGVE		WRF66474.1 MKKTLLLSLSLSLA-SSLLNAEDNGFFISAGYQIGEAAQMVKNTGELKKLSDTYENLSNL	59		20	428	440	T Y N S I T T T A S N T P				HLA-B*39:01	1	5	12	8	YENLSNLL	1.42	0.31	-2.5	1.73	-0.77	317.8		33	RLYSVYLNYVFAY	-1.2	Non-Toxin	0.03	0.51	-1.18	1	1671.11	PROBABLE ALLERGEN	0.65				dual specificity phosphatase 29 [Homo sapiens]	Homo sapiens	23.1	23.1	1	23	0.8	220	NP_001003892.1
LGVKIPTINTNYYSLLGTQLQYRRLYSVYLNYVFAY		WP_097687268.1 MKKTLLLSLSLSLA-SSLLNAEDNGFFISAGYQIGEAAQMVKNTGELKKLSDTYENLSNL	59		21	442	456	S P F L K N L I S Q S T N P N				HLA-A*26:01	1	3	12	10	DTYENLSNLL	1.42	0.37	-2.59	1.79	-0.8	392.5		34	YLNYVFAY	-1.01	Non-Toxin	0.17	0.65	-1.62	0	1052.3	PROBABLE ALLERGEN	0.77		12	SFFNSASDVFTY	unnamed protein product [Homo sapiens]	Homo sapiens	25.2	25.2	0.91	5.9	0.7273	742	BAC86105.1
		WP_128076363.1 MKKTLLLSLSLSLA-SSLLNAEDNGFFISAGYQIGEAAQMVKNTGELKKLSDTYENLSNL	59		22	471	476	A Y S Q L L				HLA-A*01:01	1	1	12	12	LSDTYENLSNLL	1.42	0.37	-2.6	1.79	-0.82	401.1		35	LYSVYLNYVF	-1.12	Non-Toxin	0.19	1.06	-1.55	0	1280.63	PROBABLE ALLERGEN	0.7				sodium/myo-inositol cotransporter [Homo sapiens]	Homo sapiens	25.2	25.2	0.91	5.9	0.7273	718	NP_008864.4
>WP_279963300.1 Hop family adhesin HopZ [Helicobacter pylori]		WRG15496.1 MKKTFLL--SLSLA-SSLLNAEDNGFFISAGYQIGEAAQMVKNTGELKRLSDTYENLSNL	57		23	478	483	A T Q E L G				HLA-A*68:02	3	4	13	10	NAAVGLWNVI	1.47	0.3	-2.58	1.77	-0.82	384.1		36	SSFFNSASDVFTY	-0.37	Non-Toxin	0	0.17	-0.6	-1	1471.7	PROBABLE NON-ALLERGEN	0.71				Na+/myo-inositol cotransporter [Homo sapiens]	Homo sapiens	25.2	25.2	0.91	5.9	0.7273	718	AAC41747.2
MKKTLLLSLSLASSLLNAEDNGFFVSAGYQIGEAAQMVKNTGELKRLSDTYENLSNLLNNFNNLNQAVTN		WP_140598822.1 MKKTLLL--SLSLA-SSLLNAEDNGFFISAGYQIGEAAQMVKNTGELKKLSDTYENLSNL	57		24	493	508	I S S Q T N N G A M N G I G V Q				HLA-A*02:01	3	2	13	12	ALNAAVGLWNVI	1.47	0.28	-2.58	1.75	-0.83	380		37	FFNSASDVFTY	-0.57	Non-Toxin	0.05	0.35	-0.76	-1	1297.52	PROBABLE ALLERGEN	0.74		13	RLYSVYLNY	immunoglobulin heavy chain junction region [Homo sapiens]	Homo sapiens	24	24	1	6.1	0.5833	15	MCA02943.1
ASSPTEINAAIDNLKANTQGLTGEKTNSPAYQAVYLALNAAVGLWNVIAYNVQCGPGKSGSQSVTFEDQP		WP_165551526.1 MKKTFLLS--LSLA-SSLLNAEDNGFFISAGYQIGEAAQMVKNTGELKKLSDTYENLSNL	57		25	510	518	G Y K Q F F G E K				HLA-B*44:02	1	5	12	8	YENLSNLL	1.42	0.31	-2.57	1.73	-0.84	371.8		38	YSVYLNYVFAY	-1.27	Non-Toxin	0.15	0.66	-1.5	0	1401.73	PROBABLE NON-ALLERGEN	0.71				immunoglobulin heavy chain junction region [Homo sapiens]	Homo sapiens	24	24	0.88	7.5	0.75	19	MBB2019887.1
GHNSSSINCNLTGYKNGVSGPLSIENFKTLNQAYQVLQQALKQGVPVLNNTKQKIEVKVTTQTNGQTSKE		WP_237776530.1 MKKTFLLSLSLSLA-SSLLNAEDNGFFISAGYQIGEAAQMVKNTGELKKLSDTYENLSNL	59		26	530	555	D Y N H A Y I K S S F F N S A S D V F T Y G V G T D				HLA-B*18:01	1	5	12	8	YENLSNLL	1.42	0.31	-2.58	1.73	-0.85	384.1		39	SQYVNLATFNNFY	-1.64	Non-Toxin	-0.04	-0.21	-0.98	0	1580.9	PROBABLE NON-ALLERGEN	0.7				immunoglobulin heavy chain junction region [Homo sapiens]	Homo sapiens	24	24	0.88	8.9	0.75	24	MOL36620.1
TTTTTTNDAQTLLQEANKMISVLTTNCPWVNHNPGQNGGAPWDLDTAGNVCQVFATEFSAVTSMIKNAQE		WQW51004.1 MKKTFLLS--LSLA-SSLLNAEDNGFFISAGYQIGEAAQMVKNTGELKKLSDTYENLSNL	57		27	557	564	L Y N F I N D K				HLA-B*44:02	4	6	14	9	AEQIKQSEL	1.27	0.38	-2.54	1.66	-0.89	350.3		40	KSSFFNSASDVFTY	-0.53	Non-Toxin	-0.07	-0.12	-0.34	0	1599.89	PROBABLE NON-ALLERGEN	0.67		14	SSFFNSASDVFTY	immunoglobulin heavy chain variable region [Homo sapiens]	Homo sapiens	26.9	26.9	0.84	1.8	0.8182	103	ABP98440.1
IVAQAQSLNANQQSNQNAPQDFNPYTSSDKAFAQNMLNHAQAQAKMLELADQMKNDLNTIPKQFITNYLA		WP_322537833.1 MKKTFLLS--LSLA-SSLLNAEDNGFFISAGYQIGEAAQMVKNTGELKKLSDTYENLSNL	57		28	570	580	K I S F G V F G G I A				HLA-A*32:01	3	2	13	12	ALNAAVGLWNVI	1.47	0.28	-2.64	1.75	-0.89	439.7		41	SVYLNYVFAY	-1.19	Non-Toxin	0.16	0.86	-1.42	0	1238.54	PROBABLE ALLERGEN	0.74				unnamed protein product [Homo sapiens]	Homo sapiens	25.2	25.2	0.84	7.1	0.7273	742	BAC86105.1
ACKSDGTTPNQGVTSNTWGAGCAYVEETITALNNSLAHFGTQAEQIKQSELLARTILDFRGSLSTLNNTY		WP_305865554.1 MKKTFLLS--LSLA-SSLLNAEDNGFFISAGYQIGEAAQMVKNTGELKKLSDTYENLSNL	57		29	582	602	A G T S W L N S Q Y V N L A T F N N F Y S				HLA-B*44:03	1	5	12	8	YENLSNLL	1.42	0.31	-2.65	1.73	-0.92	444.5		42	VYLNYVFAY	-1.19	Non-Toxin	0.21	1.04	-1.61	0	1151.45	PROBABLE ALLERGEN	0.74				sodium/myo-inositol cotransporter [Homo sapiens]	Homo sapiens	25.2	25.2	0.84	7.1	0.7273	718	NP_008864.4
NSITTTASNTPNSPFLKNLISQSTNPNNPEGLKTVYQLNQSAYSQLLSATQELGHNPFRRVGLISSQTNN		WRE19212.1 MKKTFLLS--LSLA-SSLLNAEDNGFFISAGYQIGEAAQMVKNTGELKKLSDTYENLSNL	57		30	604	623	K M N V A N F Q F L F N L G L R M N L A				HLA-B*51:01	3	1	13	13	LALNAAVGLWNVI	1.47	0.26	-2.65	1.73	-0.92	451.8		43	RRLYSVYLNYVF	-1.38	Non-Toxin	-0.13	0.13	-0.79	2	1593.03	PROBABLE ALLERGEN	0.64		15	YSVYLNYVFAY	immunoglobulin heavy chain junction region [Homo sapiens]	Homo sapiens	26.5	26.5	1	1	0.7273	17	MOP18143.1
GAMNGIGVQIGYKQFFGEKKRWGARYYGFFDYNHAYIKSSFFNSASDVFTYGVGTDVLYNFINDKATKNN		WP_097686646.1 MKKTLLLS--LSLA-SSLLNAEDNGFFISAGYQIGEAAQMVKNTGELKRLSDTYENLSNL	57		31	625	632	N K K K A S D H				HLA-B*57:01	3	3	10	8	LNAAVGLW	1.31	0.39	-2.67	1.71	-0.97	471.8		44	NSASDVFTY	-0.71	Non-Toxin	-0.07	-0.2	-0.38	-1	1003.14	PROBABLE ALLERGEN	0.75				immunoglobulin heavy chain junction region [Homo sapiens]	Homo sapiens	26.1	26.1	1	1.8	0.7273	20	MBB2049848.1
KISFGVFGGIALAGTSWLNSQYVNLATFNNFYSAKMNVANFQFLFNLGLRMNLARNKKKASDHAAQHGME		WP_127943327.1 MKKTLLLS--LSLA-SSLLNAEDNGFFISAGYQIGEAAQMVKNTGELKKLSDTYENLSNL	57		32	639	656	E L G V K I P T I N T N Y Y S L L G				HLA-B*40:01	4	6	14	9	AEQIKQSEL	1.27	0.38	-2.66	1.66	-1	456.7		45	YVNLATFNNFY	-1.55	Non-Toxin	0.04	0.15	-1.2	0	1365.66	PROBABLE NON-ALLERGEN	0.71				ligand-dependent nuclear receptor corepressor-like protein isoform 9 [Homo sapiens]	Homo sapiens	26.1	26.1	0.81	2.4	0.7273	1871	NP_001381375.1
LGVKIPTINTNYYSLLGTQLQYRRLYSVYLNYVFAY		WP_000752074.1 MKKTLLLS--LSLA-SSLLNAEDNGFFISAGYQIGEAAQMVKNTGELKKLSDTYENLSNL	57		33	660	674	Y R R L Y S V Y L N Y V F A Y				HLA-A*23:01	1	4	11	8	TYENLSNL	1.21	0.4	-2.66	1.61	-1.05	459.2		46	KMNVANFQFLF	-0.71	Non-Toxin	0.03	0.52	-0.82	1	1358.78	PROBABLE ALLERGEN	0.7		16	SQYVNLATFNNFY	immunoglobulin light chain junction region [Homo sapiens]	Homo sapiens	26.1	26.1	0.61	1.2	0.875	10	MCB87870.1
		WP_164531599.1 MKKTFLLS--LSLA-ASLLNAEDNGFFISAGYQIGEAAQMVKNTGELKKLSDTYENLSNL	57									HLA-A*68:02	3	5	12	8	AAVGLWNV	0.94	0.32	-2.39	1.25	-1.14	246.5		47	IPTINTNYY	-0.61	Non-Toxin	-0.02	-0.4	-0.96	0	1098.35	PROBABLE ALLERGEN	0.75				immunoglobulin heavy chain variable region [Homo sapiens]	Homo sapiens	26.5	26.5	1	2.5	0.6154	123	WNQ14379.1
>WP_279955444.1 Hop family adhesin HopZ [Helicobacter pylori]		WRC06221.1 MKKTLLLS--LSLA-SSLLNAEDNGFFISAGYQIGEAAQMVKNTGELKKLSDTYENLSNL	57									HLA-A*02:01	3	1	12	12	LALNAAVGLWNV	0.94	0.17	-2.3	1.1	-1.2	200.7		48	SVYLNYVF	-1.11	Non-Toxin	0.17	1.01	-1.42	0	1004.26	PROBABLE ALLERGEN	0.77				immunoglobulin light chain junction region [Homo sapiens]	Homo sapiens	24.4	24.4	0.61	5.7	0.875	10	MCA41501.1
MKKTLLLSLSLSSSLLNAEDNGFFISAGYQIGEAAQMVKNTGELKRLSDTYENLSNLLNNFNNLNQAVTN		WP_097695922.1 MKKTLLLS--LSLA-ASLLNAEDNGFFISAGYQIGEAAQMVKNTGELKKLSDTYENLSNL	57									HLA-A*11:01	4	3	10	8	GTQAEQIK	0.78	0.06	-2.13	0.84	-1.29	135.2		49	SQYVNLATF	-1.22	Non-Toxin	0.02	0.31	-0.92	0	1042.28	PROBABLE ALLERGEN	0.76		17	KSSFFNSASDVFTY	interferon-induced protein 44 isoform X1 [Homo sapiens]	Homo sapiens	27.8	27.8	0.85	1	0.75	457	XP_011538818.1
ASSPSEINAAIDNLKANTQGLIGEKTNSPAYQAVYLALNAAVGLWNVIAYNVQCGPGNSGQSSVTFDGQP		WQU68145.1 MKKTLLLS--LSLA-ASLLNAEDNGFFISAGYQIGEAAQMVKNTGELKKLSDTYENLSNL	57									HLA-B*07:02	6	1	8	8	SPFLKNLI	1.05	0.16	-2.66	1.22	-1.44	459.2		50	LATFNNFY	-1.43	Non-Toxin	0.07	0.27	-1.2	0	989.2	PROBABLE NON-ALLERGEN	0.76				Interferon-induced protein 44 [Homo sapiens]	Homo sapiens	27.8	27.8	0.85	1	0.75	444	AAH22870.1
GHNSSSINCNLTGYKNGVSGPLSIDNFKKLNDAYQVLQQALKQGVPVLNNTNQKIEVKVTTQTNGQTSKE		WQZ22868.1 MKKTLLLS--LSLA-SSLLNAEDNGFFISAGYQIGEAAQMVKNTGELKRLSDTYENLSNL	57									HLA-A*02:01	3	4	12	9	NAAVGLWNV	0.94	0.2	-2.69	1.14	-1.55	487.3		51	NLATFNNFY	-1.38	Non-Toxin	-0.01	-0.14	-1.04	0	1103.32	PROBABLE NON-ALLERGEN	0.74				hepatitis C-associated microtubular aggregate protein p44 [Homo sapiens]	Homo sapiens	27.8	27.8	0.85	1	0.75	444	BAA06043.1
TTTTTTTNDAQTLLQEANKMISVLTTNCPWVNHNQGQNGGAPWGLNTAGNVCQVFATEFSAVTSMIKNAQ		WP_139535719.1 MKKTLLLS--LSLA-SSLLNAEDNGFFISAGYQIGEAAQMVKNTGELKKLSDTYENLSNL	57									HLA-A*68:02	3	3	12	10	LNAAVGLWNV	0.94	0.15	-2.67	1.08	-1.58	464.2		52	RRLYSVYLNYVFAY	-1.39	Non-Toxin	-0.1	0.15	-0.88	2	1827.31	PROBABLE NON-ALLERGEN	0.63		18	YVNLATFNNFY	immunoglobulin heavy chain variable region [Homo sapiens]	Homo sapiens	24.8	24.8	0.54	6.9	1	123	WNQ14379.1
EIVTQAQSLNNQQSNQNAPQDFNPYTSSDRAFAQNMLNHAQVQAKMLELAAQMKKDLSAIPSQFITNYLA		WP_139519893.1 MKKTLLLS--LSLA-SSLLNAEDNGFFISAGYQIGEAAQMVKNTGELKKLSDTYENLSNL	57									HLA-A*32:01	7	3	13	11	RLYSVYLNYVF	1.62	1.35	-0.67	2.97	2.3	4.7		53	YIKSSFFNSASDVF	-0.51	Non-Toxin	-0.01	0.25	-0.44	0	1611.95	PROBABLE NON-ALLERGEN	0.69				immunoglobulin heavy chain [Homo sapiens]	Homo sapiens	24.8	24.8	0.54	6.9	1	122	AMK48521.1
SCRTDGTTPNQGVTDNTWGAGCAYIEETITALNNSLAHFGTQAEQIKQSELLARTILDFRGSLSNLNNTY		WRC58825.1 MKKTFLLS--LSLA-SPLLNAEDNGFFISAGYQIGEAAQMVKNTGELKKLSDTYENLSNL	57									HLA-A*29:02	2	10	21	12	SFFNSASDVFTY	1.45	1.44	-0.76	2.89	2.13	5.7		54	YSVYLNYVF	-1.22	Non-Toxin	0.15	0.76	-1.52	0	1167.45	PROBABLE ALLERGEN	0.73				immunoglobulin heavy chain variable region [Homo sapiens]	Homo sapiens	24.8	24.8	0.54	6.9	1	122	AII23360.1
NSITTTASNTPNSPFLKNLISQSTNPNNPEGLKTVYQLNQSAYSQLLSATQELGHNPFRRIGLISSQTNN		WRC40344.1 MKKTFLLSLSLSLA-SSLLNAEDNGFFISAGYQIGEAAQMVKNTGELKKLSDTYENLSNL	59									HLA-A*29:02	7	3	11	9	RLYSVYLNY	1.34	1.52	-0.83	2.87	2.04	6.8		55	RRLYSVYLNY	-1.34	Non-Toxin	-0.28	-0.54	-0.55	2	1346.69	PROBABLE NON-ALLERGEN	0.69		19	LATFNNFY	immunoglobulin heavy chain variable region [Homo sapiens]	Homo sapiens	24.8	24.8	0.75	3.7	1	123	WNQ14379.1
GAMNGIGVQIGYKQFFGEKKRWGARYYGFFDYNHAYIKSSFFNSASDVFTYGVGTDVLYNFINDKATKNS		WP_108313701.1 --MKKTLLLSLSLA-SSLLNAEYNGFFISAGYQIGEAAQMVKNTGELKKLSDTYENLSNL	57									HLA-B*35:01	2	14	21	8	SASDVFTY	1.45	1.37	-0.8	2.83	2.02	6.4		56	QYVNLATF	-1.11	Non-Toxin	0.06	0.45	-1.07	0	955.19	PROBABLE ALLERGEN	0.78				immunoglobulin heavy chain [Homo sapiens]	Homo sapiens	24.8	24.8	0.75	3.7	1	122	AMK48521.1
KISFGVFGGIAIAGTSWLNSQYVNLATFNNFYSAKMNVANFQFLFNLGLRMNLAKNKKKASDHVAQHGVE		WP_140539477.1 --MKKTLLLSLSLA-SSLLNAEDNGFFISAGYQIGEAAQMVKNTGELKRLSDTYENLSNL	57									HLA-A*29:02	7	3	15	13	RLYSVYLNYVFAY	1.29	1.52	-0.84	2.82	1.98	6.9		57	SWLNSQYVNLATF	-1.21	Non-Toxin	0.01	0.11	-1	0	1542.9	PROBABLE NON-ALLERGEN	0.69				immunoglobulin heavy chain variable region [Homo sapiens]	Homo sapiens	24.8	24.8	0.75	3.7	1	122	AII23360.1
LGVKIPTINTNYYSLLGTQLQYRRLYSVYLNYVFAY		WQX32675.1 MHEKNPFTLSLSLA-SSLLNAEDNGFFISAGYQIGEAAQMVKNTGELKKLSDTYENLSNL	59									HLA-A*29:02	7	8	15	8	YLNYVFAY	1.29	1.25	-0.73	2.54	1.81	5.4		58	KSSFFNSASDVF	-0.53	Non-Toxin	-0.07	0.02	-0.18	0	1335.58	PROBABLE NON-ALLERGEN	0.7		20	NLATFNNFY	immunoglobulin heavy chain variable region [Homo sapiens]	Homo sapiens	24.8	24.8	0.66	4.6	1	123	WNQ14379.1
		WP_305869520.1 MYEKNLFTLSLSLA-SSLLNAEDNGFFISAGYQIGEAAQMVKNTGELKKLSDTYENLSNL	59									HLA-A*23:01	7	4	13	10	LYSVYLNYVF	1.62	1.27	-1.09	2.89	1.81	12.2		59	SQYVNLATFNNF	-1.52	Non-Toxin	-0.04	-0.12	-0.87	0	1417.71	PROBABLE NON-ALLERGEN	0.71				immunoglobulin heavy chain [Homo sapiens]	Homo sapiens	24.8	24.8	0.66	4.6	1	122	AMK48521.1
>WP_245016114.1 Hop family adhesin HopZ [Helicobacter pylori]		WP_131141193.1 MHEKNPFTLSLSLA-SSLLNAEDNGFFISAGYQIGEAAQMVKNTGELKRLSDTYENLSNL	59									HLA-A*29:02	2	9	21	13	SSFFNSASDVFTY	1.45	1.4	-1.07	2.85	1.79	11.7		60	QYVNLATFNNFY	-1.55	Non-Toxin	-0.02	-0.16	-1.08	0	1493.81	PROBABLE NON-ALLERGEN	0.69				immunoglobulin heavy chain variable region [Homo sapiens]	Homo sapiens	24.8	24.8	0.66	4.6	1	122	AII23360.1
MKKTLLLSLSLASSLLNAEDNGFFISAGYQIGEAAQMVKNTGELKRLSDTYENLSNLLNNFNNLNQAVTN		WRG03382.1 MHEKNPFTLSLSLA-SSLLNAEDNGFFISAGYQIGEAAQMVKNTGELKKLSDTYENLSNL	59									HLA-B*35:01	2	11	21	11	FFNSASDVFTY	1.45	1.28	-0.96	2.74	1.78	9		61	IPTINTNY	-0.68	Non-Toxin	-0.03	-0.29	-0.79	0	935.16	PROBABLE ALLERGEN	0.76		21	RRLYSVYLNYVFAY	immunoglobulin heavy chain junction region [Homo sapiens]	Homo sapiens	26.9	26.9	0.71	0.98	0.7273	15	MBN4342383.1
ANSPSAINAAIDNLKANTQGLIGEKTNSPAYQAVYLALNAAVGLWNVIAFNVQCGPGNSGQQSVTFEGQP		WQW73049.1 MYEKNLFTLSLSLS--FLLHAEDNGFFISAGYQIGEAAQMVKNTGELKKLSDTYENLSNL	58									HLA-B*35:01	7	5	15	11	YSVYLNYVFAY	1.29	1.33	-0.89	2.63	1.74	7.7		62	AYIKSSFF	-0.64	Non-Toxin	0.07	0.64	-0.75	1	962.21	PROBABLE NON-ALLERGEN	0.71				immunoglobulin heavy chain junction region [Homo sapiens]	Homo sapiens	26.5	26.5	0.78	1.6	0.7273	17	MOP18143.1
GHNSSSINCNLTGYNNGVSGPLSINNFKELNNAYQVLQQALKQGVPALNNTNQKIEVKVTTQTNGSSKSE		WRC42452.1 MYEKNPFTLSLSLA-SSLLNAEDNGFFISAGYQIGEAAQMVKNTGELKKLSDTYENLSNL	59									HLA-A*03:01	7	3	11	9	RLYSVYLNY	1.34	1.52	-1.13	2.87	1.73	13.6		63	NSQYVNLATFNNFY	-1.46	Non-Toxin	-0.08	-0.44	-0.89	0	1695.02	PROBABLE NON-ALLERGEN	0.74				immunoglobulin heavy chain junction region [Homo sapiens]	Homo sapiens	26.1	26.1	0.78	2.8	0.7273	20	MBB2049848.1
TTTTTTTNDAQTLLQEANKMISVLTTNCPWVNHSQGQNGGAPWGLNTTGNVCQVFATEFSAVTSMIKNAQ		WQX37007.1 MYEKNLFTLSLSLA-SSLLNAEDNGFFISAGYQIGEAAQMVKNTGELKKLSDTYENLSNL	59									HLA-A*30:02	4	8	20	13	SQYVNLATFNNFY	1.5	1.47	-1.28	2.97	1.69	18.9		64	QYVNLATFNNF	-1.42	Non-Toxin	-0.02	-0.05	-0.97	0	1330.62	PROBABLE NON-ALLERGEN	0.71		22	YIKSSFFNSASDVF	immunoglobulin heavy chain junction region [Homo sapiens]	Homo sapiens	27.4	27.4	0.57	0.67	0.875	15	MBB2069090.1
EIVAQAQSLNNQQSNQNAPQDFNPYTSSDRAFAQNMLNHAQAQAKMLSLADQMKKNLDTIPKKFITNYLA		WP_140568212.1 -MKK-TLLLSLSLA-SSLLNAEYNGFFISTGYQIGEAAQMVKNTGELKRLSDTYENLSNL	57									HLA-B*15:01	7	3	13	11	RLYSVYLNYVF	1.62	1.35	-1.28	2.97	1.69	19.2		65	KMNVANFQF	-0.79	Non-Toxin	-0.09	-0.1	-0.52	1	1098.41	PROBABLE NON-ALLERGEN	0.7				interferon-induced protein 44 isoform X1 [Homo sapiens]	Homo sapiens	27.8	27.8	0.85	1	0.75	457	XP_011538818.1
SCKTDGTTPNEGVTSNTWGAGCAYVEETITALNNSLAHFGTQAEQIKQSELLARTILDFRGSLSNLNNTY		WP_127965119.1 -MKK-TLLLSLSLA-SSLLNAEDNGFFISAGYQIGEAAQMVKNTGELKKLSDTYENLSNL	57									HLA-B*58:01	2	8	21	14	KSSFFNSASDVFTY	1.45	1.34	-1.1	2.79	1.69	12.5		66	LYSVYLNYVFAY	-1.15	Non-Toxin	0.18	0.93	-1.53	0	1514.91	PROBABLE NON-ALLERGEN	0.68				Interferon-induced protein 44 [Homo sapiens]	Homo sapiens	27.8	27.8	0.85	1	0.75	444	AAH22870.1
NSITTTASNTPNSPFLKNLISQSTNPNNPEGLKTVYQLNQSAYSQLLSATQELGHNPFRRIGLISSQTNN		WP_187916454.1 -MKK-TFLLSLSLA-SSLLNAEDNGFFISAGYQIGEAAQMVKNTGELKKLSDTYENLSNL	57									HLA-A*29:02	7	6	15	10	SVYLNYVFAY	1.29	1.41	-1.04	2.7	1.66	11		67	FQFLFNLGL	-0.94	Non-Toxin	0.25	1.38	-1.39	0	1098.45	PROBABLE NON-ALLERGEN	0.74		23	RRLYSVYLNY	immunoglobulin heavy chain junction region [Homo sapiens]	Homo sapiens	26.9	26.9	1	0.51	0.7273	15	MBN4342383.1
GAMNGIGVQIGYKQFFGEKKRWGARYYGFFDYNHAYIKSSFFNSASDVFTYGVGTDVLYNFINDKATKNS		WQW70936.1 -MKK-TLLLSLSLA-SSLLNAEDNGFFISAGYQIGEAAQMVKNTGELKKLSDTYENLSNL	57									HLA-A*30:02	2	8	21	14	KSSFFNSASDVFTY	1.45	1.34	-1.14	2.79	1.64	13.9		68	SSFFNSASDVF	-0.35	Non-Toxin	0.02	0.38	-0.46	-1	1207.39	PROBABLE ALLERGEN	0.74				immunoglobulin heavy chain junction region [Homo sapiens]	Homo sapiens	24.8	24.8	1	4.5	0.7	20	MCG45359.1
KISFGVFGGIALAGTSWLNSQYVNLATFNNFYSAKMNVANFQFLFNLGLRMNLARNKKKASDHAAQHGME		WP_000752087.1 -MKK-TLLLSLSLA-SSLLNAEDNGFFISAGYQIGEAAQMVKNTGELKKLSDTYENLSNL	57									HLA-A*24:02	7	4	13	10	LYSVYLNYVF	1.62	1.27	-1.26	2.89	1.63	18.2		69	GTSWLNSQY	-0.97	Non-Toxin	-0.11	-0.9	-0.77	0	1055.24	PROBABLE ALLERGEN	0.73				omega-hydroxyceramide transacylase isoform 4 [Homo sapiens]	Homo sapiens	24.8	24.8	0.9	5.6	0.7778	572	NP_001361552.1
LGVKIPTINTNYYSLLGTQLQYRRLYSVYLNYVFAY		WP_115044832.1 -MKK-TLLLSLSLA-SSLLNAEDNGFFISAGYQIGEAAQMVKNTGELKKLSDTYENLSNL	57									HLA-A*29:02	7	7	15	9	VYLNYVFAY	1.29	1.44	-1.13	2.74	1.61	13.3		70	AYIKSSFFNSASDVF	-0.54	Non-Toxin	0.01	0.35	-0.45	0	1683.04	PROBABLE NON-ALLERGEN	0.68		24	SWLNSQYVNLATF	immunoglobulin light chain junction region [Homo sapiens]	Homo sapiens	26.1	26.1	0.61	1.2	0.875	10	MCB87870.1
		WP_127924388.1 -MKK-TLLLSLSLA-SSLLNAEDNGFFISAGYQIGEATQMVKNTGELKRLSDTYENLSNL	57									HLA-A*03:01	7	3	15	13	RLYSVYLNYVFAY	1.29	1.52	-1.21	2.82	1.6	16.4		71	LYSVYLNY	-1.07	Non-Toxin	0.1	0.45	-1.44	0	1034.29	PROBABLE ALLERGEN	0.77				immunoglobulin light chain junction region [Homo sapiens]	Homo sapiens	24.4	24.4	0.61	5.7	0.875	10	MCA41501.1
>WP_237776530.1 Hop family adhesin HopZ [Helicobacter pylori]		WRF72300.1 -MKK-TFLLSLSLA-SSLLNAEDNGFFISAGYQIGEAAQMVKNTGELKRLSDTYENLSNL	57									HLA-B*27:05	7	2	13	12	RRLYSVYLNYVF	1.62	1.28	-1.3	2.9	1.6	19.9		72	FFNSASDVF	-0.54	Non-Toxin	0.08	0.64	-0.63	-1	1033.21	PROBABLE ALLERGEN	0.77				synovial sarcoma, X breakpoint 2 interacting protein, isoform CRA_a [Homo sapiens]	Homo sapiens	25.2	25.2	1	7.1	0.5385	652	EAW73223.1
MKKTFLLSLSLSLASSLLNAEDNGFFISAGYQIGEAAQMVKNTGELKKLSDTYENLSNLLNNFNNLNQAV		WP_128004820.1 -MKK-TLLLSLSLA-SSLLNAEDNGFFISAGYQIGEAAQMVKNTGELKKLSDTYENLSNL	57									HLA-A*32:01	7	3	15	13	RLYSVYLNYVFAY	1.29	1.52	-1.22	2.82	1.6	16.5		73	NVANFQFLFNLGLR	-1.2	Non-Toxin	0	0.49	-0.79	1	1653.13	PROBABLE NON-ALLERGEN	0.63		25	KSSFFNSASDVF	interferon-induced protein 44 isoform X1 [Homo sapiens]	Homo sapiens	27.8	27.8	1	0.72	0.75	457	XP_011538818.1
TNASSPSEINAAIDNLKANTQGLTGEKTNSPAYQAVYLALNAAVGLWNVIAYNVQCGPGNSGGQSVIFDD		WQW87243.1 MHEK-NLFYSLSLA-SSLLNAEDNGFFISAGYQIGEAAQMVKNTGELKKLSDTYENLSNL	58									HLA-B*35:01	2	13	21	9	NSASDVFTY	1.45	1.27	-1.12	2.72	1.6	13.2		74	WLNSQYVNLATF	-1.11	Non-Toxin	0.04	0.18	-1.11	0	1455.81	PROBABLE NON-ALLERGEN	0.67				Interferon-induced protein 44 [Homo sapiens]	Homo sapiens	27.8	27.8	1	0.72	0.75	444	AAH22870.1
QPGHNSSSINCNLTGYNNGVSGPLSIENFKKLNQAYQVLQQALKQGVPALNNTNQKIEVKVTTQTNGQTS		WQW59513.1 -MKK-TLLLSLSLA-SSLLNAEDNGFFISAGYQIGEAAQMVKNTGELKKLSDTYENLSNL	57									HLA-B*35:01	4	10	20	11	YVNLATFNNFY	1.5	1.26	-1.18	2.76	1.58	15.1		75	NVANFQFL	-0.99	Non-Toxin	0.07	0.61	-1.02	0	952.19	PROBABLE ALLERGEN	0.77				hepatitis C-associated microtubular aggregate protein p44 [Homo sapiens]	Homo sapiens	27.8	27.8	1	0.72	0.75	444	BAA06043.1
KETTTTTTNDAQTLLQEANKMISVLTTNCPWVNHNPEQNGGAPWGLDTAGNVCQVFATEFSAVTSMIKNA		WRG14092.1 -MKK-TLLLSLSLA-TSLLNAEDNGFFISAGYQIGEAAQMVKNTGELKKLSDTYENLSNL	57									HLA-A*30:02	7	3	15	13	RLYSVYLNYVFAY	1.29	1.52	-1.25	2.82	1.56	18		76	TSWLNSQY	-1.08	Non-Toxin	-0.14	-0.96	-0.86	0	998.17	PROBABLE ALLERGEN	0.76		26	SQYVNLATFNNF	immunoglobulin light chain junction region [Homo sapiens]	Homo sapiens	26.1	26.1	0.66	1.1	0.875	10	MCB87870.1
QEIVTQAQSLNQQSNQNAPQDFNPYTSSDRAFAQNMLNHAQAQAKMLELADQMKKDLNTIPSQFITNYLA		WP_120939733.1 -MKK-TFLLSLSLA-SSLLNAEDNGFFISAGYQIGEAAQMVKNTGELKKLSDTYENLSNL	57									HLA-A*30:02	2	9	21	13	SSFFNSASDVFTY	1.45	1.4	-1.35	2.85	1.5	22.3		77	FQFLFNLGLRMNL	-0.99	Non-Toxin	0.05	0.78	-0.95	1	1613.16	PROBABLE NON-ALLERGEN	0.66				immunoglobulin light chain junction region [Homo sapiens]	Homo sapiens	24.4	24.4	0.66	4.9	0.875	10	MCA41501.1
ACRSDGTTPSQGVTNDTWGAGCAYVEETITALNNSLAHFGTQAEQIKQSELLARTILDFRGSLSTLNNTY		WP_038418922.1 -MKK-TLLLSLSLA-SSLLNAEDNGFFISAGYQIGEAAQMVKNTGELKRLSDTYENLSNL	57									HLA-A*32:01	5	1	11	11	KMNVANFQFLF	1.36	1.11	-0.97	2.47	1.5	9.3		78	NVANFQFLF	-0.96	Non-Toxin	0.13	0.86	-1.19	0	1099.38	PROBABLE ALLERGEN	0.75				immunoglobulin light chain junction region [Homo sapiens]	Homo sapiens	23.1	23.1	0.66	15	0.875	10	MCD02471.1
NSITTTASNTPNSPFLKNLISQSTNPNNPGGLQAVYQVNQSAYSQLLSATQELGHNPFRRVGLISSQTNN		WP_187848936.1 -MKK-TLLLSLSLA-SSLLNAEDNGFFISAGYQIGEAAQMVKNTGELKKLSDTYENLSNL	57									HLA-B*35:01	6	6	14	9	IPTINTNYY	1.43	1.18	-1.11	2.61	1.49	13		79	NVANFQFLFNL	-0.86	Non-Toxin	0.1	0.73	-1.12	0	1326.68	PROBABLE NON-ALLERGEN	0.69		27	QYVNLATFNNFY	immunoglobulin light chain junction region [Homo sapiens]	Homo sapiens	26.1	26.1	0.66	1.1	0.875	10	MCB87870.1
GAMNGIGVQVGYKQFFGEKRRWGLRYYGFFDYNHAYIKSSFFNSASDVFTYGVGTDVLYNFINDKATKNN		WP_103212055.1 -MKK-TLLLSLSLA-SSLLNAEDNGFFISAGYQIGEAAQMVKNTGELKKLSDTYENLSNL	57									HLA-A*32:01	7	6	13	8	SVYLNYVF	1.62	1.24	-1.38	2.86	1.48	24.1		80	YRRLYSVYLNYVF	-1.4	Non-Toxin	-0.12	0.02	-0.91	2	1756.22	PROBABLE NON-ALLERGEN	0.64				immunoglobulin light chain junction region [Homo sapiens]	Homo sapiens	24.4	24.4	0.66	4.9	0.875	10	MCA41501.1
KISFGVFGGIALAGTSWLNSQYVNLATFNNFYSAKMNVANFQFLFNLGLRMNLAKNKKKASDHAAQHGVE		OWT34658.1 -MKK-TLLLSLSLA-SSLLNAEDNGFFISAGYQIGEAAQMVKNTGELKKLSDTYENLSNL	57									HLA-B*15:01	4	8	16	9	SQYVNLATF	1.44	1.3	-1.27	2.74	1.47	18.6		81	NVANFQFLFNLGL	-1.1	Non-Toxin	0.14	0.88	-1.08	0	1496.93	PROBABLE NON-ALLERGEN	0.65				immunoglobulin heavy chain variable region [Homo sapiens]	Homo sapiens	24.8	24.8	0.5	8.4	1	123	WNQ14379.1
LGVKIPTINTNYYSLLGTQLQYRRLYSVYLNYVFAY		WP_039083736.1 -MKK-TLLLSLSLA-SSLLNAEDNGFFISAGYQIGEAAQMVKNTGELKKLSDTYENLSNL	57									HLA-A*23:01	7	3	13	11	RLYSVYLNYVF	1.62	1.35	-1.5	2.97	1.47	31.7		82	VANFQFLF	-0.92	Non-Toxin	0.23	1.4	-1.36	0	985.26	PROBABLE ALLERGEN	0.76		28	AYIKSSFF	immunoglobulin heavy chain junction region [Homo sapiens]	Homo sapiens	26.5	26.5	0.87	0.51	1	15	MBB2069090.1
		WP_097698651.1 -MKKT-LLLSLSLASS-LLNAEDNGFFISAGYQIGEAAQMVKNTGELKKLSDTYENLSNL	57									HLA-A*29:02	7	5	15	11	YSVYLNYVFAY	1.29	1.33	-1.16	2.63	1.46	14.6		83	RRLYSVYL	-1.27	Non-Toxin	-0.27	-0.07	-0.42	2	1069.38	PROBABLE ALLERGEN	0.73				immunoglobulin heavy chain junction region [Homo sapiens]	Homo sapiens	22.3	22.3	0.87	30	0.8571	23	MOL36089.1
>WP_208388726.1 Hop family adhesin HopZ [Helicobacter pylori]		WP_305859639.1 -MKKT-LLLSLSLSLSFLLHAEDNGFFISAGYQIGEAAQMVKNTGELKKLSDTYENLSNL	58									HLA-B*35:01	4	13	20	8	LATFNNFY	1.5	1.34	-1.38	2.84	1.46	24.1		84	WLNSQYVNLATFNNF	-1.34	Non-Toxin	-0.02	-0.13	-1.03	0	1831.24	PROBABLE ALLERGEN	0.67				C-type lectin domain family 4 member F isoform X1 [Homo sapiens]	Homo sapiens	21.8	21.8	0.87	42	0.8571	699	XP_011530937.1
MKKTFLLSLSLASSLLNAEDNGFFISAGYQIGEAAQMVKNTGELKKLSDTYENLSNLLNNFNNLNQAVTN		WP_053577302.1 -MKKT-LLLSLSLSLSFLLHAEDNGFFISAGYQIGEAAQMVKNTGELKKLSDTYENLSNL	58									HLA-A*30:02	7	3	11	9	RLYSVYLNY	1.34	1.52	-1.42	2.87	1.45	26.1		85	RLYSVYLNYV	-1.19	Non-Toxin	-0.05	0.33	-1	1	1289.64	PROBABLE NON-ALLERGEN	0.68		29	NSQYVNLATFNNFY	immunoglobulin light chain junction region [Homo sapiens]	Homo sapiens	26.1	26.1	0.57	1.4	0.875	10	MCB87870.1
ASSPSEINATIDNLKANTQGLVGEKTNSPAYQAVYLALNAAVGLWNVIAYNVQCGPGNSGQQSVTFDDQP		WP_156558496.1 -MKKTFFTLSLSLA-SSLLNAEDNGFFISAGYQIGEAAQMVKNTGELKKLSDTYENLSNL	58									HLA-A*29:02	4	12	20	9	NLATFNNFY	1.5	1.32	-1.4	2.82	1.42	25		86	HAYIKSSF	-0.76	Non-Toxin	-0.05	-0.11	-0.5	1.5	952.18	PROBABLE ALLERGEN	0.77				immunoglobulin heavy chain variable region [Homo sapiens]	Homo sapiens	26.5	26.5	0.92	3	0.6154	123	WNQ14379.1
GHNSSSINCNLTGYNNGVSGPLSIENFKQLNQAYQVLQQALKQGVPALNNTKQQIEVKVTTQTNGQTNKE		WP_187891414.1 MYEKNLFTLSLSLA-SSLLNAEDNGFFISAGYQIGEAAQMVKNTGELKKLSDTYENLSNL	59									HLA-B*27:05	7	2	15	14	RRLYSVYLNYVFAY	1.29	1.45	-1.32	2.74	1.42	21		87	PTINTNYY	-0.65	Non-Toxin	-0.12	-1.01	-0.85	0	985.17	PROBABLE NON-ALLERGEN	0.76				immunoglobulin light chain junction region [Homo sapiens]	Homo sapiens	24.4	24.4	0.57	6.6	0.875	10	MCA41501.1
TTTTTTTTNDAQTLLQEANKMISVLTTNCPWVNTAHNSNGGAPWGLNTTGNVCQVFATEFSAVTSMIKNA		WP_181225938.1 --MKKTLLLSLSLA-SSLLNAEDNGFFISAGYQIGEAAQMVKNTGELKKLSDTYENLSNL	57									HLA-B*15:01	2	6	19	14	YIKSSFFNSASDVF	1.42	1.21	-1.22	2.63	1.41	16.6		88	SFFNSASDVF	-0.61	Non-Toxin	0.05	0.5	-0.54	-1	1120.3	PROBABLE ALLERGEN	0.75		30	QYVNLATFNNF	immunoglobulin light chain junction region [Homo sapiens]	Homo sapiens	26.1	26.1	0.72	0.9	0.875	10	MCB87870.1
QEIVTQAQSLNQQNNQNAPQDFNPYTSSDRAFAQNMLNHAQAQAKMLELAAQMKKDLNTIPSQFITNYLA		WP_031245547.1 MHEKNPFTLSLSLA-SSLLNAEDNGFFISAGYQIGEAAQMVKNTGELKKLSDTYENLSNL	59									HLA-B*15:01	7	5	13	9	YSVYLNYVF	1.62	1.16	-1.38	2.78	1.4	23.8		89	LNSQYVNLATFNNFY	-1.55	Non-Toxin	-0.04	-0.16	-0.95	0	1808.2	PROBABLE ALLERGEN	0.65				immunoglobulin light chain junction region [Homo sapiens]	Homo sapiens	24.4	24.4	0.72	4.2	0.875	10	MCA41501.1
ACRLDGTTPSQGVTSNTWGAGCAYVEETITALNNSLAHFGTQAEQIKQSELLARTILDFRGSLSTLNNTY		WP_181322721.1 --MKKTLLLSLSLA-SSLLNAEDNGFFISAGYQIGEAAQMVKNTGELKKLSDTYENLSNL	57									HLA-B*27:05	7	2	11	10	RRLYSVYLNY	1.34	1.45	-1.39	2.79	1.4	24.6		90	YRRLYSVYLNYVFAY	-1.41	Non-Toxin	-0.09	0.05	-0.97	2	1990.5	PROBABLE NON-ALLERGEN	0.62				immunoglobulin light chain junction region [Homo sapiens]	Homo sapiens	23.1	23.1	0.72	13	0.875	10	MCD02471.1
NSITTTASNTPNSPFLKNLISQSTNPNNPGGLQAVYQVNQSAYSQLLSATQELGHNPFRRVGLISSQTNN		WP_181326027.1 MYEKNPFTLSLSLA-SSLLNAEDNGFFISAGYQIGEAAQMVKNTGELKKLSDTYENLSNL	59									HLA-A*23:01	4	9	16	8	QYVNLATF	1.44	1.28	-1.32	2.72	1.4	20.8		91	TSWLNSQYVNLATF	-1.31	Non-Toxin	0	0.05	-0.96	0	1644.02	PROBABLE NON-ALLERGEN	0.68		31	KMNVANFQF	zinc finger matrin-type protein 1 isoform X6 [Homo sapiens]	Homo sapiens	23.5	23.5	0.88	13	0.75	802	XP_054183951.1
GAMNGIGVQVGYKQFFGEKRRWGLRYYGFFDYNHAYIKSSFFNSASDVFTYGVGTDVLYNFINDKATKNS		WRC08366.1 MYEKNLFTLSLSLA-SSLLNAEDNGFFISAGYQIGEAAQMVKNTGELKKLSDTYENLSNL	59									HLA-B*58:01	7	5	13	9	YSVYLNYVF	1.62	1.16	-1.4	2.78	1.38	25.1		92	FLFNLGLRMNL	-1.09	Non-Toxin	0.07	0.98	-0.92	1	1337.82	PROBABLE NON-ALLERGEN	0.68				zinc finger matrin-type protein 1 isoform X7 [Homo sapiens]	Homo sapiens	23.5	23.5	0.88	13	0.75	801	XP_054183952.1
KISFGVFGGIALAGTSWLNSQYVNLATFNNFYSAKMNVANFQFLFNLGLRMNLAKNKKKASDHAAQHGVE		WP_202138891.1 MKKTLLLSLSLSLA-TSLLNAEDNGFFISAGYQIGEAAQMVKNTGELKKLSDTYENLSNL	59									HLA-B*35:01	2	9	21	13	SSFFNSASDVFTY	1.45	1.4	-1.5	2.85	1.36	31.4		93	VNLATFNNFY	-1.46	Non-Toxin	0.05	0.29	-1.09	0	1202.47	PROBABLE ALLERGEN	0.73				zinc finger matrin-type protein 1 isoform X8 [Homo sapiens]	Homo sapiens	23.5	23.5	0.88	13	0.75	779	XP_054183953.1
LGVKIPTINTNYYSLLGTQLEYRRLYSVYLNYVFAY		WQY49644.1 MKKTLLLSLSLSLA-SSLLNAEDNGFFISAGYQIGEAAQMVKNTGELKKLSDTYENLSNL	59									HLA-A*23:01	4	4	16	13	SWLNSQYVNLATF	1.44	1.24	-1.35	2.68	1.33	22.3		94	KIPTINTNYY	-0.7	Non-Toxin	-0.13	-0.75	-0.56	1	1226.54	PROBABLE ALLERGEN	0.72		32	LYSVYLNYVFAY	immunoglobulin heavy chain junction region [Homo sapiens]	Homo sapiens	26.5	26.5	0.91	1.2	0.7273	17	MOP18143.1
		WP_100959868.1 MKKTLLLSLSLSLA-ASLLNAEDNGFFISAGYQIGEAAQMVKNTGELKKLSDTYENLSNL	59									HLA-B*15:01	4	8	20	13	SQYVNLATFNNFY	1.5	1.47	-1.64	2.97	1.33	43.4		95	FNSASDVFTY	-0.72	Non-Toxin	0	0.1	-0.59	-1	1150.33	PROBABLE NON-ALLERGEN	0.74				immunoglobulin heavy chain junction region [Homo sapiens]	Homo sapiens	26.1	26.1	0.91	2.1	0.7273	20	MBB2049848.1
>WP_202138891.1 Hop family adhesin HopZ [Helicobacter pylori]		WRE51656.1 MKKTLLLSLSLSLA-ASLLNAEDNGFFISAGYQIGEAAQMVKNTGELKKLSDTYENLSNL	59									HLA-B*58:01	2	8	19	12	KSSFFNSASDVF	1.42	1.17	-1.26	2.58	1.32	18.2		96	HAYIKSSFF	-0.61	Non-Toxin	0.02	0.21	-0.72	1.5	1099.37	PROBABLE NON-ALLERGEN	0.75				ligand-dependent nuclear receptor corepressor-like protein isoform 9 [Homo sapiens]	Homo sapiens	26.1	26.1	0.75	2.9	0.7273	1871	NP_001381375.1
MKKTLLLSLSLSLATSLLNAEDNGFFISAGYQIGEAAQMVKNTGELKKLSDTYENLSNLLNNFNNLNQAV		WQZ69705.1 MYEKNLFTLSLSLA-SSLLNAEDNGFFISAGYQIGEAAQMVKNTGELKRLSDTYENLSNL	59									HLA-B*15:01	4	8	19	12	SQYVNLATFNNF	1.32	1.3	-1.31	2.62	1.31	20.4		97	GVKIPTINTNYY	-0.9	Non-Toxin	-0.05	-0.31	-0.59	1	1382.76	PROBABLE NON-ALLERGEN	0.67		33	FQFLFNLGL	MAGE-like protein 2 [Homo sapiens]	Homo sapiens	24.4	24.4	1	6.4	0.7778	1249	NP_061939.3
TNASSPSEINAAIDNLKANTQGLIGEKTNSPAYQAVYLALNAAVGLWNVIAYNVQCGPGNSGQASVIFDG		WP_120877366.1 MKKTFLLSLSLSLA-SSLLNAEDNGFFISAGYQIGEAAQMVKNTGELKKLSDTYENLSNL	59									HLA-A*24:02	4	4	16	13	SWLNSQYVNLATF	1.44	1.24	-1.41	2.68	1.27	25.7		98	KMNVANFQFLFNL	-0.62	Non-Toxin	0.02	0.46	-0.82	1	1586.08	PROBABLE NON-ALLERGEN	0.67				MAGEL2 protein [Homo sapiens]	Homo sapiens	24.4	24.4	1	6.4	0.7778	677	AAH63834.1
QPGHNSSSINCNLTGYSNGVSGPLSIDNMKNLNNAYQVLQQALKQGVPALNNTNQKIEVKVTTQTGGQNS		WP_187862339.1 MKKTFLLSLSLSLA-SSLLNAEDNGFFISAGYQIGEAAQMVKNTGELKKLSDTYENLSNL	59									HLA-B*35:01	7	8	15	8	YLNYVFAY	1.29	1.25	-1.27	2.54	1.27	18.7		99	SSFFNSASDVFTYGV	-0.4	Non-Toxin	0.05	0.4	-0.62	-1	1627.92	PROBABLE ALLERGEN	0.65				MAGEL2 protein [Homo sapiens]	Homo sapiens	24.4	24.4	1	6.4	0.7778	657	AAH35839.1
KETTTTTNDAQTLLQEASKMISVLTTNCPWVNHNQGQNGGAPWGLNTAGNVCQVFATEFSAVTSMIKNAQ		WP_305860286.1 MKKTLLLSLSLSLA-SSLLNAEDNGFFISAGYQIGEAAQMVKNTGELKKLSDTYENLSNL	59									HLA-A*32:01	7	3	11	9	RLYSVYLNY	1.34	1.52	-1.6	2.87	1.26	40.2		100	YRRLYSVYLNY	-1.39	Non-Toxin	-0.25	-0.61	-0.71	2	1509.88	PROBABLE NON-ALLERGEN	0.71		34	AYIKSSFFNSASDVF	immunoglobulin heavy chain junction region [Homo sapiens]	Homo sapiens	27.4	27.4	0.53	0.78	0.875	15	MBB2069090.1
EIVAQAQSLNANQNNQNAPQDFNPYTSADRAFAQNMLNHAQAQAKMLELADQMKKDLNTIPSQFITNYLA		WP_029642635.1 MHEKNLFTLSLSLA-ASLLNAEDNGFFISAGYQIGEAAQMVKNTGELKKLSDTYENLSNL	59									HLA-A*29:02	4	9	20	12	QYVNLATFNNFY	1.5	1.45	-1.7	2.94	1.24	50.2		101	SASDVFTYGV	-0.9	Non-Toxin	0.07	0.55	-0.51	-1	1045.24	PROBABLE ALLERGEN	0.7				interferon induced protein 44 [Homo sapiens]	Homo sapiens	27.8	27.8	0.8	1.2	0.75	195	KAI2517679.1
ACKSDGTTPSEGVTSNTWGAGCAYVEETITALNNSLAHFGTQAEQIKQSELLARTILDFRGSLSNLNNTY		WP_120832818.1 MKKTFLLSLSLSLA-SSLLNAEDNGFFISAGYQIGEAAQMVKNTGELKKLSDTYENLSNL	59									HLA-B*35:01	6	6	13	8	IPTINTNY	1.39	1.18	-1.33	2.56	1.23	21.4		102	NSASDVFTYGV	-0.73	Non-Toxin	0.01	0.18	-0.45	-1	1159.36	PROBABLE NON-ALLERGEN	0.68				interferon-induced protein 44 isoform X6 [Homo sapiens]	Homo sapiens	27.8	27.8	0.8	1.2	0.75	350	XP_047289656.1
NSITTTASNTPNSPFLKNLISQSTNPNNPGGLQAVYQVNQNAYSQLLSATQELGHNPFRRVGLISSQTNN		WQW46047.1 MYEKNPFTLSLSLA-TSLLNAEDNGFFISTGYQIGEAAQMVKNTGELKKLSDTYENLSNL	59									HLA-B*15:01	7	3	15	13	RLYSVYLNYVFAY	1.29	1.52	-1.59	2.82	1.23	38.5		103	YVNLATFNNF	-1.41	Non-Toxin	0.05	0.29	-1.09	0	1202.47	PROBABLE NON-ALLERGEN	0.74		35	NVANFQFLFNLGLR	dual specificity protein phosphatase 23 [Homo sapiens]	Homo sapiens	24.4	24.4	0.85	17	0.5833	150	NP_001306587.1
GAMNGIGVQVGYKQFFGEKRRWGLRYYGFFDYNHAYIKSSFFNSASDVFTYGVGTDVLYNFINDKTTKNS		** * ** ****:*:*******:*:**.*****:***********										HLA-A*23:01	2	5	12	8	AYIKSSFF	1.31	1.3	-1.38	2.61	1.23	23.9		104	MNVANFQFLF	-1	Non-Toxin	0.14	0.96	-1.2	0	1230.59	PROBABLE NON-ALLERGEN	0.73				unnamed protein product [Homo sapiens]	Homo sapiens	24.4	24.4	0.85	17	0.5833	150	BAA91172.1
KISFGVFGGIALAGTSWLNSQYVNLATFNNFYSAKMNVANFQFLFNLGLRMNLAKNKKKASDHAAQHGVE												HLA-A*29:02	4	10	20	11	YVNLATFNNFY	1.5	1.26	-1.53	2.76	1.22	34		105	KMNVANFQFLFNLGL	-0.81	Non-Toxin	0.06	0.63	-0.83	1	1756.33	PROBABLE ALLERGEN	0.63				Chain A, Dual specificity protein phosphatase 23 [Homo sapiens]	Homo sapiens	24.4	24.4	0.85	17	0.5833	151	2IMG_A
LGVKIPTINTNYYSLLGTQLQYRRLYSVYLNYVFAY		WP_187866638.1 LTNFNNLNQAVTNASSPSEINAAIDNLKANTQGLTGEKTNSPAYQAVSLALNAAVGLWNV	117									HLA-A*01:01	4	7	20	14	NSQYVNLATFNNFY	1.5	1.31	-1.59	2.81	1.22	38.8		106	IPTINTNYYSL	-0.75	Non-Toxin	0.01	-0.05	-0.92	0	1298.62	PROBABLE ALLERGEN	0.68		36	WLNSQYVNLATF	immunoglobulin light chain junction region [Homo sapiens]	Homo sapiens	26.1	26.1	0.66	1.1	0.875	10	MCB87870.1
		CAB53535.1 LNNFNNLNRAVTNASSPSQINDAIDNLKANTQGLTGEKTNSPAYQAVSLALNAAVGLWNV	117									HLA-A*11:01	2	9	21	13	SSFFNSASDVFTY	1.45	1.4	-1.65	2.85	1.21	44.4		107	IKSSFFNSASDVFTY	-0.57	Non-Toxin	-0.02	0.19	-0.44	0	1713.07	PROBABLE NON-ALLERGEN	0.68				immunoglobulin light chain junction region [Homo sapiens]	Homo sapiens	24.4	24.4	0.66	4.9	0.875	10	MCA41501.1
>WP_187916454.1 Hop family adhesin HopZ [Helicobacter pylori]		WRD48996.1 LSNFNNLNQAVTNASSPTAINAAIDNLKANTQGLTGEKDNSPAYQAVSLALNAAVGLWNV	117									HLA-A*11:01	7	3	11	9	RLYSVYLNY	1.34	1.52	-1.67	2.87	1.2	46.6		108	FLFNLGLR	-1.13	Non-Toxin	0.07	1.07	-0.9	1	979.31	PROBABLE NON-ALLERGEN	0.75				immunoglobulin light chain junction region [Homo sapiens]	Homo sapiens	23.1	23.1	0.66	15	0.875	10	MCD02471.1
MKKTFLLSLSLASSLLNAEDNGFFISAGYQIGEAAQMVKNTGELKKLSDTYENLSNLLTNFNNLNQAVTN		WRE25508.1 LTNFNSLNKAVTNASSPSEINATIDNLKANTQGLIGEKTNSPAYQAVYLALNAAVGLWNV	119									HLA-A*23:01	4	9	19	11	QYVNLATFNNF	1.32	1.28	-1.4	2.59	1.19	25.3		109	AGTSWLNSQY	-0.95	Non-Toxin	-0.07	-0.63	-0.74	0	1126.33	PROBABLE NON-ALLERGEN	0.71		37	FQFLFNLGLRMNL	MAGE-like protein 2 [Homo sapiens]	Homo sapiens	24.4	24.4	0.69	14	0.7778	1249	NP_061939.3
ASSPSEINAAIDNLKANTQGLTGEKDNSPAYQAVYLALNAAVGLWNVIAYNVQCGPGNSGGQSVTFDGQP		WRD21556.1 LNNFNNLNRAVTNASSPSAINAAIDNLKANTQGLTGEKDNSPAYQAVSLALNAAVGLWNV	117									HLA-A*32:01	5	1	9	9	KMNVANFQF	1.21	1.11	-1.13	2.32	1.19	13.6		110	YSVYLNYV	-1.27	Non-Toxin	0.1	0.5	-1.4	0	1020.26	PROBABLE NON-ALLERGEN	0.75				MAGEL2 protein [Homo sapiens]	Homo sapiens	24.4	24.4	0.69	14	0.7778	677	AAH63834.1
GHNSSSINCNLTHYNNGVSGPLSIENFKQLNQAYQVLQQALKQGVPVLNNTNQKIEVKVTTQTNGQDSKE		WP_042636806.1 LSNFNHLNQAVTNASSPSEINAAIDNLKANTQGLIGEKTNSPAYQAVYLALNAAVGLWNV	117									HLA-B*15:01	7	3	11	9	RLYSVYLNY	1.34	1.52	-1.69	2.87	1.17	49.4		111	SWLNSQYVNL	-1	Non-Toxin	-0.05	-0.25	-0.96	0	1223.5	PROBABLE ALLERGEN	0.72				MAGEL2 protein [Homo sapiens]	Homo sapiens	24.4	24.4	0.69	14	0.7778	657
TTTTTTTNDAQTLLQEASKMISVLTTNCPWVNHSQGQNGGAPWDLDTAGNVCQVFATEFSAVTSMIKNAQ		WP_340221016.1 LNNFNNLNQAVTNASSPSEINAAIDNLKANTQGLTGEKTNSPAYQAVYLALNAAVGLWNV	117									HLA-A*29:02	7	4	15	12	LYSVYLNYVFAY	1.29	1.44	-1.57	2.74	1.17	36.9		112	GTSWLNSQYVNLATF	-1.21	Non-Toxin	0.01	0.02	-0.89	0	1701.09	PROBABLE NON-ALLERGEN	0.66		38	NVANFQFLFNL	a disintegrin-like and metalloprotease with thrombospondin type 1 motifs 9B [Homo sapiens]	Homo sapiens	23.5	23.5	0.54	20	1	1935	AAO15765.1
EIVTQAQSLNANQNNQNAPQDFNPYTSADRAFAQNMLNHAQAQAKMLELAAQMKKDLNTIPSQFVSNYLA		WP_128078372.1 LTNFNSLNQAVTNASSPSEINAAIDNLKANTQGLTGEKDNSPAYQAVYLALNAAVGLWNV	117									HLA-A*29:02	2	11	21	11	FFNSASDVFTY	1.45	1.28	-1.57	2.74	1.17	37.1		113	KIPTINTNY	-0.76	Non-Toxin	-0.15	-0.69	-0.37	1	1063.35	PROBABLE NON-ALLERGEN	0.76				ADAM metallopeptidase with thrombospondin type 1 motif 9 [Homo sapiens]	Homo sapiens	23.5	23.5	0.54	20	1	1935	KAI2530299.1
ACRSDGTTPNQGVTSNTWGAGCAYVEETITALNNSLAHFGTQAEQIKQSELLARTILDFRGSLSTLNNTY		WRA01802.1 LTNFNSLNRAVTNASSPSEINATIDNLKANTQGLIGEKTNSPAYQAVYLALNAAVGLWNV	117									HLA-A*11:01	7	3	15	13	RLYSVYLNYVFAY	1.29	1.52	-1.67	2.82	1.15	46.8		114	VNLATFNNF	-1.32	Non-Toxin	0.05	0.47	-0.96	0	1039.28	PROBABLE NON-ALLERGEN	0.74				A disintegrin and metalloproteinase with thrombospondin motifs 9 isoform 1 preproprotein [Homo sapiens]	Homo sapiens	23.5	23.5	0.54	20	1	1935	NP_891550.1
NSITTTASNTPNSPFLKNLISQSTNPNNPGGLQAVYQVNQSAYSQLLSATQELGHNPFRRVGLISSQTNN		WP_245016114.1 LNNFNNLNQAVTNANSPSAINAAIDNLKANTQGLIGEKTNSPAYQAVYLALNAAVGLWNV	117									HLA-A*02:06	5	7	15	9	FQFLFNLGL	1.66	0.52	-1.05	2.18	1.13	11.3		115	WLNSQYVNL	-0.86	Non-Toxin	-0.03	-0.19	-1.1	0	1136.41	PROBABLE ALLERGEN	0.72		39	YRRLYSVYLNYVF	immunoglobulin heavy chain junction region [Homo sapiens]	Homo sapiens	26.9	26.9	0.76	0.85	0.7273	15	MBN4342383.1
GAMNGIGVQVGYKQFFGEKRRWGLRYYGFFDYNHAYIKSSFFNSASDVFTYGVGTDVLYNFINDKTTKNS		WP_279955444.1 LNNFNNLNQAVTNASSPSEINAAIDNLKANTQGLIGEKTNSPAYQAVYLALNAAVGLWNV	117									HLA-B*15:01	2	9	19	11	SSFFNSASDVF	1.42	1.23	-1.52	2.65	1.13	33.5		116	YRRLYSVYL	-1.32	Non-Toxin	-0.24	-0.21	-0.63	2	1232.57	PROBABLE NON-ALLERGEN	0.72				ligand-dependent nuclear receptor corepressor-like protein isoform 9 [Homo sapiens]	Homo sapiens	26.1	26.1	0.69	3.5	0.7273	1871	NP_001381375.1
KISFGVFGGIALAGTSWLNSQYVNLATFNNFYSAKMNVANFQFLFNLGLRMNLAKNKKKASDHAAQHGVE		WP_140595725.1 LSNFNNLNQAVTNASSPSEINAAIDNLKANTQGLIGEKTNSPAYQAVYLALNAAVGLWNV	117									HLA-A*29:02	4	8	20	13	SQYVNLATFNNFY	1.5	1.47	-1.84	2.97	1.12	69.9		117	KMNVANFQFL	-0.74	Non-Toxin	-0.03	0.29	-0.65	1	1211.59	PROBABLE NON-ALLERGEN	0.72				ligand-dependent nuclear receptor corepressor-like protein isoform X1 [Homo sapiens]	Homo sapiens	26.1	26.1	0.69	3.5	0.7273	1787	XP_047305921.1
LGVKIPTINTNYYSLLGTQLEYRRLYSVYLNYVFAY		WP_154474462.1 LNNFNNLNQAVTNASSPSQINAAIDNLKANTQGLIGEKDNSPAYQAVYLALNAAVGLWNV	117									HLA-A*11:01	7	6	15	10	SVYLNYVFAY	1.29	1.41	-1.61	2.7	1.09	41.1		118	NSQYVNLATF	-1.05	Non-Toxin	-0.05	-0.07	-0.81	0	1156.4	PROBABLE NON-ALLERGEN	0.74		40	NVANFQFLFNLGL	MAGE-like protein 2 [Homo sapiens]	Homo sapiens	24.4	24.4	0.69	14	0.7778	1249	NP_061939.3
		WQY55430.1 LTNFNNLNQAVTNASSPSQINAAIDNLKANTQGLTGEKTNSPAYQAVYLALNAAVGLWNV	119									HLA-B*15:01	7	8	15	8	YLNYVFAY	1.29	1.25	-1.46	2.54	1.08	28.9		119	MNVANFQFLFNLGLR	-1.2	Non-Toxin	0.02	0.59	-0.83	1	1784.34	PROBABLE NON-ALLERGEN	0.61				MAGEL2 protein [Homo sapiens]	Homo sapiens	24.4	24.4	0.69	14	0.7778	677	AAH63834.1
>WP_187866638.1 Hop family adhesin HopZ [Helicobacter pylori]		WP_108297772.1 LTNFNNLNQAVTNASSPSEINATIDNLKANTQGLIGEKTNSPAYQAVYLALNAAVGLWNV	119									HLA-B*58:01	5	1	11	11	KMNVANFQFLF	1.36	1.11	-1.4	2.47	1.08	25		120	MNVANFQF	-1.06	Non-Toxin	0.04	0.38	-0.96	0	970.22	PROBABLE ALLERGEN	0.77				MAGEL2 protein [Homo sapiens]	Homo sapiens	24.4	24.4	0.69	14	0.7778	657	AAH35839.1		Coverage of Individual Epitope in Philippines
MKKTFLLSLSLSASLLNAEDNGFFISAGYQIGEAAQMVKNTGELKKLSDTYENLSNLLTNFNNLNQAVTN		WQX15803.1 LTNFNNLNQAVTNASSPSEINATIDNLKANTQGLIGEKTNSPAYQAVYLALNAAVGLWNV	119									HLA-A*30:02	4	2	10	9	GTSWLNSQY	1.34	1.25	-1.52	2.59	1.07	32.8		121	NTNYYSLL	-0.83	Non-Toxin	-0.08	-0.44	-0.99	0	987.19	PROBABLE ALLERGEN	0.77		41	RLYSVYLNYV	immunoglobulin heavy chain junction region [Homo sapiens]	Homo sapiens	24	24	0.9	7.3	0.5833	15	MCA02943.1		Epitope
ASSPSEINAAIDNLKANTQGLTGEKTNSPAYQAVSLALNAAVGLWNVIAFNVQCGPGESGQQSVIFDNQP		WQW66677.1 LTNFNNLNQAVTNASSPSEINAAIDNLKANTQGLTGEKTNSPAYQAVYLALNAAVGLWNV	118									HLA-B*15:01	2	9	21	13	SSFFNSASDVFTY	1.45	1.4	-1.79	2.85	1.07	61		122	YRRLYSVY	-1.19	Non-Toxin	-0.33	-0.71	-0.49	2	1119.39	PROBABLE ALLERGEN	0.73				immunoglobulin heavy chain junction region [Homo sapiens]	Homo sapiens	24	24	0.8	9.1	0.75	19	MBB2019887.1
GHNSSSINCNLTGYKNGVSGPLSIDNMKKLNDAYQAIQQALKNGDGFPVLDDKGKQVTITITTKTNGANK		WP_279963300.1 LNNFNNLNQAVTNASSPTEINAAIDNLKANTQGLTGEKTNSPAYQAVYLALNAAVGLWNV	117									HLA-A*23:01	2	5	19	15	AYIKSSFFNSASDVF	1.42	1.3	-1.66	2.71	1.06	45.6		123	VANFQFLFNLGLR	-1.18	Non-Toxin	0.05	0.8	-0.87	1	1539.01	PROBABLE NON-ALLERGEN	0.61				immunoglobulin heavy chain junction region [Homo sapiens]	Homo sapiens	24	24	0.8	11	0.75	24	MOL36620.1		Epitope #1: AAVGLWNV
SETTITNNAQTLLQEASKMISVLTTNCPWVNTAYKSNGGAPWDLNTTGNVCQVFATEFSAVTSMIKNAQE		WP_120989491.1 LNNFNNLNQAVKNASSPSEINAAIDNLKANTQGLTGEKTNSPAYQAVYLALNAAVGLWNV	117									HLA-A*29:02	7	4	11	8	LYSVYLNY	1.34	1.44	-1.74	2.79	1.05	54.5		124	LGVKIPTINTNYY	-1	Non-Toxin	-0.01	0.01	-0.68	1	1495.94	PROBABLE NON-ALLERGEN	0.64		42	PTINTNYY	anti-SARS-CoV-2 spike protein immunoglobulin heavy chain variable region [Homo sapiens]	Homo sapiens	26.9	26.9	1	0.65	0.875	123	QKY76384.1		Epitope #2: AEQIKQSELL
IVTQAQSLNANQSNQNAPQDFNPYTSADRAFAQNMLNHAQAQAKMLELADQIKTNLNTIPTHFVTSYLAA		WP_340215586.1 LNNFNNLNQAVTNASSPSEINAAIDNLKANTQGLTGEKTNSPAYQAVYLALNAAVGLWNV	119									HLA-B*35:01	2	11	19	9	FFNSASDVF	1.42	1.11	-1.5	2.53	1.04	31.4		125	FQFLFNLGLR	-1.02	Non-Toxin	0.05	0.79	-0.95	1	1254.65	PROBABLE ALLERGEN	0.71				immunoglobulin heavy chain junction region [Homo sapiens]	Homo sapiens	26.1	26.1	1	1.1	0.875	21	MBK4201078.1		Epitope #3: AGTSWLNSQY
CRNGGGTLPNAGVTNNTWGAGCAYVEETITALNNSLAYFGTQAEQIKQSELLARTILDFRGSLSTLNNTY		WP_140615093.1 LNNFNNLNQAVTNASSPSEINAAIDNLKANTQGLTGEKTNSPAYQAVYLALNAAVGLWNV	119									HLA-A*32:01	2	8	21	14	KSSFFNSASDVFTY	1.45	1.34	-1.76	2.79	1.03	56.9		126	ANFQFLFNLGLR	-1.07	Non-Toxin	0.01	0.52	-0.82	1	1439.86	PROBABLE ALLERGEN	0.64				immunoglobulin heavy chain junction region [Homo sapiens]	Homo sapiens	25.2	25.2	1	2.2	0.75	21	MOL27972.1		Epitope #4: ALNAAVGL
NSITTTASNTPNSPFLKNLISQSTNPNNPGGLQAVYQVNQSAYSQLLSATQELGHNPFRRVGLISSQTNN		WQW82352.1 LTNFNNLNQAVTNASSPSEINAAIDNLKANTQGLTGEKTNSPAYQAVYLALNAAVGLWNV	117									HLA-B*15:01	7	5	15	11	YSVYLNYVFAY	1.29	1.33	-1.61	2.63	1.02	40.7		127	IPTINTNYYSLL	-0.85	Non-Toxin	0.05	0.27	-0.99	0	1411.8	PROBABLE NON-ALLERGEN	0.65		43	YRRLYSVYLNYVFAY	immunoglobulin heavy chain junction region [Homo sapiens]	Homo sapiens	27.4	27.4	1	1.1	0.6875	20	MOO38105.1		Epitope #5: ALNAAVGLWNVI
GAMNGIGVQVGYKQFFGEKRRWGLRYYGFFDYNHAYIKSSFFNSASDVFTYGVGTDVLYNFINDKATKNS		WRE84780.1 LNNFNNLNQAVTNASSPSEINAAIDNLKANTQGLVGEKTNSPAYQAVYLALNAAVGLWNV	119									HLA-B*35:01	7	5	13	9	YSVYLNYVF	1.62	1.16	-1.77	2.78	1.01	59.4		128	RLYSVYLNYVFA	-1.24	Non-Toxin	0.03	0.66	-1.08	1	1507.92	PROBABLE ALLERGEN	0.65				immunoglobulin heavy chain junction region [Homo sapiens]	Homo sapiens	26.9	26.9	0.66	1.1	0.7273	15	MBN4342383.1		Epitope #6: ASDVFTYGV
KISFGVFGGIALAGTSWLNSQYVNLATFNNFYSAKMNVANFQFLFNLGLRMNLAKNKKKASDHVAQHGVE		WRG05633.1 LNNFNNLNRAVTNASSPSEINATIDNLKANTQGLIGEKTNSPAYQAVYLALNAAVGLWNV	117									HLA-A*68:01	5	3	16	14	NVANFQFLFNLGLR	1	0.74	-0.75	1.74	0.99	5.6		129	FNSASDVF	-0.71	Non-Toxin	0.02	0.38	-0.4	-1	886.02	PROBABLE ALLERGEN	0.77				immunoglobulin heavy chain junction region [Homo sapiens]	Homo sapiens	26.5	26.5	0.73	1.9	0.7273	17	MOP18143.1		Epitope #7: AYIKSSFF
LGVKIPTINTNYYSLLGTQLQYRRLYSVYLNYVFAY		WP_101007659.1 LSNFNNLNQAVTNASSPSEINAAIDNLKANTQGLTGEKTNSPAYQAVYLALNAAVGLWNV	119									HLA-A*32:01	4	8	16	9	SQYVNLATF	1.44	1.3	-1.75	2.74	0.99	56.3		130	LNSQYVNLATF	-1.17	Non-Toxin	0.01	0.28	-0.9	0	1269.58	PROBABLE NON-ALLERGEN	0.72		44	TSWLNSQYVNLATF	immunoglobulin light chain junction region [Homo sapiens]	Homo sapiens	26.1	26.1	0.57	1.4	0.875	10	MCB87870.1		Epitope #8: AYIKSSFFNSASDVF
		WP_127944904.1 LTNFNNLNQAVTNASSPSEINAAIDNLKANTQGLIGEKTNSPAYQAVYLALNAAVGLWNV	119									HLA-A*30:02	2	10	21	12	SFFNSASDVFTY	1.45	1.44	-1.91	2.89	0.98	81.3		131	GVKIPTINTNYYSL	-0.97	Non-Toxin	-0.02	-0.05	-0.61	1	1583.03	PROBABLE NON-ALLERGEN	0.61				immunoglobulin light chain junction region [Homo sapiens]	Homo sapiens	24.4	24.4	0.57	6.6	0.875	10	MCA41501.1		Epitope #9: DYNHAYIKSSFF
>WP_187862339.1 Hop family adhesin HopZ [Helicobacter pylori]		WQW85843.1 LTNFNNLNQAVTNASSPSEINAAIDNLKANTQGLIGEKTNSPAYQAVYLALNAAVGLWNV	119									HLA-A*32:01	2	9	21	13	SSFFNSASDVFTY	1.45	1.4	-1.88	2.85	0.97	76.2		132	ISFGVFGGI	-1.14	Non-Toxin	0.38	1.87	-1.09	0	896.19	PROBABLE NON-ALLERGEN	0.72				unnamed protein product [Homo sapiens]	Homo sapiens	25.2	25.2	0.92	8.5	0.5385	417	BAG50966.1		Epitope #10: FLFNLGLR
MKKTFLLSLSLSLASSLLNAEDNGFFISAGYQIGEAAQMVKNTGELKKLSDTYENLSNLLSNFNNLNQAV		WP_140498902.1 LNNFNNLNQAVTNASSPSEINAAIDNLKANTQGLTGEKTNSPAYQAVYLALNAAVGLWNV	119									HLA-B*15:01	4	5	16	12	WLNSQYVNLATF	1.44	1.08	-1.56	2.52	0.96	36.7		133	NFQFLFNLGLR	-1.25	Non-Toxin	-0.01	0.4	-0.85	1	1368.77	PROBABLE ALLERGEN	0.69		45	FLFNLGLRMNL	immunoglobulin heavy chain junction region [Homo sapiens]	Homo sapiens	23.5	23.5	0.72	13	0.75	15	MCG05790.1		Epitope #11: FLFNLGLRM
NNASSPSEINAAIDNLKANTQGLTGEKDNSPAYQAVYLALNAAVGLWNVIAYNVQCGPGKSGKQSVTFEG		WP_208388726.1 LNNFNNLNQAVTNASSPSEINATIDNLKANTQGLVGEKTNSPAYQAVYLALNAAVGLWNV	117									HLA-A*29:02	4	2	10	9	GTSWLNSQY	1.34	1.25	-1.64	2.59	0.95	43.4		134	YNHAYIKSSF	-0.65	Non-Toxin	-0.1	-0.57	-0.61	1.5	1229.49	PROBABLE NON-ALLERGEN	0.74				spectrin, alpha, erythrocytic 1 (elliptocytosis 2), isoform CRA_b [Homo sapiens]	Homo sapiens	24	24	0.9	14	0.6667	2431	EAW52817.1		Epitope #12: FLFNLGLRMNL
QPGHDSSSINCNLTGYNNGVSGPLSIENMKTLNNAYQVLQQALKQGVPTLNNTSQKIEVKVTTQTNGASK		WRF66474.1 LNNFNNLNQAVTNASSPSEINATIDNLKANTQGLIGEKTNSPAYQAVYLALNAAVGLWNV	119									HLA-A*68:02	5	3	10	8	NVANFQFL	1.59	0.52	-1.19	2.11	0.92	15.5		135	DYNHAYIKSSFF	-0.42	Non-Toxin	-0.09	-0.53	-0.47	0.5	1491.78	PROBABLE NON-ALLERGEN	0.71				erythroid alpha spectrin [Homo sapiens]	Homo sapiens	24	24	0.9	14	0.6667	2429	AAA60577.1		Epitope #13: FNSASDVFTY
SETTTTTNDAQTLLQEASKMISVLTTNCPWVNTAADSNGGAPWGLNTTGNVCQVFATEFSAVTSMIKNAQ		WP_097687268.1 LTNFNNLNQAVTNASSPSEINAAIDNLKANTQGLTGEKTNSPAYQAVYLALNAAVGLWNV	119									HLA-A*30:02	4	7	20	14	NSQYVNLATFNNFY	1.5	1.31	-1.89	2.81	0.92	77.4		136	FLFNLGLRM	-1.16	Non-Toxin	0.09	1.17	-0.94	1	1110.52	PROBABLE NON-ALLERGEN	0.73		46	FNSASDVFTY	unnamed protein product [Homo sapiens]	Homo sapiens	23.5	23.5	0.9	16	0.7778	742	BAC86105.1		Epitope #14: FQFLFNLGL
EIVTQAQSLNNQQSNQNAPQDFNPYTSADKAFAQNMLNHAQAQAKMLELADQMKKDLNTIPSQFITNYLA		WP_128076363.1 LNNFNNLNQAVTNASSPSEINAAIDNLKANTQGLTGEKTNSPAYQAVYLALNAAVGLWNV	119									HLA-A*30:02	7	8	15	8	YLNYVFAY	1.29	1.25	-1.64	2.54	0.9	43.4		137	VKIPTINTNYYSL	-0.78	Non-Toxin	-0.04	-0.02	-0.66	1	1525.96	PROBABLE NON-ALLERGEN	0.62				sodium/myo-inositol cotransporter [Homo sapiens]	Homo sapiens	23.5	23.5	0.9	16	0.7778	718	NP_008864.4		Epitope #15: FQFLFNLGLRMNL
ACRSDGTTPSQGVTNNTWGAGCAYVEETITALNNSLAHFGTQAEQIKQSELLARTILDFRGSLSTLNNTY		WRG15496.1 LTNFNNLNQAVTNASSPSEINAAIDNLKANTQGLTGEKTNSPAYQAVYLALNAAVGLWNV	117									HLA-A*30:02	7	6	15	10	SVYLNYVFAY	1.29	1.41	-1.8	2.7	0.9	63		138	MNVANFQFL	-1.03	Non-Toxin	0.09	0.76	-1.06	0	1083.4	PROBABLE ALLERGEN	0.73				Na+/myo-inositol cotransporter [Homo sapiens]	Homo sapiens	23.5	23.5	0.9	16	0.7778	718	AAC41747.2		Epitope #16: GTSWLNSQYVNLATF
NSITTTASNTPDSPFLKNLISQSTNPNNPGGLQAVYQVNQSAYSQLLSATQELGHNPFRRVGLISSQTNN		WP_140598822.1 LSNFNNLNQAVTNASSPSEINAAIDNLKANTQGLTGEKTNSPAYQAVYLALNAAVGLWNV	117									HLA-A*29:02	4	3	10	8	TSWLNSQY	1.34	1.34	-1.78	2.68	0.9	60.1		139	GVKIPTINTNYYSLL	-1.06	Non-Toxin	0.01	0.21	-0.69	1	1696.21	PROBABLE ALLERGEN	0.62		47	HAYIKSSFF	immunoglobulin heavy chain junction region [Homo sapiens]	Homo sapiens	26.5	26.5	0.77	0.62	1	15	MBB2069090.1		Epitope #17: GVKIPTINTNYY
GAMNGIGVQVGYKQFFGEKRRWGLRYYGFFDYNHAYIKSSFFNSASDVFTYGVGTDVLYNFINDKATKNS		WP_165551526.1 LSNFNSLNQAVTNASSPSEINAAIDNLKANTQGLTGEKDNSPAYQAVYLALNAAVGLWNV	117									HLA-A*24:02	7	3	13	11	RLYSVYLNYVF	1.62	1.35	-2.07	2.97	0.9	117.5		140	TINTNYYSL	-0.67	Non-Toxin	-0.07	-0.39	-0.92	0	1088.31	PROBABLE ALLERGEN	0.74				immunoglobulin heavy chain junction region [Homo sapiens]	Homo sapiens	22.3	22.3	0.77	37	0.8571	23	MOL36089.1		Epitope #18: GVKIPTINTNYYSL
KISFGVFGGIALAGTSWLNSQYVNLATFNNFYSAKMNVANFQFLFNLGLRMNLAKNKKKASDHAAQHGVE		WP_237776530.1 LNNFNNLNQAVTNASSPSEINAAIDNLKANTQGLTGEKTNSPAYQAVYLALNAAVGLWNV	119									HLA-A*02:06	5	7	19	13	FQFLFNLGLRMNL	1.61	0.52	-1.24	2.13	0.89	17.2		141	YNHAYIKSSFF	-0.52	Non-Toxin	-0.04	-0.26	-0.78	1.5	1376.68	PROBABLE NON-ALLERGEN	0.72				C-type lectin domain family 4 member F isoform X1 [Homo sapiens]	Homo sapiens	22.3	22.3	0.88	37	0.75	699	XP_011530937.1		Epitope #19: HAYIKSSFF
LGVKIPTINTNYYSLLGTQLEYRRLYSVYLNYVFAY		WQW51004.1 LTNFNNLNQAVTNASSPSEINAAIDNLKANTQGLTGEKTNSPAYQAVYLALNAAVGLWNV	117									HLA-A*24:02	4	9	19	11	QYVNLATFNNF	1.32	1.28	-1.7	2.59	0.89	50.5		142	QFLFNLGLRMNL	-0.9	Non-Toxin	0	0.61	-0.83	1	1465.97	PROBABLE NON-ALLERGEN	0.67		48	GVKIPTINTNYY	anti-SARS-CoV-2 spike protein immunoglobulin heavy chain variable region [Homo sapiens]	Homo sapiens	26.9	26.9	0.66	1.5	0.875	123	QKY76384.1		Epitope #20: IKSSFFNSASDVFTY
		WP_322537833.1 LTNFNNLNQAVTNASSPSEINAAIDNLKANTQGLIGEKTNSPAYQAVYLVLNAAVGLWNV	117									HLA-A*30:02	4	12	20	9	NLATFNNFY	1.5	1.32	-1.93	2.82	0.89	85.4		143	NFQFLFNL	-0.95	Non-Toxin	0.12	0.69	-1.31	0	1042.32	PROBABLE ALLERGEN	0.78				immunoglobulin heavy chain junction region [Homo sapiens]	Homo sapiens	26.1	26.1	0.66	2.2	0.875	21	MBK4201078.1		Epitope #21: IPTINTNYYSLL
>WP_187848936.1 Hop family adhesin HopZ [Helicobacter pylori]		WP_305865554.1 LSNFNNLNQAVTNASSPSEINAAIDNLKANTQGLVGEKTNSPAYQAVYLALNAAVGLWNV	117									HLA-A*68:01	2	9	21	13	SSFFNSASDVFTY	1.45	1.4	-1.97	2.85	0.88	93.1		144	NFQFLFNLGLRMNL	-1.17	Non-Toxin	0	0.47	-0.87	1	1727.28	PROBABLE NON-ALLERGEN	0.65				immunoglobulin heavy chain junction region [Homo sapiens]	Homo sapiens	25.2	25.2	0.66	4.6	0.75	21	MOL27972.1		Epitope #22: ISFGVFGGI
MKKTLLLSLSLASSLLNAEDNGFFISAGYQIGEAAQMVKNTGELKKLSDTYENLSNLLTNFNNLNQAVTN		WRE19212.1 LTNFNNLNQAVTNASSPSEINAAIDNLKANTQGLVGEKTNSPAYQAVYLALNAAVGLWNV	117									HLA-A*29:02	2	14	21	8	SASDVFTY	1.45	1.37	-1.95	2.83	0.88	89.1		145	KIPTINTNYYSL	-0.8	Non-Toxin	-0.09	-0.38	-0.59	1	1426.81	PROBABLE ALLERGEN	0.66		49	KMNVANFQFLFNL	BPI fold-containing family A member 3 isoform 1 precursor [Homo sapiens]	Homo sapiens	26.1	26.1	1	3.5	0.6154	254	NP_848561.2		Epitope #23: ISSQTNNGAM
ASSPSEINAAIDNLKANTQGLTGEKTNSPAYQAVYLALNAAVGLWNVIAYNVQCGPGNSDQKSVTFEGQP		WP_097686646.1 LNNFNNLNQAVTNASSPSEINAAIDNLKANTQGLTGEKTNSPAYQAVYLALNAAVGLWNV	117									HLA-A*29:02	4	13	20	8	LATFNNFY	1.5	1.34	-1.97	2.84	0.87	92.6		146	QFLFNLGLR	-0.91	Non-Toxin	-0.01	0.57	-0.78	1	1107.46	PROBABLE NON-ALLERGEN	0.73				BPI fold containing family A member 3 [Homo sapiens]	Homo sapiens	26.1	26.1	1	3.5	0.6154	254	KAI2594454.1		Epitope #24: KIPTINTNY
GHNSSSINCNLTGYNNGVSGPLSIENFKQLNQAYQTIQQALKQGVPALNNTKQQIEVKVTTQTNGQTSKE		WP_127943327.1 LTNFNNLNQAVTNASSPSEINAVIDNLKANTQGLVGEKTNSPAYQAVYLALNAAVGLWNV	117									HLA-A*24:02	2	5	19	15	AYIKSSFFNSASDVF	1.42	1.3	-1.85	2.71	0.87	70.3		147	MNVANFQFLFNL	-0.9	Non-Toxin	0.11	0.82	-1.13	0	1457.89	PROBABLE NON-ALLERGEN	0.67				BPI fold-containing family A member 3 isoform 2 precursor [Homo sapiens]	Homo sapiens	26.1	26.1	1	3.5	0.6154	218	NP_001035904.1		Epitope #25: KMNVANFQF
TTTTTTTNDAQTLLQEANKMISVLTTNCPWVNHNQGQNGGAPWGLNTAGNVCQVFATEFSAVTSMIKNAQ		WP_000752074.1 LNNFNNLNQAVTNASSPSEINAAIDNLKANTQGLTGEKTNSPAYQAVYLALNAAVGLWNV	117									HLA-B*58:01	5	1	9	9	KMNVANFQF	1.21	1.11	-1.46	2.32	0.87	28.6		148	TSWLNSQYV	-1.18	Non-Toxin	-0.06	-0.39	-0.93	0	1097.32	PROBABLE ALLERGEN	0.73		50	YRRLYSVYLNY	immunoglobulin heavy chain junction region [Homo sapiens]	Homo sapiens	26.9	26.9	0.9	0.61	0.7273	15	MBN4342383.1		Epitope #26: KMNVANFQFL
EIVTQAQSLNNQQSNQNAPQDFNPYTSADRTFAQNMLNHAQAQAKMLELAAQMKKDLNTIPSQFITNYLA		WP_164531599.1 LTNFNNLNQAVTNASSPSEINAAIDNLKANTQGLTGEKTNSPAYQAVYLALNAAVGLWNV	117									HLA-A*11:01	2	8	21	14	KSSFFNSASDVFTY	1.45	1.34	-1.93	2.79	0.86	84.9		149	QTNNGAMNGI	-0.71	Non-Toxin	-0.12	-0.73	-0.32	0	1019.25	PROBABLE NON-ALLERGEN	0.73				Chain O, DNA primase small subunit [Homo sapiens]	Homo sapiens	26.1	26.1	1	2.4	0.625	462	8B9D_O		Epitope #27: KMNVANFQFLFNL
ACRSDGTTPNQGVTNNTWGAGCAYVEETITALNNSLAHFGTQAEQIKQSELLARTILDFRGSLSTLNNTY		WRC06221.1 LNNFNNLNQAVTNASSPSEINAAIDNLKANTQGLTGEKTNSPAYQAVYLALNAAVGLWNV	117									HLA-B*58:01	2	9	21	13	SSFFNSASDVFTY	1.45	1.4	-2	2.85	0.85	100.4		150	FQFLFNLGLRM	-1.05	Non-Toxin	0.07	0.89	-0.98	1	1385.86	PROBABLE ALLERGEN	0.7				DNA primase subunit 1 [Homo sapiens]	Homo sapiens	26.1	26.1	1	2.4	0.625	459	KAI2566454.1		Epitope #28: KSSFFNSASDVF
NSITTTASNTPNSPFLKNLISQSTNPNNPGGLQAVYQVNQNAYSQLLSATQELGHNPFRRVGLISSQTNN		WP_097695922.1 LTNFNNLNQAVKNASSPSEINAAIDNLKANTQGLIGEKTNSPAYQAVYLALNAAVGLWNV	117									HLA-A*29:02	5	3	11	9	NVANFQFLF	1.36	1.2	-1.71	2.56	0.85	51.6		151	RRLYSVYLNYV	-1.45	Non-Toxin	-0.2	-0.11	-0.64	2	1445.84	PROBABLE ALLERGEN	0.64		51	NSASDVFTYGV	EPH receptor B2, isoform CRA_c [Homo sapiens]	Homo sapiens	23.1	23.1	0.9	28	0.7	1056	EAW95024.1		Epitope #29: KSSFFNSASDVFTY
GAMNGIGVQVGYKQFFGEKRRWGLRYYGFFDYNHAYIKSSFFNSASDVFTYGVGTDVLYNFINDKATKNN		WQU68145.1 LTNFNNLNQAVKNASSPSEINAAIDNLKANTQGLIGEKTNSPAYQAVYLALNAAVGLWNV	117									HLA-A*30:02	4	13	20	8	LATFNNFY	1.5	1.34	-2	2.84	0.84	99.9		152	QTNNGAMNGIGV	-0.81	Non-Toxin	-0.04	-0.29	-0.39	0	1175.47	PROBABLE NON-ALLERGEN	0.68				EPH receptor B1 [Homo sapiens]	Homo sapiens	23.1	23.1	0.9	28	0.7	1055	KAI2531610.1		Epitope #30: LALNAAVGLWNV
KISFGVFGGIALAGTSWLNSQYVNLATFNNFYSAKMNVANFQFLFNLGLRMNLAKNKKKASDHAAQHGVE		WQZ22868.1 LNNFNNLNQAVTNASSPSEINAAIDNLKANTQGLVGEKTNSPAYQAVYLALNAAVGLWNV	117									HLA-A*68:02	5	3	13	11	NVANFQFLFNL	1.42	0.52	-1.1	1.93	0.83	12.6		153	SQTNNGAMNGIGV	-0.95	Non-Toxin	-0.06	-0.33	-0.34	0	1262.56	PROBABLE NON-ALLERGEN	0.68				ephrin type-B receptor 2 isoform 4 precursor [Homo sapiens]	Homo sapiens	23.1	23.1	0.9	28	0.7	1055	NP_001296122.1		Epitope #31: LALNAAVGLWNVI
LGVKIPTINTNYYSLLGTQLQYRRLYSVYLNYVFAY		WP_139535719.1 LNNFNNLNQAVTNASSPSEINAAIDNLKANTQGLTGEKTNSPAYQAVYLALNAAVGLWNV	117									HLA-A*30:02	7	7	15	9	VYLNYVFAY	1.29	1.44	-1.92	2.74	0.82	82.6		154	KISFGVFGGI	-1.29	Non-Toxin	0.23	1.29	-0.68	1	1024.38	PROBABLE ALLERGEN	0.66		52	YVNLATFNNF	immunoglobulin heavy chain junction region [Homo sapiens]	Homo sapiens	23.1	23.1	0.7	15	0.8571	14	MBN4478100.1		Epitope #32: LATFNNFY
		WP_139519893.1 LNNFNNLNQAVTNASSPSEINAAIDNLKANTQGLTGEKTNSPAYQAVYLALNAAVGLWNV	117									HLA-A*01:01	4	10	20	11	YVNLATFNNFY	1.5	1.26	-1.94	2.76	0.82	86.8		155	GTSWLNSQYV	-1.06	Non-Toxin	-0.04	-0.39	-0.84	0	1154.39	PROBABLE ALLERGEN	0.73				immunoglobulin light chain junction region [Homo sapiens]	Homo sapiens	22.7	22.7	0.7	16	0.8571	10	MCB87870.1		Epitope #33: LGVKIPTINTNYY
>WP_181322721.1 Hop family adhesin HopZ [Helicobacter pylori]		WRC58825.1 LTNFNNLNRAVTNASSPSEINAAIDNLKANTQGLTGEKTNSPAYQAVYLALNAAVGLWNV	117									HLA-B*58:01	7	3	13	11	RLYSVYLNYVF	1.62	1.35	-2.16	2.97	0.81	145.1		156	GAMNGIGV	-0.9	Non-Toxin	0.2	0.96	-0.61	0	717.96	PROBABLE ALLERGEN	0.74				calcium voltage-gated channel auxiliary subunit alpha2delta 2 [Homo sapiens]	Homo sapiens	22.7	36.1	0.9	32	0.75	1153	KAI2529814.1		Epitope #34: LNAAVGLWNV
MKKTLLLSLSLASSLLNAEDNGFFISAGYQIGEAAQMVKNTGELKKLSDTYENLSNLLNNFNNLNQAVTN		WRC40344.1 LSNFNNLNQAVTNASSPSEINAAIDNLKANTQGLTGEKDNSPAYQAVYLALNAAVGLWNV	119									HLA-B*27:05	7	1	13	13	YRRLYSVYLNYVF	1.62	1.15	-1.97	2.77	0.81	92.6		157	ASDVFTYGV	-0.83	Non-Toxin	0.11	0.7	-0.6	-1	958.15	PROBABLE NON-ALLERGEN	0.71		53	MNVANFQFLF	polyamine-transporting ATPase 13A3 isoform 2 [Homo sapiens]	Homo sapiens	23.5	39.9	0.9	16	0.6667	1256	NP_001354478.1		Epitope #35: LNSQYVNLATF
ASSPSEINAAIDNLKANTQGLTGEKTNSPAYQAVYLALNAAVGLWNVIAYNVQCGPGKSGQASVTFEGQP		WP_108313701.1 LTNFNNLNRAVTNASSPSEINAAIDNLKANTQGLIGEKTNSPAYQAVYLALNAAVGLWNV	117									HLA-A*68:02	5	3	15	13	NVANFQFLFNLGL	1.66	0.52	-1.41	2.18	0.77	25.6		158	TINTNYYSLL	-0.78	Non-Toxin	-0.01	0.03	-1.01	0	1201.49	PROBABLE ALLERGEN	0.72				polyamine-transporting ATPase 13A3 isoform 3 [Homo sapiens]	Homo sapiens	23.5	39.9	0.9	16	0.6667	1229	NP_001361765.1		Epitope #36: LYSVYLNYVFAY
GHNSSSINCNLTGYNNGVSGPLSIENFKKLNDAYQVLQQALKQGVPVLNNTTQQITVSVTTQTNGQTSKE		WP_140539477.1 LNNFNNLNQAVTNASSPSEINAEIDNLKANTQGLTGEKTNSPAYQAVYLALNAAVGLWNV	117									HLA-A*30:02	7	4	15	12	LYSVYLNYVFAY	1.29	1.44	-1.97	2.74	0.76	94.1		159	SSFFNSASDV	-0.3	Non-Toxin	-0.04	0.14	-0.26	-1	1060.2	PROBABLE ALLERGEN	0.74				polyamine-transporting ATPase 13A3 isoform 1 [Homo sapiens]	Homo sapiens	23.5	39.9	0.9	16	0.6667	1226	NP_078800.3		Epitope #37: MNVANFQFLF
TTTTTTTNDAQTLLQEASKMIDVLTTNCPWVNRNPEQNGGAPWGLDTAGNVCQVFATEFSAVTSMIKNAQ		WQX32675.1 LNNFNNLNQAVTNAGSPSQINAAIDNLKANTQGLIGEKTNSPAYQAVYLALNAAVGLWNV	119									HLA-B*58:01	5	4	11	8	VANFQFLF	1.36	1.17	-1.77	2.53	0.76	58.8		160	FFNSASDVFTYGV	-0.61	Non-Toxin	0.1	0.58	-0.76	-1	1453.74	PROBABLE ALLERGEN	0.67		54	IKSSFFNSASDVFTY	interferon induced protein 44 [Homo sapiens]	Homo sapiens	27.8	27.8	0.8	1.2	0.75	195	KAI2517679.1		Epitope #38: MNVANFQFLFNL
EIVTQAQSLNNQQNNQNAPQDFNPYTSADRAFAQNMLNRAQAQAKMLQLADQMKKDLSTIPSQFITNYLA		WP_305869520.1 LTNFNNLNQAVTNASSPSEINAAIDNLKANTQGLTGEKTNSPAYQAVYLALNAAVGLWNV	119									HLA-B*15:01	7	6	15	10	SVYLNYVFAY	1.29	1.41	-1.95	2.7	0.75	90.1		161	SFFNSASDVFTYGV	-0.65	Non-Toxin	0.07	0.49	-0.69	-1	1540.83	PROBABLE NON-ALLERGEN	0.66				interferon-induced protein 44 isoform X6 [Homo sapiens]	Homo sapiens	27.8	27.8	0.8	1.2	0.75	350	XP_047289656.1		Epitope #39: MNVANFQFLFNLGLR
SCRTDGTTPSQGVTSNTWGAGCAYVEETITALNNSLAHFGTQAEQIKQSELLARTILDFRGSLSTLNNTY		WP_131141193.1 LNNFNNLNQAVTNASSPSEINAAIDNLKANTQGLTGEKTNSPAYQAVYLALNAAVGLWNV	119									HLA-A*29:02	2	8	21	14	KSSFFNSASDVFTY	1.45	1.34	-2.05	2.79	0.74	112.5		162	SQTNNGAM	-0.83	Non-Toxin	-0.22	-1.09	-0.16	0	821.97	PROBABLE ALLERGEN	0.75				interferon-induced protein 44 isoform X5 [Homo sapiens]	Homo sapiens	27.8	27.8	0.8	1.2	0.75	352	XP_047289627.1		Epitope #40: NAAVGLWNVI
NSITTTASNTPNSPFLKNLISQSTNPNNPGGLQAVYQVNQSAYSQLLSATQELGHNPFRRVGLISSQTNN		WRG03382.1 LSNFNNLNRAVTNASSPSEINAAIDNLKANTQGLTGEKTNSPAYQAVYLALNAAVGLWNV	119									HLA-B*53:01	6	6	14	9	IPTINTNYY	1.43	1.18	-1.87	2.61	0.74	74.2		163	NVANFQFLFNLGLRM	-1.24	Non-Toxin	0.02	0.59	-0.83	1	1784.34	PROBABLE NON-ALLERGEN	0.63		55	FLFNLGLR	Olfactory receptor, family 1, subfamily I, member 1 [Homo sapiens]	Homo sapiens	22.3	22.3	0.87	30	0.8571	355	AAI40931.1		Epitope #41: NFQFLFNLGLRMNL
GAMNGIGVQIGYKQFFGEKRKWGLRYYGFFDYNHAYIKSSFFNSASDVFTYGVGTDVLYNFINDKATKNS		WQW73049.1 LTNFNNLNQAVTNASSPSEINAAIDNLKANTQGLTGEKTNSPAYQAVYLALNAAVGLWNV	118									HLA-B*15:01	7	6	13	8	SVYLNYVF	1.62	1.24	-2.13	2.86	0.73	134.5		164	LYSVYLNYV	-1.17	Non-Toxin	0.14	0.87	-1.44	0	1133.44	PROBABLE ALLERGEN	0.7				olfactory receptor 1I1 [Homo sapiens]	Homo sapiens	22.3	22.3	0.87	30	0.8571	355	NP_001004713.1		Epitope #42: NLATFNNFY
KISFGVFGGIALAGTSWLNSQYVNLATFNNFYSAKMNVANFQFLFNLGLRMNLAKNKKKASDHAAQHGVE		WRC42452.1 LNNFNNLNQAVTNASSPSEINAAIDNLKANTQGLTGEKTNSPAYQAVYLALNAAVGLWNV	119									HLA-B*27:05	7	2	9	8	RRLYSVYL	1.62	0.6	-1.5	2.22	0.72	31.7		165	ISSQTNNGAM	-0.82	Non-Toxin	-0.13	-0.5	-0.28	0	1022.24	PROBABLE NON-ALLERGEN	0.73				olfactory receptor, family 1, subfamily I, member 1 [Homo sapiens]	Homo sapiens	22.3	22.3	0.87	30	0.8571	355	EAW84460.1		Epitope #43: NSASDVFTYGV
LGVKIPTINTNYYSLLGTQLQYRRLYSVYLNYVFAY		WQX37007.1 LTNFNNLNQAVTNASSPSEINAAIDNLKANTQGLTGEKTNSPAYQAVYLALNATVGLWNV	119									HLA-A*32:01	2	8	19	12	KSSFFNSASDVF	1.42	1.17	-1.87	2.58	0.71	74.2		166	YIKSSFFNSASDV	-0.49	Non-Toxin	-0.06	0.05	-0.28	0	1464.76	PROBABLE NON-ALLERGEN	0.68		56	AGTSWLNSQY	immunoglobulin heavy chain junction region [Homo sapiens]	Homo sapiens	23.1	23.1	0.9	17	0.7778	17	MBN4256327.1		Epitope #44: NSQYVNLATF
		WP_140568212.1 LNNFNNLNQAVTNASSPSEINAAIDNLKANTQGLTGEKDNSPAYQAVYLALNAAVGLWNV	117									HLA-A*32:01	2	9	19	11	SSFFNSASDVF	1.42	1.23	-1.95	2.65	0.7	88.7		167	KSSFFNSASDV	-0.5	Non-Toxin	-0.14	-0.23	0.04	0	1188.39	PROBABLE ALLERGEN	0.69				UBX domain-containing protein 8 isoform X1 [Homo sapiens]	Homo sapiens	23.1	23.1	0.6	23	1	327	XP_011542957.1		Epitope #45: NSQYVNLATFNNFY
>WP_181225938.1 Hop family adhesin HopZ [Helicobacter pylori]		WP_127965119.1 LNNFNNLNQAVTNASSPSEINAAIDNLKANTQGLVGEKTNSPAYQAVYLALNAAVGLWNV	117									HLA-B*15:01	4	5	19	15	WLNSQYVNLATFNNF	1.32	1.08	-1.7	2.4	0.7	50																UBX domain-containing protein 8 isoform X1 [Homo sapiens]	Homo sapiens	23.1	23.1	0.6	23	1	327	XP_054217255.1		Epitope #46: NVANFQFLFNL
MKKTLLLSLSLASSLLNAEDNGFFISAGYQIGEAAQMVKNTGELKKLSDTYENLSNLLNNFNNLNQAVTN		WP_187916454.1 LTNFNNLNQAVTNASSPSEINAAIDNLKANTQGLTGEKDNSPAYQAVYLALNAAVGLWNV	117									HLA-B*58:01	7	5	15	11	YSVYLNYVFAY	1.29	1.33	-1.93	2.63	0.7	84.9														57	YSVYLNYV	immunoglobulin heavy chain junction region [Homo sapiens]	Homo sapiens	22.7	22.7	0.87	16	0.8571	15	MOR19819.1		Epitope #47: NVANFQFLFNLGL
ASSPSEINAAIDNLKANTQGLVGEKTNSPAYQAVYLALNAAVGLWNVIAYNVQCGPGESGQQSVTFEGQP		WQW70936.1 LTNFNNLNQAVTNASSPSEINAAIDNLKANTQGLIGEKTNSPAYQAVYLALNAAVGLWNV	117									HLA-A*29:02	2	13	21	9	NSASDVFTY	1.45	1.27	-2.02	2.72	0.7	104.8																ligand-dependent nuclear receptor corepressor-like protein isoform 9 [Homo sapiens]	Homo sapiens	22.3	22.3	1	29	0.7	1871	NP_001381375.1		Epitope #48: NVANFQFLFNLGLR
GHNSDSINCNLTGYKNGVSGPLSIDNMKKLNDAYQVLQQALKQGVPVLNNTTQKITVSVTTQTNGQTSKS		WP_000752087.1 LSNFNNLNQAVTNASSPSEINAAIDNLRANTQGLTGEKTNSPAYQAVYLALNAAVGLWNV	117									HLA-A*02:01	7	3	12	10	RLYSVYLNYV	0.99	0.39	-0.68	1.38	0.69	4.8																ligand-dependent nuclear receptor corepressor-like protein isoform X1 [Homo sapiens]	Homo sapiens	22.3	22.3	1	29	0.7	1787	XP_047305921.1		Epitope #49: NVANFQFLFNLGLRM
ETTTTTTNDAQTLLQEANKMISVLTTNCPWVNHNQGQNGGAPWGLDTAGNVCQVFATEFSAVTNMIKNAQ		WP_115044832.1 LTNFNNLNQAVTNASSPSEINATIDNLKANTQGLIGEKTNSPAYQAVYLALNAAVGLWNV	117									HLA-B*35:01	2	4	11	8	HAYIKSSF	1.19	1.23	-1.72	2.41	0.69	52.7														58	GTSWLNSQYVNLATF	immunoglobulin light chain junction region [Homo sapiens]	Homo sapiens	26.1	26.1	0.53	1.6	0.875	10	MCB87870.1		Epitope #50: PTINTNYY
EIVTQAQSLNNQQSNQNAPQDFNPYTSADRAFAQNMLNRAQAQAKILELADQMKKDLNTIPSQFITNYLA		WP_127924388.1 LTNFNNLNQAVTNASSPSEINAAIDNLKANTQDLTGEKTNSPAYQAVYLALNAAVGLWNV	117									HLA-A*30:02	2	14	21	8	SASDVFTY	1.45	1.37	-2.14	2.83	0.69	137.4																immunoglobulin light chain junction region [Homo sapiens]	Homo sapiens	24.4	24.4	0.53	7.5	0.875	10	MCA41501.1		Epitope #51: QFLFNLGLR
ACRSDGTTPSQGVTSNTWGAGCAYVEETITALNDSLAHFGTQAEQIKQSELLARTILDFRGSLSTLNNTY		WRF72300.1 LTNFNNLNQAVKNASSPSEINAAIDNLKANTQGLTGEKTNSPAYQAVYLALNAAVGLWNV	117									HLA-A*29:02	6	7	14	8	PTINTNYY	1.43	1.09	-1.84	2.52	0.68	68.8																unnamed protein product [Homo sapiens]	Homo sapiens	25.2	25.2	0.86	10	0.5385	417	BAG50966.1		Epitope #52: QFLFNLGLRMNL
NSITTTASNTPNSQFLKNLISQSTNPNNPGGLQAVYQVNQSAYSQLLSATQELGHNPFRRFGLISSQTNN		WP_128004820.1 LTNFNDLNRAVTNASSPSEINAAIDNLKANTQGLTGEKTNSPAYQAVYLALNAAVGLWNV	117									HLA-A*68:01	4	10	20	11	YVNLATFNNFY	1.5	1.26	-2.09	2.76	0.67	122.7														59	KIPTINTNY	kappa-casein isoform X1 [Homo sapiens]	Homo sapiens	22.7	22.7	0.66	26	1	182	XP_054204949.1		Epitope #53: QTNNGAMNGI
GAMNGIGVQVGYKQFFGEKRRWGLRYYGFFDYNHAYIKSSFFNSASDVFTYGVGTDVLYNFINDKATKNS		WQW87243.1 LTNFNNLNRAVTNASSPSEINAAIDNLKANTQGLTGEKTNSPAYQAVYLALNAAVGLWNV	118									HLA-A*01:01	7	5	15	11	YSVYLNYVFAY	1.29	1.33	-1.97	2.63	0.65	94.1																kappa-casein [Homo sapiens]	Homo sapiens	22.7	22.7	0.66	26	1	182	AAC50772.1		Epitope #54: QTNNGAMNGIGV
KISFGVFGGIALAGTSWLNSQYVNLATFNNFYSAKMNVANFQFLFNLGLRMNLARNKKKASDHAAQHGME		WQW59513.1 LTNFNNLNQAVKNASSPSEINATIDNLKANTQGLIGEKTNSPAYQAVYLALNAAVGLWNV	117									HLA-A*23:01	2	10	19	10	SFFNSASDVF	1.42	1.27	-2.03	2.69	0.65	108.3																casein kappa [Homo sapiens]	Homo sapiens	22.7	22.7	0.66	26	1	182	KAI4025637.1		Epitope #55: QYVNLATFNNF
LGVKIPTINTNYYSLLGTQLQYRRLYSVYLNYVFAY		WRG14092.1 LTNFNNLNQAVNNASSPSEINATIDNLKANTQGLTGEKTNSPAYQAVYLALNAAVGLWNV	117									HLA-B*15:01	2	8	19	12	KSSFFNSASDVF	1.42	1.17	-1.93	2.58	0.65	85.8														60	VNLATFNNF	immunoglobulin heavy chain junction region [Homo sapiens]	Homo sapiens	23.1	23.1	0.77	12	0.8571	14	MBN4478100.1		Epitope #56: QYVNLATFNNFY
		WP_120939733.1 LNNFNSLNQAVTNASSPSEINATIDNLKANTQGLIGEKTNSPAYQAVYLALNAAVGLWNV	117									HLA-A*29:02	4	6	20	15	LNSQYVNLATFNNFY	1.5	1.18	-2.03	2.68	0.65	106.6																DNA (cytosine-5)-methyltransferase 3B isoform X1 [Homo sapiens]	Homo sapiens	22.3	22.3	0.66	37	1	865	XP_047295902.1		Epitope #57: RLYSVYLNY
>WP_181326027.1 Hop family adhesin HopZ [Helicobacter pylori]		WP_038418922.1 LNNFNNLNQAVTNASSPSEINAAIDNLKANTQGLTGEKDNSPAYQAVYLALNAAVGLWNV	117									HLA-B*27:05	7	1	15	15	YRRLYSVYLNYVFAY	1.29	1.32	-1.98	2.62	0.64	94.6																DNA (cytosine-5)-methyltransferase 3B isoform 1 [Homo sapiens]	Homo sapiens	22.3	22.3	0.66	37	1	853	NP_008823.1		Epitope #58: RLYSVYLNYV
MYEKNPFTLSLSLASSLLNAEDNGFFISAGYQIGEAAQMVKNTGELKKLSDTYENLSNLLNNFNNLNQAV		WP_187848936.1 LTNFNNLNQAVTNASSPSEINAAIDNLKANTQGLTGEKTNSPAYQAVYLALNAAVGLWNV	117									HLA-A*23:01	7	7	15	9	VYLNYVFAY	1.29	1.44	-2.1	2.74	0.64	124.7														61	YRRLYSVYL	immunoglobulin heavy chain junction region [Homo sapiens]	Homo sapiens	24	24	0.66	7.9	1	20	MCC37258.1		Epitope #59: RRLYSVYLNY
TNASSPSEINAAIDNLKANTQGLTGEKTNSPAYQAVYLALNAAVGLWNVIAYNVQCGPGKSGQASVTFEG		WP_103212055.1 LTNFNNLNQAVTNASSPSEINAAIDNLKANTQGLTGEKTNSPAYQAVYLALNAAVGLWNV	117									HLA-A*02:01	5	7	15	9	FQFLFNLGL	1.66	0.52	-1.55	2.18	0.64	35.1																immunoglobulin heavy chain junction region [Homo sapiens]	Homo sapiens	24	24	0.66	8.2	1	21	MBB2082706.1		Epitope #60: RRLYSVYLNYVFAY
QPGHNSSSINCNLTGYNNGVSGPLSIENFKKLNDAYQVLQQALKQGVPVLNNTTQQITVSVTTQTNGQTS		OWT34658.1 LTNFNNLNQAVTNASSPSEINAAIDNLKANTQGLTGEKTNSPAYQAVYLALNAAVGLWNV	117									HLA-B*15:01	5	1	9	9	KMNVANFQF	1.21	1.11	-1.69	2.32	0.63	48.9																immunoglobulin heavy chain junction region [Homo sapiens]	Homo sapiens	23.1	23.1	0.77	13	0.8571	15	MBN4342383.1		Epitope #61: SFFNSASDVFTY
KETTTTTNDAQTLLQEASKMIDVLTTNCPWVNRNPGQNGGAPWGLDTAGNVCQVFATEFSAVTSMIKNAQ		WP_039083736.1 LTNFNNLNQAVTNASSPSEINAAIDNLKANTQGLTGEKTNSPAYQAVYLALNAAVGLWNV	117									HLA-A*32:01	4	3	16	14	TSWLNSQYVNLATF	1.44	1.17	-1.98	2.61	0.63	95.1														62	KMNVANFQFL	zinc finger matrin-type protein 1 isoform X6 [Homo sapiens]	Homo sapiens	23.5	23.5	0.8	16	0.75	802	XP_054183951.1		Epitope #62: SFFNSASDVFTYGV
EIVTQAQSLNNQQNNQNAPQDFNPYTSADRAFAQNMLNRAQAQAKILELADQMKKDLSTIPSQFITNYLA		WP_097698651.1 LNNFNNLNQAVTNASSPSEINAAIDNLKANTQGLIGEKTNSPAYQAVYLALNAAVGLWNV	117									HLA-A*02:01	5	9	19	11	FLFNLGLRMNL	1.61	0.41	-1.4	2.02	0.62	25.1																zinc finger matrin-type protein 1 isoform X7 [Homo sapiens]	Homo sapiens	23.5	23.5	0.8	16	0.75	801	XP_054183952.1		Epitope #63: SQTNNGAMNGIGV
SCRTDGTTPSQGVTSNTWGAGCAYVEETITALNNSLAHFGTQAEQIKQSELLARTILDFRGSLSTLNNTY		WP_305859639.1 LNNFNNLNQAVTNASSPSEINAAIDNLKANTQGLTGEKTNSPAYQAVYLALNAAVGLWNV	118									HLA-B*39:01	5	7	15	9	FQFLFNLGL	1.66	0.52	-1.56	2.18	0.62	36.3																zinc finger matrin-type protein 1 isoform X8 [Homo sapiens]	Homo sapiens	23.5	23.5	0.8	16	0.75	779	XP_054183953.1		Epitope #64: SQYVNLATFNNF
NSITTTASNTPNSPFLKNLISQSTNPNNPGGLQAVYQVNQSAYSQLLSATQELGHNPFRRVGLISSQTNN		WP_053577302.1 LNNFNNLNQAVTNASSPSEINAAIDNLKANTQGLTGEKTNSPAYQAVYLALNAAVGLWNV	118									HLA-A*29:02	4	11	20	10	VNLATFNNFY	1.5	1.22	-2.09	2.71	0.62	123.3														63	NSQYVNLATF	immunoglobulin light chain junction region [Homo sapiens]	Homo sapiens	26.1	26.1	0.8	0.75	0.875	10	MCB87870.1		Epitope #65: SQYVNLATFNNFY
GAMNGIGVQIGYKQFFGEKRKWGLRYYGFFDYNHAYIKSSFFNSASDVFTYGVGTDVLYNFINDKATKNS		WP_156558496.1 LTNFNNLNRAVTNASSPSEINAAIDNLKANTQGLTGEKTNSPAYQAVYLALNAAVGLWNV	118									HLA-B*15:01	5	1	11	11	KMNVANFQFLF	1.36	1.11	-1.86	2.47	0.62	71.8																immunoglobulin light chain junction region [Homo sapiens]	Homo sapiens	24.4	24.4	0.8	3.5	0.875	10	MCA41501.1		Epitope #66: SSFFNSASDVFTY
KISFGVFGGIALAGTSWLNSQYVNLATFNNFYSAKMNVANFQFLFNLGLRMNLAKNKKKASDHAAQHGVE		WP_187891414.1 LTNFNNLNQAVTNASSPSEINAAIDNLKANTQGLTGEKTNSPAYQAVYLALNAAVGLWNV	119									HLA-A*11:01	4	8	20	13	SQYVNLATFNNFY	1.5	1.47	-2.35	2.97	0.62	223.6																immunoglobulin light chain junction region [Homo sapiens]	Homo sapiens	23.1	23.1	0.8	11	0.875	10	MCD02471.1		Epitope #67: SWLNSQYVNLATF
LGVKIPTINTNYYSLLGTQLQYRRLYSVYLNYVFAY		WP_181225938.1 LNNFNNLNQAVTNASSPSEINAAIDNLKANTQGLVGEKTNSPAYQAVYLALNAAVGLWNV	117									HLA-A*30:02	6	5	14	10	KIPTINTNYY	1.43	1.39	-2.21	2.82	0.61	160.8														64	MNVANFQFLFNLGLR	dual specificity protein phosphatase 23 [Homo sapiens]	Homo sapiens	24.4	24.4	0.8	20	0.5833	150	NP_001306587.1		Epitope #68: TQAEQIKQSEL
		WP_031245547.1 LSNFNNLNQAVTNASSPSEINAAIDNLKANTQGLTGEKTNSPAYQAVYLALNAAVGLWNV	119									HLA-A*29:02	2	12	21	10	FNSASDVFTY	1.45	1.12	-1.96	2.57	0.61	91.1																unnamed protein product [Homo sapiens]	Homo sapiens	24.4	24.4	0.8	20	0.5833	150	BAA91172.1		Epitope #69: TQAEQIKQSELL
>WP_165551526.1 Hop family adhesin HopZ [Helicobacter pylori]		WP_181322721.1 LNNFNNLNQAVTNASSPSEINAAIDNLKANTQGLTGEKTNSPAYQAVYLALNAAVGLWNV	117									HLA-A*24:02	4	9	16	8	QYVNLATF	1.44	1.28	-2.11	2.72	0.6	130.2																Chain A, Dual specificity protein phosphatase 23 [Homo sapiens]	Homo sapiens	24.4	24.4	0.8	20	0.5833	151	2IMG_A		Epitope #70: TSWLNSQYVNLATF
MKKTFLLSLSLASSLLNAEDNGFFISAGYQIGEAAQMVKNTGELKKLSDTYENLSNLLSNFNSLNQAVTN		WP_181326027.1 LNNFNNLNQAVTNASSPSEINAAIDNLKANTQGLTGEKTNSPAYQAVYLALNAAVGLWNV	119									HLA-A*24:02	2	5	12	8	AYIKSSFF	1.31	1.3	-2.01	2.61	0.6	101.5														65	VANFQFLFNLGLR	MAGE-like protein 2 [Homo sapiens]	Homo sapiens	24.4	24.4	0.69	14	0.7778	1249	NP_061939.3		Epitope #71: TYENLSNLL
ASSPSEINAAIDNLKANTQGLTGEKDNSPAYQAVYLALNAAVGLWNVIAYNVQCGPGNSGEQSVTFEDQP		WRC08366.1 LTNFNNLNQAVTNASSPSEINAAIDNLKANTQGLVGEKTNSPAYQAVYLALNAAVGLWNV	119									HLA-A*30:02	4	9	20	12	QYVNLATFNNFY	1.5	1.45	-2.35	2.94	0.6	223.6																MAGEL2 protein [Homo sapiens]	Homo sapiens	24.4	24.4	0.69	14	0.7778	677	AAH63834.1		Epitope #72: VANFQFLFNLGLR
GYNSSSINCNLTRYNNGVSGPLSIDNMKKLNDAYQVLQQALKQGVPALNNTNQKIEVKVTTQTNGSNKSE		WP_202138891.1 LNNFNNLNQAVTNASSPSEINAAIDNLKANTQGLIGEKTNSPAYQAVYLALNAAVGLWNV	119									HLA-B*15:01	2	8	21	14	KSSFFNSASDVFTY	1.45	1.34	-2.19	2.79	0.59	155.6																MAGEL2 protein [Homo sapiens]	Homo sapiens	24.4	24.4	0.69	14	0.7778	657	AAH35839.1		Epitope #73: VKIPTINTNYYSL
TTTTTTTNDAQTLLQEASKMIGVLTTNCPWVNHNPEQNGGAPWGLDTAGNVCQVFATEFSAVTSMIKNAQ		WQY49644.1 LNNFNNLNQAVTNASSPSEINAAIDNLKANTQGLVGEKTNSPAYQAVYLALNAAVGLWNV	119									HLA-B*35:01	2	10	21	12	SFFNSASDVFTY	1.45	1.44	-2.3	2.89	0.59	197.4														66	LGVKIPTINTNYY	anti-SARS-CoV-2 spike protein immunoglobulin heavy chain variable region [Homo sapiens]	Homo sapiens	26.9	26.9	0.61	1.8	0.875	123	QKY76384.1		Epitope #74: VNLATFNNF
EIVTQAQSLNNQQSNQNAPQDFNPYTSSDKAFAQNMLNHAQAQAKMLELAAQMKKDLNTIPSKFITDYLA		WP_100959868.1 LSNFNNLNQAVTNASSPSEINAAIDNLKANTQGLTGEKTNSPAYQAVYLALNAAVGLWNV	119									HLA-A*30:02	7	2	15	14	RRLYSVYLNYVFAY	1.29	1.45	-2.15	2.74	0.59	141.9																immunoglobulin heavy chain junction region [Homo sapiens]	Homo sapiens	26.1	26.1	0.61	2.6	0.875	21	MBK4201078.1		Epitope #75: WLNSQYVNLATF
ACRIDGTTPNQGVTYNTWGAGCAYVEETITALNNSLAHFGTQAEQIKQSELLARTILDFRGSLSTLNNTY		WRE51656.1 LSNFNNLNQAVTNASSPSEINAAIDNLKANTQGLTGEKTNSPAYQAVYLALNAAVGLWNV	119									HLA-B*35:01	2	4	12	9	HAYIKSSFF	1.31	1.23	-1.95	2.53	0.59	88.2																immunoglobulin heavy chain junction region [Homo sapiens]	Homo sapiens	25.2	25.2	0.61	5.4	0.75	21	MOL27972.1		Epitope #76: YIKSSFFNSASDV
NSITTTASNTPNSPFLKNLISQSTNPNNPGGLQAVYQVNQSAYSQLLSATQELGRNPFRRVGLISSQTNN		WQZ69705.1 LTNFNNLNQAVTNASSPSEINAAIDNLKANTQGLTGEKTNSPAYQAVYLALNAAVGLWNV	119									HLA-B*57:01	2	8	21	14	KSSFFNSASDVFTY	1.45	1.34	-2.2	2.79	0.59	158.2														67	IPTINTNYYSLL	immunoglobulin heavy chain junction region [Homo sapiens]	Homo sapiens	28.2	28.2	0.83	0.34	0.8	21	MBK4201078.1		Epitope #77: YIKSSFFNSASDVF
GAMNGIGVQVGYKQFFGEKRRWGLRYYGFFDYNHAYIKSSFFNSASDVFTYGVGTDVLYNFINDKTTKNN		WP_120877366.1 LSNFNNLNQAVKNASSPSEINAAIDNLKANTQGLTGEKTNSPAYQAVYLALNAAVGLWNV	119									HLA-B*53:01	6	6	13	8	IPTINTNY	1.39	1.18	-1.98	2.56	0.58	96.2																anti-SARS-CoV-2 spike protein immunoglobulin heavy chain variable region [Homo sapiens]	Homo sapiens	26.9	26.9	0.66	1.5	0.875	123	QKY76384.1		Epitope #78: YNHAYIKSSF
KISFGVFGGIALAGTSWLNSQYVNLATFNNFYSAKMNVANFQFLFNLGLRMNLARNKKKASDHAAQHGVE		WP_187862339.1 LSNFNNLNQAVNNASSPSEINAAIDNLKANTQGLTGEKDNSPAYQAVYLALNAAVGLWNV	119									HLA-A*30:02	6	3	14	12	GVKIPTINTNYY	1.43	1.27	-2.13	2.7	0.58	133.8																immunoglobulin heavy chain junction region [Homo sapiens]	Homo sapiens	25.7	25.7	0.83	3.2	0.7	21	MOL27972.1		Epitope #79: YNHAYIKSSFF
LGVKIPTINTNYYSLLGTQLQYRRLYSVYLNYVFAY		WP_305860286.1 LSNFNNLNRAVTNASSPSEINAAIDNLKANTQGLTGEKTNSPAYQAVYLALNAAVGLWNV	119									HLA-B*35:01	7	6	15	10	SVYLNYVFAY	1.29	1.41	-2.13	2.7	0.57	135.2														68	LNSQYVNLATF	immunoglobulin light chain junction region [Homo sapiens]	Homo sapiens	26.1	26.1	0.72	0.9	0.875	10	MCB87870.1		Epitope #80: YRRLYSVYL
		WP_029642635.1 LTNFNNLNQAVTNASSPSEINAAIGNLKANTQGLTGEKTNSPAYQAVYLALNAAVGLWNT	119									HLA-B*53:01	2	14	21	8	SASDVFTY	1.45	1.37	-2.26	2.83	0.57	182.1																immunoglobulin light chain junction region [Homo sapiens]	Homo sapiens	24.4	24.4	0.72	4.2	0.875	10	MCA41501.1		Epitope #81: YRRLYSVYLNY
>WP_164531599.1 Hop family adhesin HopZ [Helicobacter pylori]		WP_120832818.1 LTNFNNLNQAVTNASSPSEINAAIDNLKANTQGLTGEKTNSPAYQAVYLALNAAVGLWNV	119									HLA-A*32:01	7	5	13	9	YSVYLNYVF	1.62	1.16	-2.22	2.78	0.56	165.2																immunoglobulin light chain junction region [Homo sapiens]	Homo sapiens	23.1	23.1	0.72	13	0.875	10	MCD02471.1		Epitope #82: YRRLYSVYLNYVF
MKKTFLLSLSLAASLLNAEDNGFFISAGYQIGEAAQMVKNTGELKKLSDTYENLSNLLTNFNNLNQAVTN		WQW46047.1 LNNFNNLNQAVTNASSPSEINAAIDNLKANTQGLTGEKTNSPAYQAVYLALNAAVGLWNV	119									HLA-A*01:01	4	2	10	9	GTSWLNSQY	1.34	1.25	-2.03	2.59	0.56	107.1														69	GVKIPTINTNYYSL	immunoglobulin heavy chain junction region [Homo sapiens]	Homo sapiens	28.2	28.2	0.71	0.47	0.8	21	MBK4201078.1		Epitope #83: YRRLYSVYLNYVFAY
ASSPSEINAAIDNLKANTQGLTGEKTNSPAYQAVYLALNAAVGLWNVIAYNVQCGPGNSGQQSVTFEGQP		*.*** **:**.**.**: ** *.**:****.* *** ******** *.***:*****.										HLA-A*30:02	4	10	20	11	YVNLATFNNFY	1.5	1.26	-2.2	2.76	0.56	157.3																anti-SARS-CoV-2 spike protein immunoglobulin heavy chain variable region [Homo sapiens]	Homo sapiens	26.9	26.9	0.57	2.1	0.875	123	QKY76384.1		Epitope #84: YSVYLNYV
GHNSSSINCNLTRYNNGVSGPLSIENFKKLNQAYQVLQQALKQGVPALNDTNQKIEVKVTTQTNGASKSE												HLA-A*24:02	5	1	11	11	KMNVANFQFLF	1.36	1.11	-1.91	2.47	0.56	82.2																immunoglobulin heavy chain junction region [Homo sapiens]	Homo sapiens	25.7	25.7	0.71	4.3	0.7	21	MOL27972.1		Epitope #85: YSVYLNYVFAY
TTTTTTTNDAQTLLQEASKMISVLTTNCPWVNHNQGQNGGAPWGLNTAGNVCQVFATEFSAVTSMIKNAQ		WP_187866638.1 IAFNVQCGPGESGQQSVIFDNQPGHNSSSINCNLTGYKNGVSGPLSIDNMKKLNDAYQAI	177									HLA-A*01:01	2	13	21	9	NSASDVFTY	1.45	1.27	-2.16	2.72	0.55	145.8														70	ISFGVFGGI	immunoglobulin heavy chain junction region [Homo sapiens]	Homo sapiens	22.7	22.7	1	25	0.7778	22	MBN4240606.1		Epitope #86: YVNLATFNNF
EIVTQAQSLNNQQNNQNAPQDFNPYTSADRAFAQNMLNHAQAQVKMLELADQMKKDLNTIPSQFITNYLA		CAB53535.1 IAYNVQCGPGKSNQQSVIFEGQPGHNSSSINCNLTGYENGVSGPLSIENFKQLNRAYQTI	177									HLA-A*23:01	4	8	16	9	SQYVNLATF	1.44	1.3	-2.19	2.74	0.55	153.9																lysosomal cholesterol signaling protein isoform 1 [Homo sapiens]	Homo sapiens	22.7	35.2	1	26	0.8571	870	NP_001028217.1		Epitope #87: YVNLATFNNFY
ACRSDGTTPSQGVTSNTWGAGCAYVEETITALNNSLAHFGTQAEQIKQSELLARTILDFRGSLSNLNSTY		WRD48996.1 IAYNVQCGPGNSGEQSVTFEGQPGHDSSSINCNLTGYNNGVSGPLSIDNMKKLNDAYQAI	177									HLA-A*30:02	2	13	21	9	NSASDVFTY	1.45	1.27	-2.17	2.72	0.55	148.2																hypothetical protein [Homo sapiens]	Homo sapiens	22.7	35.2	1	26	0.8571	870	CAD97915.1		Epitope set
NSITTTASNTPNSPFLKNLISQSTNPNNPGGLQAVYQVNQSAYSQLLSATQELGRNPFRRVGLISSQTNN		WRE25508.1 IAYNVQCGPGKSNQSSVIFDGQPGHNSSSINCNLTGYNNEVSGPLSIENFKTLNQAYQTI	179									HLA-A*02:01	5	1	13	13	KMNVANFQFLFNL	1.42	0.43	-1.3	1.85	0.54	20.1														71	YNHAYIKSSF	immunoglobulin heavy chain junction region [Homo sapiens]	Homo sapiens	22.7	22.7	0.6	23	1	15	MBB2069090.1		+ : restricted
GAMNGIGVQVGYKQFFGEKRRWGLRYYGFFDYNHAYIKSSFFNSASDVFTYGVGTDVLYNFINDKTTKNN		WRD21556.1 IAYNVQCGPGNSGQQSVTFEGQPGHNSSSINCNLTGYNNGVSGPLSIDNFKKLNQAYQTI	177									HLA-A*68:02	2	9	23	15	SSFFNSASDVFTYGV	1.1	0.27	-0.83	1.37	0.54	6.8																immunoglobulin heavy chain junction region [Homo sapiens]	Homo sapiens	22.3	22.3	0.7	45	0.8571	23	MOL36089.1		- : not restricted
KISFGVFGGIALAGTSWLNSQYVNLATFNNFYSAKMNVANFQFLFNLGLRMNLAKNKKKASDHAAQHGVE		WP_042636806.1 IAYNVQCGPGNSGKASVIFEGQPGHDSSSINCNLTGYNNGVSGPLSIENFKTLNQAYQAI	177									HLA-A*23:01	7	6	13	8	SVYLNYVF	1.62	1.24	-2.33	2.86	0.53	215.3																immunoglobulin heavy chain junction region [Homo sapiens]	Homo sapiens	21.8	21.8	0.8	46	0.75	14	MBN4537843.1		shaded column : genotypic frequency of this allele is 0 (zero)
LGVKIPTINTNYYSLLGTQLQYRRLYSVYLNYVFAY		WP_340221016.1 IAYNVQCGPGNSDQQSVTFDGQPGHESSSINCNLTGYNNGVSGPLSIDNFKTLNNAYQTI	177									HLA-B*39:01	5	7	19	13	FQFLFNLGLRMNL	1.61	0.52	-1.61	2.13	0.52	40.7														72	DYNHAYIKSSFF	immunoglobulin heavy chain junction region [Homo sapiens]	Homo sapiens	26.5	26.5	0.58	1.1	1	15	MBB2069090.1
		WP_128078372.1 IAYNVQCGPGESRQASVIFNGQPGHESSSINCNLTGFKNGVSGPLSIDNMKKLNEAYQTI	177									HLA-A*01:01	2	8	21	14	KSSFFNSASDVFTY	1.45	1.34	-2.27	2.79	0.52	186																immunoglobulin heavy chain junction region [Homo sapiens]	Homo sapiens	22.3	22.3	0.58	63	0.8571	23	MOL36089.1		Coverage of Individual Epitope in South East Asia
>WP_156558496.1 Hop family adhesin HopZ [Helicobacter pylori]		WRA01802.1 IAYNVQCGPGNSGQQSVTFDGQPGHDSSSINCNLTGYNNGVSGPLSIENFKQLNQAYQTI	177									HLA-A*68:01	7	5	15	11	YSVYLNYVFAY	1.29	1.33	-2.11	2.63	0.51	129.5																immunoglobulin heavy chain junction region [Homo sapiens]	Homo sapiens	21.8	21.8	0.66	64	0.75	14	MBN4537843.1		Epitope
MKKTFFTLSLSLASSLLNAEDNGFFISAGYQIGEAAQMVKNTGELKKLSDTYENLSNLLTNFNNLNRAVT		WP_245016114.1 IAFNVQCGPGNSGQQSVTFEGQPGHNSSSINCNLTGYNNGVSGPLSINNFKELNNAYQVL	177									HLA-A*23:01	7	5	13	9	YSVYLNYVF	1.62	1.16	-2.27	2.78	0.51	186														73	FLFNLGLRM	anti-HIV-1 immunoglobulin heavy chain variable region [Homo sapiens]	Homo sapiens	23.1	23.1	0.66	19	1	128	AEM61825.1
NASSPSEINAAIDNLKANTQGLTGEKTNSPAYQAVYLALNAAVGLWNVIAYNVQCGPGKSKQQSVTFDGQ		WP_279955444.1 IAYNVQCGPGNSGQSSVTFDGQPGHNSSSINCNLTGYKNGVSGPLSIDNFKKLNDAYQVL	177									HLA-B*27:05	7	1	11	11	YRRLYSVYLNY	1.34	1.32	-2.16	2.67	0.51	143.5																spectrin, alpha, erythrocytic 1 (elliptocytosis 2), isoform CRA_b [Homo sapiens]	Homo sapiens	22.3	22.3	0.88	37	0.75	2431	EAW52817.1		Epitope #1: AAVGLWNV
PGHESSSINCNLTGYDNGVSGPLSIDNFKTLNNAYQVLQQALKQGVPALNNTTQRIEVKVTTQTNGQTSK		WP_140595725.1 IAYNVQCGPGKSGKSSVIFDDQPGHDSSSINCNLTGYNNGVSGPLSIENFKQLNDAYQVL	177									HLA-B*35:01	2	12	21	10	FNSASDVFTY	1.45	1.12	-2.07	2.57	0.49	118.1																erythroid alpha spectrin [Homo sapiens]	Homo sapiens	22.3	22.3	0.88	37	0.75	2429	AAA60577.1		Epitope #2: AEQIKQSELL
ETTTTTNDAQTLLQEASKMISVLTTNCPWVNHNPRQNGGAPWGLNTAGNVCQVFATEFSAVTSMIKNAQE		WP_154474462.1 IAYNVQCGPGNSGQQSVTFEDQPGHNSSSINCNLTGYGNGVSGPLSIENFKKLNDAYQVL	177									HLA-A*68:02	2	14	23	10	SASDVFTYGV	1.1	0.24	-0.85	1.34	0.49	7.1														74	VKIPTINTNYYSL	immunoglobulin heavy chain junction region [Homo sapiens]	Homo sapiens	28.2	28.2	0.76	0.4	0.8	21	MBK4201078.1		Epitope #3: AGTSWLNSQY
IVTQAQSLNAKEQSNQNAPQDFNPYTSADRAFAQNMLNHAQAQAKMLELADQMKKDLNTIPSQFITNYLA		WQY55430.1 IAFNVQCGPGNSGQQSVTFDGQPGHNSNSINCNLTGYKNGVSGPLSIDNFKQLNQAYQVL	179									HLA-A*01:01	4	12	20	9	NLATFNNFY	1.5	1.32	-2.33	2.82	0.49	214.1																anti-SARS-CoV-2 spike protein immunoglobulin heavy chain variable region [Homo sapiens]	Homo sapiens	26.9	26.9	0.61	1.8	0.875	123	QKY76384.1		Epitope #4: ALNAAVGL
ACRSDGTTPSQGVTSNTWGAGCAYVEETITALNNSLAHFGTQAEQIKQSELLARTILDFRGSLKDLNNTY		WP_108297772.1 IAYNVQCGPGNSGQQSVIFDGQPGHNSSSINCNLTRYNNGVSGPLSIDNMKKLNDAYQTI	179									HLA-A*02:06	7	3	12	10	RLYSVYLNYV	0.99	0.39	-0.89	1.38	0.49	7.7																immunoglobulin heavy chain junction region [Homo sapiens]	Homo sapiens	25.7	25.7	0.76	3.7	0.7	21	MOL27972.1		Epitope #5: ALNAAVGLWNVI
NSITTTASNTPNSPFLKNLISQSTNPNNPGGLQAVYQVNQSAYSQLLSATQELGHNPFRRVGLISSQTNN		WQX15803.1 IAYNVQCGPGNSGQQSVIFDGQPGHNSSSINCNLTRYNNGVSGPLSIDNMKKLNDAYQTI	179									HLA-A*30:01	6	3	14	12	GVKIPTINTNYY	1.43	1.27	-2.22	2.7	0.49	164.3														75	YNHAYIKSSFF	immunoglobulin heavy chain junction region [Homo sapiens]	Homo sapiens	26.5	26.5	0.63	0.89	1	15	MBB2069090.1		Epitope #6: ASDVFTYGV
GAMNGIGVQVGYKQFFGEKRRWGLRYYGFFDYNHAYIKSSFFNSASDVFTYGVGTDVLYNFINDKATKNS		WQW66677.1 IAYNVQCGPGNSREQSVIFEGQPGHNSSSINCNLTGYDNGVSGPLSIDNMKKLNDAYQVL	178									HLA-B*15:01	2	14	21	8	SASDVFTY	1.45	1.37	-2.34	2.83	0.48	220																immunoglobulin heavy chain junction region [Homo sapiens]	Homo sapiens	22.3	22.3	0.63	53	0.8571	23	MOL36089.1		Epitope #7: AYIKSSFF
KISFGVFGGIALAGTSWLNSQYVNLATFNNFYSAKMNVANFQFLFNLGLRMNLAKNKKKASDHAAQHGVE		WP_279963300.1 IAYNVQCGPGKSGSQSVTFEDQPGHNSSSINCNLTGYKNGVSGPLSIENFKTLNQAYQVL	177									HLA-A*30:02	4	3	10	8	TSWLNSQY	1.34	1.34	-2.2	2.68	0.48	159																immunoglobulin heavy chain junction region [Homo sapiens]	Homo sapiens	21.8	21.8	0.72	54	0.75	14	MBN4537843.1		Epitope #8: AYIKSSFFNSASDVF
LGVKIPTINTNYYSLLGTQLEYRRLYSVYLNYVFAY		WP_120989491.1 IAFNVQCGPGKSGLPSVTFEGQPGHNSNSIKCDLINYNNGVSGPLSIENMKTLNQAYQVL	177									HLA-A*68:02	2	13	23	11	NSASDVFTYGV	1.1	0.13	-0.75	1.23	0.48	5.7														76	QFLFNLGLRMNL	immunoglobulin heavy chain junction region [Homo sapiens]	Homo sapiens	23.5	23.5	0.66	15	0.75	15	MCG05790.1		Epitope #9: DYNHAYIKSSFF
		WP_340215586.1 IAYNVQCGPGESGQSSVTFEGQPGHESSSINCNLTGYNNGVSGPLSIDNFKQLNNAYQVL	179									HLA-B*58:01	4	3	16	14	TSWLNSQYVNLATF	1.44	1.17	-2.13	2.61	0.48	135.9																spectrin, alpha, erythrocytic 1 (elliptocytosis 2), isoform CRA_b [Homo sapiens]	Homo sapiens	24	24	0.83	17	0.6667	2431	EAW52817.1		Epitope #10: FLFNLGLR
>WP_154474462.1 Hop family adhesin HopZ [Helicobacter pylori]		WP_140615093.1 IAYNVQCGPGKSRQQSVTFDGQPGHNSSSINCNLTSYNNGVSGPLSIENFKTLNQAYQVL	179									HLA-B*15:01	4	10	19	10	YVNLATFNNF	1.32	1.09	-1.93	2.41	0.47	85.8																erythroid alpha spectrin [Homo sapiens]	Homo sapiens	24	24	0.83	17	0.6667	2429	AAA60577.1		Epitope #11: FLFNLGLRM
MKKTLLLSLSLASSLLNAEDNGFFISAGYQIGEATQIVKSTGELKRLSDTYENLSNLLNNFNNLNQAVTN		WQW82352.1 IAYNVQCGPGKSGGQSVTFEDQPGHNSSSINCNLIGYKNGVSGPLSIDNFKQLNQAYQVL	177									HLA-A*32:01	7	2	13	12	RRLYSVYLNYVF	1.62	1.28	-2.43	2.9	0.47	268.8														77	NFQFLFNLGLRMNL	ATPase type 13A4, isoform CRA_c [Homo sapiens]	Homo sapiens	24.8	24.8	1	12	0.4762	1067	EAW78075.1		Epitope #12: FLFNLGLRMNL
ASSPSQINAAIDNLKANTQGLIGEKDNSPAYQAVYLALNAAVGLWNVIAYNVQCGPGNSGQQSVTFEDQP		WRE84780.1 IAYNVQCGPGTSGQQSVTFEDQPGHNSNSINCNLTGFNNGVSGPLSIDNFKQLNQAYQVL	179									HLA-A*68:01	2	13	21	9	NSASDVFTY	1.45	1.27	-2.25	2.72	0.47	176.2																ATPase type 13A4, isoform CRA_a [Homo sapiens]	Homo sapiens	24.8	24.8	1	12	0.4762	1087	EAW78073.1		Epitope #13: FNSASDVFTY
GHNSSSINCNLTGYGNGVSGPLSIENFKKLNDAYQVLQQALKQGVPALNNTNQKIEVKVTTQTNGSNKSE		WRG05633.1 IAYNVQCGPGKSEQQSVIFDGQPGHNSNSINCNLTGYENGVSGPLSIENFRKLNNAYQVL	177									HLA-A*23:01	5	2	11	10	MNVANFQFLF	1.36	1.13	-2.03	2.49	0.47	106																ATPase 13A4 [Homo sapiens]	Homo sapiens	24.8	24.8	1	12	0.4762	1177	KAI4033093.1		Epitope #14: FQFLFNLGL
TTTTTTTNDAQTLLQEANKMISVLTTNCPWVNHNLGQNGGAPWSLNTAGNVCQVFATEFSAVTSMIKNAQ		WP_101007659.1 IAYNVQCGPGKSGQQSVTFEGQPGHNSSSINCNLTGYDNGVSGPLSIDHFKQLNNAYQVL	179									HLA-A*29:02	4	7	20	14	NSQYVNLATFNNFY	1.5	1.31	-2.35	2.81	0.46	223.6														78	QFLFNLGLR	a disintegrin-like and metalloprotease with thrombospondin type 1 motifs 9B [Homo sapiens]	Homo sapiens	23.5	23.5	0.66	13	1	1935	AAO15765.1		Epitope #15: FQFLFNLGLRMNL
EIVTQAQSLNNQQNNQNALQDFNPYTSADKTFAQNMLNHAQAQAKILELADQMKKDLNTIPSQFVTNYLA		WP_127944904.1 IAYNVQCGPGKSEGQSVTFEGQPGHNSSSINCNLTGYNNGVSGPLSIENFEKLNNAYQVL	179									HLA-A*68:01	7	6	15	10	SVYLNYVFAY	1.29	1.41	-2.25	2.7	0.45	179.1																ADAM metallopeptidase with thrombospondin type 1 motif 9 [Homo sapiens]	Homo sapiens	23.5	23.5	0.66	13	1	1935	KAI2530299.1		Epitope #16: GTSWLNSQYVNLATF
SCRSDGTTPSQGVTSNTWGAGCAYVEETITALNNSLAHFGTQVEQIKQSELLARTILDFRGSLSHLNNTY		WQW85843.1 IAYNVQCGPGKSEGQSVTFEGQPGHNSSSINCNLTGYNNGVSGPLSIENFEKLNNAYQVL	179									HLA-B*57:01	4	3	16	14	TSWLNSQYVNLATF	1.44	1.17	-2.16	2.61	0.45	145.8																A disintegrin and metalloproteinase with thrombospondin motifs 9 isoform 1 preproprotein [Homo sapiens]	Homo sapiens	23.5	23.5	0.66	13	1	1935	NP_891550.1		Epitope #17: GVKIPTINTNYY
NSITTTASNTPNSPFLKNLISQSTNPNNPEGLKTVYQLNQSAYSQLLSATQELGHNPFRRFGLISSQTNN		WP_140498902.1 IAYNVQCGPGKSGQQSVIFDDQPGHDSSSINCNLTGYNNGVSGPLSIDNMKKLNDAYQVL	179									HLA-A*68:01	4	12	20	9	NLATFNNFY	1.5	1.32	-2.38	2.82	0.44	239.9														79	MNVANFQFLFNL	a disintegrin-like and metalloprotease with thrombospondin type 1 motifs 9B [Homo sapiens]	Homo sapiens	23.5	23.5	0.5	24	1	1935	AAO15765.1		Epitope #18: GVKIPTINTNYYSL
GAMNGIGVQIGYKQFFGEKKRWGARYYGFFDYNHAYIKSSFFNSASDVFTYGVGTDVLYNFINDKATKNN		WP_208388726.1 IAYNVQCGPGNSGQQSVTFDDQPGHNSSSINCNLTGYNNGVSGPLSIENFKQLNQAYQVL	177									HLA-B*58:01	2	14	21	8	SASDVFTY	1.45	1.37	-2.39	2.83	0.44	243.8																ADAM metallopeptidase with thrombospondin type 1 motif 9 [Homo sapiens]	Homo sapiens	23.5	23.5	0.5	24	1	1935	KAI2530299.1		Epitope #19: HAYIKSSFF
KISFGVFGGIALAGTSWLNSQYVNLATFNNFYSAKMNVANFQFLFNLGLRMNLAKNKKKASDHAAQHGVE		WRF66474.1 IAYNVQCGPGNSGQASVTFEDQPGHNSSSINCNLTGYNNEVSGPLSIENFKKLNNAYQVL	179									HLA-B*35:01	2	9	19	11	SSFFNSASDVF	1.42	1.23	-2.22	2.65	0.43	164.3																A disintegrin and metalloproteinase with thrombospondin motifs 9 isoform 1 preproprotein [Homo sapiens]	Homo sapiens	23.5	23.5	0.5	24	1	1935	NP_891550.1		Epitope #20: IKSSFFNSASDVFTY
LGVKIPTINTNYYSLLGTQLQYRRLYSVYLNYVFAY		WP_097687268.1 IAYNVQCGPGKSGEQSVTFEGQPGHNSSSINCNLTGFNNGVSGPLSIDNFKKLNDAYQVL	179									HLA-A*30:02	7	4	11	8	LYSVYLNY	1.34	1.44	-2.36	2.79	0.43	227.3														80	QTNNGAMNGI	immunoglobulin light chain junction region [Homo sapiens]	Homo sapiens	20.6	20.6	0.7	135	0.7143	13	MCD90306.1		Epitope #21: IPTINTNYYSLL
		WP_128076363.1 IAYNVQCGPGNSGGQSVTFDGQPGHNSSSINCNLAHYNNGVSGPLSIDNMKALNNAYQVL	179									HLA-A*23:01	4	8	19	12	SQYVNLATFNNF	1.32	1.3	-2.19	2.62	0.43	153.9																protein transport protein Sec24A isoform 1 [Homo sapiens]	Homo sapiens	20.2	20.2	0.6	271	0.8333	1093	NP_068817.1		Epitope #22: ISFGVFGGI
>WP_140615093.1 Hop family adhesin HopZ [Helicobacter pylori]		WRG15496.1 IAYNVQCGPGKSGQASVTFDDQPGYESSSINCNLTGYNNGVSGPLSIDNMKKLNDAYQVL	177									HLA-B*15:01	4	10	20	11	YVNLATFNNFY	1.5	1.26	-2.34	2.76	0.42	216.5																SEC24-like A, COPII coat complex component [Homo sapiens]	Homo sapiens	20.2	20.2	0.6	271	0.8333	1093	KAI2538923.1		Epitope #23: ISSQTNNGAM
MKKTLLLSLSLSLASSLLNAEDNGFFISAGYQIGEAAQMVKNTGELKKLSDTYENLSNLLNNFNNLNQAV		WP_140598822.1 IAYNVQCGPGKSGQQSVTFDGQPGHNSNSINCNLTNYNNGVSGPLSIDNFKKLNNAYQVL	177									HLA-A*32:01	5	1	15	15	KMNVANFQFLFNLGL	1.66	0.43	-1.68	2.1	0.41	48.4														81	QTNNGAMNGIGV	annexin A8-like 2 [Homo sapiens]	Homo sapiens	21.4	21.4	0.58	140	0.8571	276	CAH70575.1		Epitope #24: KIPTINTNY
TNASSPSEINAAIDNLKANTQGLTGEKTNSPAYQAVYLALNAAVGLWNVIAYNVQCGPGKSRQQSVTFDG		WP_165551526.1 IAYNVQCGPGNSGEQSVTFEDQPGYNSSSINCNLTRYNNGVSGPLSIDNMKKLNDAYQVL	177									HLA-A*03:01	7	6	15	10	SVYLNYVFAY	1.29	1.41	-2.3	2.7	0.41	198.5																annexin A8-like protein 1 isoform 2 [Homo sapiens]	Homo sapiens	21.4	21.4	0.58	140	0.8571	276	NP_001265853.1		Epitope #25: KMNVANFQF
QPGHNSSSINCNLTSYNNGVSGPLSIENFKTLNQAYQVLQQALKQGVPVLNNTTQKIEVKVTTQTNGQTS		WP_237776530.1 IAYNVQCGPGNSGGQSVIFDDQPGHNSSSINCNLTGYNNGVSGPLSIENFKKLNQAYQVL	179									HLA-A*30:02	4	6	20	15	LNSQYVNLATFNNFY	1.5	1.18	-2.28	2.68	0.4	189.1																annexin A8-like 1 [Homo sapiens]	Homo sapiens	21.4	21.4	0.58	140	0.8571	276	CAI12204.1		Epitope #26: KMNVANFQFL
KETTTTTTNDAQTLLQEANKMISVLTTNCPWVNHNSGQNGGAPWGLDTAGNVCQVFATEFSAVTNMIKNA		WQW51004.1 IAYNVQCGPGKSGQASVTFEGQPGHNSSSINCNLTGYKNGVSGPLSIDNMKKLNDAYQVL	177									HLA-B*58:01	2	13	21	9	NSASDVFTY	1.45	1.27	-2.32	2.72	0.4	208.4														82	SQTNNGAMNGIGV	KIAA0922 protein [Homo sapiens]	Homo sapiens	22.3	22.3	0.84	83	0.6364	790	BAA76766.1		Epitope #27: KMNVANFQFLFNL
QEIVTQAQSLNAQNNQNAPQDFNPYTSSDRAFAQNMLNHAQAQAKILELADQMKKDLDTIPKKFITNYLA		WP_322537833.1 IAYNVQCGPGNSGQQSVTFDGQPGRDSSSINCNLTGYENGVSGPLSIDNMKKLNDAYQVL	177									HLA-B*58:01	2	9	19	11	SSFFNSASDVF	1.42	1.23	-2.26	2.65	0.39	183																unnamed protein product [Homo sapiens]	Homo sapiens	22.3	22.3	0.84	83	0.6364	895	BAG53317.1		Epitope #28: KSSFFNSASDVF
ACRSDGTTPNEGVTNNTWGAGCAYVEETITALNNSLAHFGTQAEQIKQSELLARTILDFRGSLSTLNNTY		WP_305865554.1 IAYNVQCGPGKSSQQSVTFDGQPGHNSSSINCNLTGYNNGVSGPLSIENFKKLNEAYQVL	177									HLA-A*31:01	7	3	15	13	RLYSVYLNYVFAY	1.29	1.52	-2.43	2.82	0.39	268.8																transmembrane protein 131-like isoform X41 [Homo sapiens]	Homo sapiens	22.3	22.3	0.84	83	0.6364	982	XP_054205430.1		Epitope #29: KSSFFNSASDVFTY
NSITTTASNTPNSPFLKNLISQSTNPNNPEGLKTVYQLNQSAYSQLLSATQELGHNPFRRIGLISSQTNN		WRE19212.1 IAYNVQCGPGNSGQASVTFEGQPGHESSSINCNLTGYNNGVSGPLSIDNMKKLNDAYQVL	177									HLA-A*32:01	4	8	19	12	SQYVNLATFNNF	1.32	1.3	-2.23	2.62	0.39	169.7														83	ASDVFTYGV	ceramide synthase 6 isoform 1 [Homo sapiens]	Homo sapiens	22.7	22.7	0.66	26	1	392	NP_001243055.1		Epitope #30: LALNAAVGLWNV
GAMNGIGVQIGYKQFFGEKKRWGARYYGFFDYNHAYIKSSFFNSASDVFTYGVGTDVLYNFINDKATKNS		WP_097686646.1 IAYNVQCGPGKSNQASVTFKDQPGHNSSSINCNLTGYNNGVSGPLSIDNMKKLNDAYQVL	177									HLA-A*32:01	5	1	13	13	KMNVANFQFLFNL	1.42	0.43	-1.47	1.85	0.38	29.6																ceramide synthase 6 isoform 2 [Homo sapiens]	Homo sapiens	22.7	22.7	0.66	26	1	384	NP_982288.1		Epitope #31: LALNAAVGLWNVI
KISFGVFGGIALAGTSWLNSQYVNLATFNNFYSTKMNVANFQFLFNLGLRMNLARNKKKASDHAAQHGVE		WP_127943327.1 IAYNVQCGPGNSGQQSVIFDGQPGHNSSSINCNLTGYNNGVSGPLSIDNMKKLNDAYQVL	177									HLA-A*30:02	4	11	20	10	VNLATFNNFY	1.5	1.22	-2.34	2.71	0.38	217.6																hCG17042, isoform CRA_c [Homo sapiens]	Homo sapiens	22.7	22.7	0.66	26	1	209	EAX11300.1		Epitope #32: LATFNNFY
LGVKIPTINTNYYSLLGTQLQYRRLYSVYLNYVFAY		WP_000752074.1 IAYNVQCGPGKSGGQSVTFEGQPGHNSSSINCNLTGYNNGVSGPLSIENFKQLNQAYQVL	177									HLA-B*35:01	4	3	10	8	TSWLNSQY	1.34	1.34	-2.31	2.68	0.37	202.9														84	SFFNSASDVFTYGV	Chain A, Ephrin type-B receptor 1 [Homo sapiens]	Homo sapiens	26.1	26.1	0.85	4.2	0.6667	279	7KPL_A		Epitope #33: LGVKIPTINTNYY
		WP_164531599.1 IAYNVQCGPGNSGQQSVTFEGQPGHNSSSINCNLTRYNNGVSGPLSIENFKKLNQAYQVL	177									HLA-B*07:02	6	6	16	11	IPTINTNYYSL	1.43	0.32	-1.38	1.76	0.37	24.1																Chain A, Ephrin type-A receptor 5 [Homo sapiens]	Homo sapiens	26.1	26.1	0.85	4.2	0.6667	295	2R2P_A		Epitope #34: LNAAVGLWNV
>WP_140598822.1 Hop family adhesin HopZ [Helicobacter pylori]		WRC06221.1 IAYNVQCGPGNSGQQSVTFDGQPGHNSSSINCNLTGFNNGVSGPLSIENMKKLNDAYQAI	177									HLA-A*11:01	2	14	21	8	SASDVFTY	1.45	1.37	-2.45	2.83	0.37	283.7																Chain A, Ephrin type-B receptor 4 [Homo sapiens]	Homo sapiens	26.1	26.1	0.85	4.2	0.6667	297	6FNI_A		Epitope #35: LNSQYVNLATF
MKKTLLLSLSLASSLLNAEDNGFFISAGYQIGEAAQMVKNTGELKKLSDTYENLSNLLSNFNNLNQAVTN		WP_097695922.1 IAYNVQCGPGNSGGQSVTFEGQPGHNSSSINCNLTSYNNGVSGPLSIDNMKKLNDAYQVL	177									HLA-A*30:01	7	3	11	9	RLYSVYLNY	1.34	1.52	-2.5	2.87	0.37	314.4														85	NVANFQFLFNLGLRM	dual specificity protein phosphatase 23 [Homo sapiens]	Homo sapiens	24.4	24.4	0.8	20	0.5833	150	NP_001306587.1		Epitope #36: LYSVYLNYVFAY
ASSPSEINAAIDNLKANTQGLTGEKTNSPAYQAVYLALNAAVGLWNVIAYNVQCGPGKSGQQSVTFDGQP		WQU68145.1 IAYNVQCGPGNSGGQSVTFEGQPGHNSSSINCNLTSYNNGVSGPLSIDNMKKLNDAYQVL	177									HLA-A*23:01	4	3	16	14	TSWLNSQYVNLATF	1.44	1.17	-2.25	2.61	0.36	176.2																unnamed protein product [Homo sapiens]	Homo sapiens	24.4	24.4	0.8	20	0.5833	150	BAA91172.1		Epitope #37: MNVANFQFLF
GHNSNSINCNLTNYNNGVSGPLSIDNFKKLNNAYQVLQQALKQGVPTLNDTNQKIEVKVTTQTNGQSSKE		WQZ22868.1 IAYNVQCGPGNSGKQSVTFEGQPGHNSSSINCNLTGYNNGVSGPLSIENMEKLNDAYQVL	177									HLA-A*30:02	6	7	14	8	PTINTNYY	1.43	1.09	-2.15	2.52	0.36	141.9																Chain A, Dual specificity protein phosphatase 23 [Homo sapiens]	Homo sapiens	24.4	24.4	0.8	20	0.5833	151	2IMG_A		Epitope #38: MNVANFQFLFNL
TTTTTTTNDAQTLLQEASKMISVLTTNCPWVNHNPEQNGGAPWGLNTAGNVCQVFATEFSAVTSMIKNAQ		WP_139535719.1 IAYNVQCGPGNSGKQSVTFEGQPGHNSSSINCNLTGYNNGVSGPLSIDNMKKLNDAYQVL	177									HLA-A*30:02	7	2	11	10	RRLYSVYLNY	1.34	1.45	-2.44	2.79	0.36	274.6														86	ISSQTNNGAM	protein transport protein Sec24A isoform 1 [Homo sapiens]	Homo sapiens	24.8	40.3	1	5.6	0.7	1093	NP_068817.1		Epitope #39: MNVANFQFLFNLGLR
EIVTQAQSLNNQQNNQNTPQDFNPYTSADRAFAQNMLNHAQAQTKMLELAAQMKKDLDTIPSQFITNYLA		WP_139519893.1 IAYNVQCGPGNSGKQSVTFEGQPGHNSSSINCNLTGYNNGVSGPLSIDNMKKLNDAYQVL	177									HLA-A*23:01	5	1	11	11	KMNVANFQFLF	1.36	1.11	-2.12	2.47	0.35	131.6																SEC24-like A, COPII coat complex component [Homo sapiens]	Homo sapiens	24.8	40.3	1	5.6	0.7	1093	KAI2538923.1		Epitope #40: NAAVGLWNVI
ACRSDGTTPNQGVTSNTWGAGCAYVEETITALNNSLVHFGTQAEQIKQSELLARTILDFRGSLSTLNNTY		WRC58825.1 IAYNVQCGPGNSGQQSVTFNGQPGHDSSSINCNLTGYANGVSGPLSIDNFKKLNDAYQVL	177									HLA-B*15:01	2	11	19	9	FFNSASDVF	1.42	1.11	-2.18	2.53	0.35	151.5																Sec24A protein [Homo sapiens]	Homo sapiens	24.8	40.3	1	5.6	0.7	1078	CAA10334.1		Epitope #41: NFQFLFNLGLRMNL
NSITTTASNTPDSPFLKNLISQSTNPNNPGGLQAVYQVNQSAYSQLLSATQELGHNPFRRIGLISSQTNN		WRC40344.1 IAYNVQCGPGNSGQQSVTFNGQPGHNSSSINCNLTGYTNGVSGPLSIDNFKKLNDAYQVL	179									HLA-B*40:02	5	7	15	9	FQFLFNLGL	1.66	0.52	-1.83	2.18	0.35	68.4														87	YIKSSFFNSASDV	immunoglobulin heavy chain junction region [Homo sapiens]	Homo sapiens	27.4	27.4	0.61	0.58	0.875	15	MBB2069090.1		Epitope #42: NLATFNNFY
GAMNGIGVQVGYKQFFGEKRRWGLRYYGFFDYNHAYIKSSFFNSASDVFTYGVGTDVLYNFINDKATKNS		WP_108313701.1 IAYNVQCGPGNSGQKSVTFDGQPGYNSSSINCDLTGYNDGVSGPLSIENFKKLNDAYQVL	177									HLA-A*30:02	2	7	21	15	IKSSFFNSASDVFTY	1.45	1.28	-2.39	2.73	0.34	245.2																interferon-induced protein 44 isoform X1 [Homo sapiens]	Homo sapiens	24.8	24.8	0.53	10	1	457	XP_011538818.1		Epitope #43: NSASDVFTYGV
KISFGVFGGIALAGTSWLNSQYVNLATFNNFYSAKMNVANFQFLFNLGLRMNLAKNKKKASDHAAQHGVE		WP_140539477.1 IAYNVQCGPGKSGQSSVTFEGQPGHNSSSINCNLTDYSNGVSGPLSIENFKQLNDAYQVL	177									HLA-B*35:01	5	3	11	9	NVANFQFLF	1.36	1.2	-2.22	2.56	0.34	167																interferon-induced protein 44-like isoform 1 [Homo sapiens]	Homo sapiens	24.8	24.8	0.53	10	1	452	NP_001362575.1		Epitope #44: NSQYVNLATF
LGVKIPTINTNYYSLLGTQLQYRRLYSVYLNYVFAY		WQX32675.1 IAYNVQCGPGNSGQQSVTFEDQPGHNSSSINCNLTGYNNGVSGPLSIDNFKQLNNAYQVL	179									HLA-A*02:01	5	7	19	13	FQFLFNLGLRMNL	1.61	0.52	-1.81	2.13	0.32	64.4														88												Epitope #45: NSQYVNLATFNNFY
		WP_305869520.1 IAYNVQCGPGNSRQQSVTFEGQPGHNSSSINCNLTDYNNGVSGPLSIENMKKLNDAYQVL	179									HLA-A*68:01	2	14	21	8	SASDVFTY	1.45	1.37	-2.51	2.83	0.32	321.3																										Epitope #46: NVANFQFLFNL
>WP_140595725.1 Hop family adhesin HopZ [Helicobacter pylori]		WP_131141193.1 IAYNVQCGPGNSGQSSVTFDGQPGHNSSSINCNLTGYNNGVSGPLSIDNFKKLNDAYQVL	179									HLA-B*35:01	7	6	13	8	SVYLNYVF	1.62	1.24	-2.55	2.86	0.31	352.2																										Epitope #47: NVANFQFLFNLGL
MKKTFLLSLSLASSLLNAEDNGFFISAGYQIGEAAQMVKNTGELKRLSDTYENLSNLLSNFNNLNQAVTN		WRG03382.1 IAYNVQCGPGKSGQQSVTFEGQPGHNSSSINCNLTGYDNGVSGPLSIDNFKKLNNAYQVL	179									HLA-A*26:01	7	6	15	10	SVYLNYVFAY	1.29	1.41	-2.39	2.7	0.31	247.8														89												Epitope #48: NVANFQFLFNLGLR
ASSPSEINAAIDNLKANTQGLIGEKTNSPAYQAVYLALNAAVGLWNVIAYNVQCGPGKSGKSSVIFDDQP		WQW73049.1 IAYNVQCGPGNSGQQSVTFEGQPGHDSSSINCNLTGYNNGVSGPLSIENFKQLNQAYQVL	178									HLA-A*30:02	7	5	15	11	YSVYLNYVFAY	1.29	1.33	-2.32	2.63	0.31	208.4																										Epitope #49: NVANFQFLFNLGLRM
GHDSSSINCNLTGYNNGVSGPLSIENFKQLNDAYQVLQQALKQGVPALNNTSKKIEVKVTTQTNGQTSKE		WRC42452.1 IAYNVQCGPGNSGQQSVTFDDQPGHNSSSINCNLTGYNNGVSGPLSIDNFKKLNDAYQVL	179									HLA-A*11:01	4	2	10	9	GTSWLNSQY	1.34	1.25	-2.29	2.59	0.3	193.2																										Epitope #50: PTINTNYY
TTTTTTTNDAQTLLQEANKMISVLTTNCPWVNHNSGQNGGAPWGLDTAGNVCQVFATEFSAVTSMIKNAQ		WQX37007.1 IAYNVQCGPGNSGQQSVTFDGQPGHNSSSINCNLTGYDNGVSGPLSIENFKTLNDAYQVL	179									HLA-A*02:06	4	8	16	9	SQYVNLATF	1.44	1.3	-2.45	2.74	0.29	279.1																										Epitope #51: QFLFNLGLR
EIVTQAQSLNNQQNNQNVPQDFNPYTSSDRAFAQNMLNHAQAQAKMLELAAQMKKDLDTIPKQFITNYLA		WP_140568212.1 IAYNVQCGPGNSKQQSVTFEGQPGHNSSSINCNLTGYQNGVSGPLSIDNFKKLNDAYQVL	177									HLA-B*57:01	7	5	13	9	YSVYLNYVF	1.62	1.16	-2.49	2.78	0.29	309.4																										Epitope #52: QFLFNLGLRMNL
SCRTDGTTPNQGVTSNTWGAGCAYVEETITALNNSLTHFGTQAEQIKQSELLARTILDFRGSLSNLNNTY		WP_127965119.1 IAYNVQCGPGKSEQASVTFEGQPGHNSSSINCNLTGYSNGVSGPLSIDNFKQLNQAYQVL	177									HLA-A*30:02	7	3	13	11	RLYSVYLNYVF	1.62	1.35	-2.69	2.97	0.28	492.6																										Epitope #53: QTNNGAMNGI
NSITTTASNTPNSPFLKNLISQSTNPNNPEGLKTVYQLNQSAYSQLLSATQELGHNPFRRIGLISSQTNN		WP_187916454.1 IAYNVQCGPGNSGGQSVTFDGQPGHNSSSINCNLTHYNNGVSGPLSIENFKQLNQAYQVL	177									HLA-A*02:06	4	8	19	12	SQYVNLATFNNF	1.32	1.3	-2.34	2.62	0.28	217.6																										Epitope #54: QTNNGAMNGIGV
GAMNGIGVQIGYKQFFGEKKRWGARYYGFFDYNHAYIKSSFFNSASDVFTYGVGTDILYNFINDKATKNS		WQW70936.1 IAYNVQCGPGNSGQQSVTFEGQPGHNSNSINCNLTGYNNGVSGPLSIENFKELNNAYQVL	177									HLA-B*58:01	7	3	11	9	RLYSVYLNY	1.34	1.52	-2.6	2.87	0.27	396.8																										Epitope #55: QYVNLATFNNF
KISFGVFGGIAIAGTSWLNSQYVNLATFNNFYSAKMNVANFQFLFNLGLRMNLAKNKKKASDHAAQHGME		WP_000752087.1 IAYNVQCGPGNNKQKSVTFDGQPGHNSSSINCNLTGYNNGISGPLSIKNFKNLNDAYQVL	177									HLA-B*53:01	2	13	21	9	NSASDVFTY	1.45	1.27	-2.46	2.72	0.26	285.2																										Epitope #56: QYVNLATFNNFY
LGVKIPTINTNYYSLLGTQLQYRRLYSVYLNYVFAY		WP_115044832.1 IAYNVQCGPGTSGQQSVTFDGQPGHDSNSINCNLTGYHNGVSGPLSIDNFKQLNQAYQVL	177									HLA-B*57:01	2	8	19	12	KSSFFNSASDVF	1.42	1.17	-2.32	2.58	0.26	210.7																										Epitope #57: RLYSVYLNY
		WP_127924388.1 IAYNVQCGPGNSGQQSVTFEGQPGHDSSSINCNLTGYNNGVSGPLSIENFKTLNQAYQVL	177									HLA-A*68:01	5	9	16	8	FLFNLGLR	1	0.64	-1.38	1.64	0.26	23.9																										Epitope #58: RLYSVYLNYV
>WP_140568212.1 Hop family adhesin HopZ [Helicobacter pylori]		WRF72300.1 IAYNVQCGPGNSGQQSVTFDGQPGHNSSSINCNLTGYSNGVSGPLSIDNMKKLNDAYQVL	177									HLA-B*40:02	5	7	19	13	FQFLFNLGLRMNL	1.61	0.52	-1.88	2.13	0.25	76.2																										Epitope #59: RRLYSVYLNY
MKKTLLLSLSLASSLLNAEYNGFFISTGYQIGEAAQMVKNTGELKRLSDTYENLSNLLNNFNNLNQAVTN		WP_128004820.1 IAYNVQCGPGNSGQQSVTFEDQPGHNSSSINCNLTGYDNGVSGPLSIDSMKKLNDAYQVL	177									HLA-A*30:02	4	1	10	10	AGTSWLNSQY	1.34	1.26	-2.37	2.61	0.24	232.2																										Epitope #60: RRLYSVYLNYVFAY
ASSPSEINAAIDNLKANTQGLTGEKDNSPAYQAVYLALNAAVGLWNVIAYNVQCGPGNSKQQSVTFEGQP		WQW87243.1 IAYNVQCGPGNSGQASVTFDGQPGHDSSSINCNLTRYNNGVSGPLSIDNFKQLNQAYQVL	178									HLA-A*68:02	7	5	12	8	YSVYLNYV	0.99	0.2	-0.95	1.19	0.24	8.9																										Epitope #61: SFFNSASDVFTY
GHNSSSINCNLTGYQNGVSGPLSIDNFKKLNDAYQVLQQALKQGVPALNNTSQKIEVKVTTQTNGASKSE		WQW59513.1 IAYNVQCGPGNSSQQSVTFEGQPGHESSSINCNLTGYSNGVSGPLSIDNMKKLNDAYQVL	177									HLA-B*15:01	2	11	21	11	FFNSASDVFTY	1.45	1.28	-2.5	2.74	0.24	316.1																										Epitope #62: SFFNSASDVFTYGV
TTTTTTNDAQTLLQEASKMIGVLTTNCPWVNHNQGQNGGAPWGLDTAGNVCQVFATEFSAVTSMIKNAQE		WRG14092.1 IAYNVQCGPGNSGQASVIFEGQPGHNSSSINCNLTNYNNGVSGPLSINNMKNLNDAYQVL	177									HLA-A*02:01	5	1	15	15	KMNVANFQFLFNLGL	1.66	0.43	-1.86	2.1	0.23	73																										Epitope #63: SQTNNGAMNGIGV
IVTQAQSLNTNQQNNQNAPQDFNPYTSADRAFAQNMLNHAQAQAKMLELAAQMKKDLNTIPSQFITNYLA		WP_120939733.1 IAYNVQCGPGKSGGQSVTFEDQPGHNSSSINCNLTGYNNGVSGPLSIENFKQLNQAYQVL	177									HLA-A*23:01	4	4	13	10	SWLNSQYVNL	1.79	0.56	-2.12	2.35	0.23	130.9																										Epitope #64: SQYVNLATFNNF
ACRSDGTTPNQGVTDNTWGAGCAYVEETITALNNSLAHFGTQAEQIKQSELLARTILDFRGSLSNLNNTY		WP_038418922.1 IAYNVQCGPGNSGQQSVTFEGQPGHNSSSINCNLTGYNNGVSGPLSIKEFKQLNNAYQVL	177									HLA-A*26:01	4	10	20	11	YVNLATFNNFY	1.5	1.26	-2.53	2.76	0.22	341																										Epitope #65: SQYVNLATFNNFY
NSITTTASNTPDSPFLKNLISQSTNPNNPEGLKTVYQLNQSAYSQLLSATQELGHNPFRRVGLISSQTNN		WP_187848936.1 IAYNVQCGPGNSDQKSVTFEGQPGHNSSSINCNLTGYNNGVSGPLSIENFKQLNQAYQTI	177									HLA-A*32:01	4	2	16	15	GTSWLNSQYVNLATF	1.44	1.08	-2.3	2.52	0.22	199.6																										Epitope #66: SSFFNSASDVFTY
GAMNGIGVQIGYKQFFGEKKRWGARYYGFFDYNHAYIKSSFFNSASDVFTYGVGTDVLYNFINDKATKNN		WP_103212055.1 IAYNVQCGPGNSSQQSVTFEGQPGHNSSSINCNLTGYNNGVSGPLSIDNFKQLNQAYQVL	177									HLA-A*30:02	6	5	13	9	KIPTINTNY	1.39	1.39	-2.56	2.77	0.22	359.9																										Epitope #67: SWLNSQYVNLATF
KISFGVFGGIALAGTSWLNSQYVNLATFNNFYSAKMNVANFQFLFNLGLRMNLAKNKKKASDHAAQHGVE		OWT34658.1 IAYNVQCGPGNSSQQSVTFEGQPGHNSSSINCNLTGYNNGVSGPLSIDNFKQLNQAYQVL	177									HLA-B*35:01	7	3	15	13	RLYSVYLNYVFAY	1.29	1.52	-2.6	2.82	0.22	396.8																										Epitope #68: TQAEQIKQSEL
LGVKIPTINTNYYSLLGTQLQYRRLYSVYLNYVFAY		WP_039083736.1 IAYNVQCGPGNSGQQSVTFEGQPGHDSSSINCNLTGYNNGVSGPLSIENFKQLNDAYQVL	177									HLA-B*35:01	4	10	19	10	YVNLATFNNF	1.32	1.09	-2.19	2.41	0.21	155.6																										Epitope #69: TQAEQIKQSELL
		WP_097698651.1 IAYNVQCGPGNSGQQSVTFKDQPGHDSSSINCNLTGYNNGVSGPLSIDNMKKLNNAYQVL	177									HLA-A*29:02	7	6	13	8	SVYLNYVF	1.62	1.24	-2.66	2.86	0.2	454.2																										Epitope #70: TSWLNSQYVNLATF
>WP_140539477.1 Hop family adhesin HopZ [Helicobacter pylori]		WP_305859639.1 IAYNVQCGPGNSGHQSVTFEDQPGHNSSSINCNLTGYNNGVSGPLSIENFKQLNQAYQVL	178									HLA-A*24:02	2	10	19	10	SFFNSASDVF	1.42	1.27	-2.49	2.69	0.2	307.7																										Epitope #71: TYENLSNLL
MKKTLLLSLSLASSLLNAEDNGFFISAGYQIGEAAQMVKNTGELKRLSDTYENLSNLLNNFNNLNQAVTN		WP_053577302.1 IAYNVQCGPGNSGGQSVTFEDQPGHESSSINCNLTGYNNGVSGPLSIDNFKQLNNAYQVL	178									HLA-B*58:01	4	13	20	8	LATFNNFY	1.5	1.34	-2.64	2.84	0.2	437.3																										Epitope #72: VANFQFLFNLGLR
ASSPSEINAEIDNLKANTQGLTGEKTNSPAYQAVYLALNAAVGLWNVIAYNVQCGPGKSGQSSVTFEGQP		WP_156558496.1 IAYNVQCGPGKSKQQSVTFDGQPGHESSSINCNLTGYDNGVSGPLSIDNFKTLNNAYQVL	178									HLA-B*35:01	5	4	11	8	VANFQFLF	1.36	1.17	-2.33	2.53	0.2	215.3																										Epitope #73: VKIPTINTNYYSL
GHNSSSINCNLTDYSNGVSGPLSIENFKQLNDAYQVLQQALKQGVPVLNNTNQKIEVKVTTQTNGQSSKE		WP_187891414.1 IAYNVQCGPGNSGQPSVTFEDQPGHDSSSINCNLIGYDNGVSGPLSINNFKALNNAYQVL	179									HLA-B*35:01	2	8	21	14	KSSFFNSASDVFTY	1.45	1.34	-2.59	2.79	0.19	390.4																										Epitope #74: VNLATFNNF
TTTTTTNDAQTLLQEASKMISVLTTNCPWVNTAQGSNGGTPWELNTTGNVCQVFATEFSAVTNMIKNAQE		WP_181225938.1 IAYNVQCGPGESGQQSVTFEGQPGHNSDSINCNLTGYKNGVSGPLSIDNMKKLNDAYQVL	177									HLA-A*68:01	4	7	20	14	NSQYVNLATFNNFY	1.5	1.31	-2.61	2.81	0.19	412.1																										Epitope #75: WLNSQYVNLATF
IVTQAQSLNTNQQSNQNAPQYFNPYTSSDRAFAQNMLNHAQAQAKMLSLANQMKNDLNTIPKQFISNYLA		WP_031245547.1 IAYNVQCGPGKSNQPSVIFEGQPGHNSSSINCNLTGYDNGVSGPLSIENFKQLNNAYQVL	179									HLA-A*23:01	4	11	19	9	VNLATFNNF	1.32	1.05	-2.17	2.36	0.19	149																										Epitope #76: YIKSSFFNSASDV
ACRSDGTTPSQGVTNNTWGAGCAYVEETITALNNSLTHFGTQAEQIKQSELLARTILDFRGSLSNLNNTY		WP_181322721.1 IAYNVQCGPGKSGQASVTFEGQPGHNSSSINCNLTGYNNGVSGPLSIENFKKLNDAYQVL	177									HLA-B*58:01	4	2	16	15	GTSWLNSQYVNLATF	1.44	1.08	-2.33	2.52	0.19	214.1																										Epitope #77: YIKSSFFNSASDVF
NSITTTASNTPNSPFLKNLISQSTNPNNPGGLQAVYQVNQSTYSQLLSATQELGHNPFRRVGLISSQTNN		WP_181326027.1 IAYNVQCGPGKSGQASVTFEGQPGHNSSSINCNLTGYNNGVSGPLSIENFKKLNDAYQVL	179									HLA-B*57:01	2	9	21	13	SSFFNSASDVFTY	1.45	1.4	-2.67	2.85	0.18	466.7																										Epitope #78: YNHAYIKSSF
GAMNGIGVQVGYKQFFGEKRRWGLRYYGFFDYNHAYIKSSFFNSASDVFTYGVGTDVLYNFINDKATKNS		WRC08366.1 IAYNVQCGPGKSEQASVTFDGQPGHNSSSINCNLTGYNNGVSGPLSIDNFKQLNQAYQTI	179									HLA-B*35:01	4	12	20	9	NLATFNNFY	1.5	1.32	-2.64	2.82	0.18	432.6																										Epitope #79: YNHAYIKSSFF
KISFGVFGGIALAGTSWLNSQYVNLATFNNFYSAKMNVANFQFLFNLGLRMNLAKNKKKASDHAAQHGVE		WP_202138891.1 IAYNVQCGPGNSGQASVIFDGQPGHNSSSINCNLTGYSNGVSGPLSIDNMKNLNNAYQVL	179									HLA-A*02:06	2	14	23	10	SASDVFTYGV	1.1	0.24	-1.16	1.34	0.18	14.6																										Epitope #80: YRRLYSVYL
LGVKIPTINTNYYSLLGTQLQYRRLYSVYLNYVFVY		WQY49644.1 IAYNVQCGPGKSGQASVIFEGQPGHNSSSINCNLTGYNNGVSGPLSIDNMKKLNDAYQTI	179									HLA-B*53:01	5	4	11	8	VANFQFLF	1.36	1.17	-2.35	2.53	0.18	223.6																										Epitope #81: YRRLYSVYLNY
		WP_100959868.1 IAYNVQCGPGNSGEQSVTFDGQPGHNSSSINCNLTGYNNGVSGPLSIENFKQLNNAYQVL	179									HLA-A*02:01	4	5	13	9	WLNSQYVNL	1.79	0.4	-2.01	2.18	0.17	102.6																										Epitope #82: YRRLYSVYLNYVF
>WP_140498902.1 Hop family adhesin HopZ [Helicobacter pylori]		WRE51656.1 IAYNVQCGPGNSGEQSVTFDGQPGHNSSSINCNLTGYNNGVSGPLSIENFKQLNNAYQVL	179									HLA-B*35:01	2	6	19	14	YIKSSFFNSASDVF	1.42	1.21	-2.46	2.63	0.17	289.9																										Epitope #83: YRRLYSVYLNYVFAY
MKKTLLLSLSLSLASSLLNAEDNGFFISAGYQIGEAAQMVKNTGELKKLSDTYENLSNLLNNFNNLNQAV		WQZ69705.1 IAYNVQCGPGNSGQASVTFDGQPGHDSSSINCNLTSYNNGVSGPLSIENFKKLNDAYQVL	179									HLA-B*58:01	7	3	15	13	RLYSVYLNYVFAY	1.29	1.52	-2.65	2.82	0.17	446.9																										Epitope #84: YSVYLNYV
TNASSPSEINAAIDNLKANTQGLTGEKTNSPAYQAVYLALNAAVGLWNVIAYNVQCGPGKSGQQSVIFDD		WP_120877366.1 IAYNVQCGPGNSGEQSVIFDGQPGHKSSSINCNLTGYNNGVSGPLSIDNFKKLNDAYQVL	179									HLA-B*27:05	7	1	9	9	YRRLYSVYL	1.62	0.47	-1.93	2.09	0.16	84.9																										Epitope #85: YSVYLNYVFAY
QPGHDSSSINCNLTGYNNGVSGPLSIDNMKKLNDAYQVLQQALKQGVPALNNTSQKIEVKVTTQTNGASK		WP_187862339.1 IAYNVQCGPGKSGKQSVTFEGQPGHDSSSINCNLTGYNNGVSGPLSIENMKTLNNAYQVL	179									HLA-B*15:01	2	12	21	10	FNSASDVFTY	1.45	1.12	-2.4	2.57	0.16	253.2																										Epitope #86: YVNLATFNNF
SETTTTTTNDAQTLLQEASKMIGVLTTNCPWVNHNPRQNGGAPWGLDTAGNVCQVFATEFSAVTSMIKNA		WP_305860286.1 IAYNVQCGPGNSDQASVTFEGQPGHNSSSINCNLTGYKNGVSGPLSIENFKQLNNAYQVL	179									HLA-A*29:02	6	3	14	12	GVKIPTINTNYY	1.43	1.27	-2.54	2.7	0.16	348.4																										Epitope #87: YVNLATFNNFY
QEIVTQAQSLNAQNNQNAPQDFNPYTSSDRAFAQNMLNHAQAQAKMLELAAQMKKDLDTIPSQFITSYLA		WP_029642635.1 IAYNVQCGPGNSGQQSVTFKDQPGHKSSSINCNLTGYNNGVSGPLSIENFKQLNQAYQVL	179									HLA-A*26:01	7	5	15	11	YSVYLNYVFAY	1.29	1.33	-2.48	2.63	0.14	302.7																										Epitope set
SCKTDGTTPSQGVTSNTWGAGCAYVEETITALNNSLAHFGTQAEQIKQSELLARTILDFRGSLSTLNNTY		WP_120832818.1 IAYNVQCGPGNSGQASVIFQGQPGHNSSSINCNLTRYNNGVSGPLSIENFKQLNQAYQVL	179									HLA-B*35:01	4	5	16	12	WLNSQYVNLATF	1.44	1.08	-2.38	2.52	0.14	238.6																										+ : restricted
NSITTTASNTPNSPFLKNLISQSTNPNNPGGLQAVYQVNQSAYSQLLSATQELGHNPFRRIGLISSQTNN		WQW46047.1 IAYNVQCGPGNSSQASVTFEGQPGHNSSSINCNLTGYSNGVSGPLSIDNFKQLNQAYQVL	179									HLA-A*02:01	5	1	10	10	KMNVANFQFL	1.59	0.43	-1.89	2.03	0.14	77																										- : not restricted
GAMNGIGVQIGYKQFFGEKKRWGARYYGFFDYNHAYIKSSFFNSASDVFTYGVGTDVLYNFINDKATKNS		**:******* . ** *..*** .*.**:*:* : : :******. :. ** ***.:										HLA-A*29:02	7	5	13	9	YSVYLNYVF	1.62	1.16	-2.65	2.78	0.13	444.5																										shaded column : genotypic frequency of this allele is 0 (zero)
KISFGVFGGIALAGTSWLNSQYVNLATFNNFYSAKMNVANFQFLFNLGLRMNLAKNKKKASDHAAQHGVE												HLA-A*01:01	7	8	15	8	YLNYVFAY	1.29	1.25	-2.41	2.54	0.13	257.4
LGVKIPTINTNYYSLLGTQLQYRRLYSVYLNYVFAY		WP_187866638.1 QQALKNGDGFPVLDDKGKQVTITITTKTNGANKS-E---TTITNNAQTLLQEASKMISVL	233									HLA-A*03:01	2	8	21	14	KSSFFNSASDVFTY	1.45	1.34	-2.66	2.79	0.13	454.2																										Epitope
		CAB53535.1 QQALKQDSGFPVLDSTGKQVTIKITTQTNGQTSEET---TTITNNAQTLLQEASKMISVL	234									HLA-B*15:01	4	7	16	10	NSQYVNLATF	1.44	1.14	-2.46	2.58	0.13	285.2
>WP_139535719.1 Hop family adhesin HopZ [Helicobacter pylori]		WRD48996.1 QQALKDGNGFPVLDSAGKSVTIKITTQTNGQTSK-E---TTTTNNAQTLLQEASKMISVL	233									HLA-A*24:02	7	7	15	9	VYLNYVFAY	1.29	1.44	-2.61	2.74	0.13	407.6																										Epitope #1: AAVGLWNV
MKKTLLLSLSLASSLLNAEDNGFFISAGYQIGEAAQMVKNTGELKKLSDTYENLSNLLNNFNNLNQAVTN		WRE25508.1 QQALKQDSGFPVLDNAGKQVTIKVTTQTNGATT------TTTTNNAQTLLQEASKMIGVL	233									HLA-A*24:02	4	8	16	9	SQYVNLATF	1.44	1.3	-2.61	2.74	0.12	412.1																										Epitope #2: AEQIKQSELL
ASSPSEINAAIDNLKANTQGLTGEKTNSPAYQAVYLALNAAVGLWNVIAYNVQCGPGNSGKQSVTFEGQP		WRD21556.1 QQALKQDSGFPVLDSAGKQVTITITTQTNGQTTTTT---TTTTTNAQTLLQEASEMISVL	234									HLA-A*02:06	5	1	13	13	KMNVANFQFLFNL	1.42	0.43	-1.73	1.85	0.12	53.3																										Epitope #3: AGTSWLNSQY
GHNSSSINCNLTGYNNGVSGPLSIDNMKKLNDAYQVLQQALKQGVPALNNTKQQINVTVTTQTNGTNKSE		WP_042636806.1 QQALKNDNGFPVLDGTGKQVTIKITTQTNGQTSKET---TTTTNDAQTLLQEASKMISVL	234									HLA-A*68:01	5	2	16	15	MNVANFQFLFNLGLR	1	0.68	-1.56	1.67	0.12	35.9																										Epitope #4: ALNAAVGL
TTTTTTTNDAQNLLQEASKMISVLTTNCPWVNHNQGQNGGAPWGLDTAGNVCQVFATEFSAVTSMIKNAQ		WP_340221016.1 QQALKQDSGFPVLDSAGKQVTINITTQTNGQSEKTT---TTTTNNAQTLLQEASKMISVL	234									HLA-B*35:01	4	3	16	14	TSWLNSQYVNLATF	1.44	1.17	-2.5	2.61	0.11	314.4																										Epitope #5: ALNAAVGLWNVI
EIVTQAQSLNNQQNNQNAPQDFNPYTSSDRAFAQNMLNHAQAQAKMLELAAQMKKDLNTIPSQFITNYLA		WP_128078372.1 QQALKQDSGFPVLDNAGKQVTISITTQTNGQTSKET---TTTTNNAQTLLQEASKMISVL	234									HLA-A*29:02	5	2	11	10	MNVANFQFLF	1.36	1.13	-2.38	2.49	0.11	242.5																										Epitope #6: ASDVFTYGV
ACRSDGTTPSQGVTNNTWGAGCAYVEETITALNNSLAHFGTQAEQIKQSELLARTILDFRGSLSTLNNTY		WRA01802.1 QQALKQDSGFPVLDSAGKEVTIKITTQTNGQTSKET---TTTTNNAQTLLQEASKMISVL	234									HLA-B*53:01	2	11	21	11	FFNSASDVFTY	1.45	1.28	-2.63	2.74	0.1	428																										Epitope #7: AYIKSSFF
NSITTTASNTPNSPFLKNLISQSTNPNNPGGLQAVYQVNQSAYSQLLSATQELGHNPFRRVGLISSQTNN		WP_245016114.1 QQALKQ--GVPALNNTNQKIEVKVTTQTNGSSKSETTT-TTTTNDAQTLLQEANKMISVL	234									HLA-A*23:01	5	2	9	8	MNVANFQF	1.21	1.13	-2.24	2.34	0.1	173.4																										Epitope #8: AYIKSSFFNSASDVF
GAMNGIGVQVGYKQFFGEKRRWGLRYYGFFDYNHAYIKSSFFNSASDVFTYGVGTDVLYNFINDKATKNN		WP_279955444.1 QQALKQ--GVPVLNNTNQKIEVKVTTQTNGQTSKETTT-TTTTNDAQTLLQEANKMISVL	234									HLA-B*40:02	4	8	16	9	SQYVNLATF	1.44	1.3	-2.64	2.74	0.1	437.3																										Epitope #9: DYNHAYIKSSFF
KISFGVFGGIALAGTSWLNSQYVNLATFNNFYSAKMNVANFQFLFNLGLRMNLAKNKKKASDHAAQHGVE		WP_140595725.1 QQALKQ--GVPALNNTSKKIEVKVTTQTNGQTSKETTT-TTTTNDAQTLLQEANKMISVL	234									HLA-A*68:02	6	10	17	8	NTNYYSLL	1.34	0.39	-1.63	1.73	0.09	42.7																										Epitope #10: FLFNLGLR
LGVKIPTINTNYYSLLGTQLQYRRLYSVYLNYVFAY		WP_154474462.1 QQALKQ--GVPALNNTNQKIEVKVTTQTNGSNKSETTT-TTTTNDAQTLLQEANKMISVL	234									HLA-A*29:02	2	7	21	15	IKSSFFNSASDVFTY	1.45	1.28	-2.65	2.73	0.08	444.5																										Epitope #11: FLFNLGLRM
		WQY55430.1 QQALKQ--GVPALNNTNQKIEVKVTTQTNGASKSETT--TTTTNDAQTLLQEASKMISVL	235									HLA-A*23:01	2	11	19	9	FFNSASDVF	1.42	1.11	-2.46	2.53	0.08	285.2																										Epitope #12: FLFNLGLRMNL
>WP_139519893.1 Hop family adhesin HopZ [Helicobacter pylori]		WP_108297772.1 QQALKQ--GVPVLNNTSQKIEVKITTQTNGQDSKET---TTTTNDAQTLLQEASKMISVL	234									HLA-B*58:01	2	4	12	9	HAYIKSSFF	1.31	1.23	-2.47	2.53	0.07	293.1																										Epitope #13: FNSASDVFTY
MKKTLLLSLSLASSLLNAEDNGFFISAGYQIGEAAQMVKNTGELKKLSDTYENLSNLLNNFNNLNQAVTN		WQX15803.1 QQALKQ--GVPVLNNTSQKIEVKITTQTNGQDSKET---TTTTNDAQTLLQEASKMISVL	234									HLA-A*32:01	7	6	15	10	SVYLNYVFAY	1.29	1.41	-2.65	2.7	0.06	442.1																										Epitope #14: FQFLFNLGL
ASSPSEINAAIDNLKANTQGLTGEKTNSPAYQAVYLALNAAVGLWNVIAYNVQCGPGNSGKQSVTFEGQP		WQW66677.1 QQALKQ--GVPVLNNTSQKIEVKVTTQTKTSKE-TTTTTTTTTNDAQTLLQEASKMISVL	235									HLA-B*15:01	2	10	19	10	SFFNSASDVF	1.42	1.27	-2.63	2.69	0.06	423.4																										Epitope #15: FQFLFNLGLRMNL
GHNSSSINCNLTGYNNGVSGPLSIDNMKKLNDAYQVLQQALKQGVPALNNTKQQINVTVTTQTNGTNKSE		WP_279963300.1 QQALKQ--GVPVLNNTKQKIEVKVTTQTNGQTSKETT--TTTTNDAQTLLQEANKMISVL	233									HLA-B*15:01	2	4	11	8	HAYIKSSF	1.19	1.23	-2.36	2.41	0.06	228.5																										Epitope #16: GTSWLNSQYVNLATF
TTTTTTTNDAQNLLQEASKMISVLTTNCPWVNHNQGQNGGAPWDLDTAGNVCQVFATEFSAVTSMIKNAQ		WP_120989491.1 QQALKQ--GVPALNNATQKIEVKITIQTNGQTSKETT-TTTTTNDAQTLLQEASKMINVL	234									HLA-B*27:05	7	1	8	8	YRRLYSVY	1.3	1.32	-2.57	2.62	0.05	367.8																										Epitope #17: GVKIPTINTNYY
EIVTQAQSLNNQQNNQNAPQDFNPYTSSDRAFAQNMLNHAQAQAKMLELAAQMKKDLNTIPSQFITNYLA		WP_340215586.1 QQALKQ--GVPVLNNTNQKIEVKVTTQTNGSSKSETI--ITTTNDAQTLLQEANKMISVL	235									HLA-A*68:01	5	3	11	9	NVANFQFLF	1.36	1.2	-2.51	2.56	0.05	321.3																										Epitope #18: GVKIPTINTNYYSL
ACRSDGTTPSQGVTNNTWGAGCAYVEETITALNNSLAHFGTQAEQIKQSELLARTILDFRGSLSTLNNTY		WP_140615093.1 QQALKQ--GVPVLNNTTQKIEVKVTTQTNGQTSKETT--TTTTNDAQTLLQEANKMISVL	235									HLA-A*23:01	5	1	9	9	KMNVANFQF	1.21	1.11	-2.3	2.32	0.03	197.4																										Epitope #19: HAYIKSSFF
NSITTTASNTPNSPFLKNLISQSTNPNNPGGLQAVYQVNQSAYSQLLSATQELGHNPFRRVGLISSQTNN		WQW82352.1 QQALKQ--GVPTLNNTTQKIEVKVTTQTNGANKSETT--TTTTNDAQTLLQKASEMISVL	233									HLA-A*31:01	5	4	16	13	VANFQFLFNLGLR	1	0.71	-1.69	1.71	0.02	48.9																										Epitope #20: IKSSFFNSASDVFTY
GAMNGIGVQVGYKQFFGEKRRWGLRYYGFFDYNHAYIKSSFFNSASDVFTYGVGTDVLYNFINDKATKNN		WRE84780.1 QQALKQ--GVPTLNNTNQKIEVKVTTQINGQISKKT---TTTTNDAQNLLQEASKMISVL	234									HLA-B*40:02	4	8	19	12	SQYVNLATFNNF	1.32	1.3	-2.59	2.62	0.02	392.5																										Epitope #21: IPTINTNYYSLL
KISFGVFGGIALAGTSWLNSQYVNLATFNNFYSAKMNVANFQFLFNLGLRMNLAKNKKKASDHAAQHGVE		WRG05633.1 QQALKQ--GVPALNNTSQKIEVTVTTQTNGQTSKETT-TTTTTNDAQTLLQEASKMISVL	234									HLA-A*32:01	5	3	11	9	NVANFQFLF	1.36	1.2	-2.54	2.56	0.02	346.6																										Epitope #22: ISFGVFGGI
LGVKIPTINTNYYSLLGTQLQYRRLYSVYLNYVFAY		WP_101007659.1 QQALKQ--GVPVLNNTSQQIEVKVTTQTNGQTSKETT--TTTTNDAQTLLQEANKMISVL	235									HLA-A*24:02	5	3	11	9	NVANFQFLF	1.36	1.2	-2.55	2.56	0.01	352.2																										Epitope #23: ISSQTNNGAM
		WP_127944904.1 QQALKQ--GVPALNNTNQKIEVKVTTQTNGQTSKET---TTTTNDAQTLLQEASKMIDVL	234									HLA-A*31:01	5	1	11	11	KMNVANFQFLF	1.36	1.11	-2.48	2.47	-0.01	304.4																										Epitope #24: KIPTINTNY
>WP_131141193.1 Hop family adhesin HopZ [Helicobacter pylori]		WQW85843.1 QQALKQ--GVPALNNTNQKIEVKVTTQTNGQTSKET---TTTTNDAQTLLQEASKMIDVL	234									HLA-A*29:02	7	1	11	11	YRRLYSVYLNY	1.34	1.32	-2.69	2.67	-0.03	495.3																										Epitope #25: KMNVANFQF
MHEKNPFTLSLSLASSLLNAEDNGFFISAGYQIGEAAQMVKNTGELKRLSDTYENLSNLLNNFNNLNQAV		WP_140498902.1 QQALKQ--GVPALNNTSQKIEVKVTTQTNGASKSETT--TTTTNDAQTLLQEASKMIGVL	235									HLA-A*02:06	7	5	12	8	YSVYLNYV	0.99	0.2	-1.21	1.19	-0.03	16.4																										Epitope #26: KMNVANFQFL
TNASSPSEINAAIDNLKANTQGLTGEKTNSPAYQAVYLALNAAVGLWNVIAYNVQCGPGNSGQSSVTFDG		WP_208388726.1 QQALKQ--GVPALNNTKQQIEVKVTTQTNGQTNKETTTTTTTTNDAQTLLQEANKMISVL	235									HLA-B*15:01	2	4	12	9	HAYIKSSFF	1.31	1.23	-2.57	2.53	-0.03	367.8																										Epitope #27: KMNVANFQFLFNL
QPGHNSSSINCNLTGYNNGVSGPLSIDNFKKLNDAYQVLQQALKQGVPVLNNTNQKIEVKVTTQTNRASK		WRF66474.1 QQALKQ--GVPTLNNTDQKIEVKVTTQTNGASKSETT--TTTTNDAQTLLQEASKMIDVL	235									HLA-A*29:02	7	1	15	15	YRRLYSVYLNYVFAY	1.29	1.32	-2.66	2.62	-0.04	456.7																										Epitope #28: KSSFFNSASDVF
SETTTTATNDAQTLLQEASKMISVLTTNCPWVNHNPGQNGGAPWGLDTAGNVCQVFATEFSAVTSMIKNA		WP_097687268.1 QQALKQ--GVPALNNTSQKIEVKVTTQTNGASKSETT--TTTTNDAQTLLQEASKMISVL	235									HLA-A*30:02	6	2	14	13	LGVKIPTINTNYY	1.43	1.12	-2.6	2.55	-0.05	394.6																										Epitope #29: KSSFFNSASDVFTY
QEIVTQAQSLNAQNNQNAPQDFNPYTSADRAFAQNMLNHAQAQAKMLELAAQMKKDLNTIPSQFITNYLA		WP_128076363.1 QQALKQ--GVPTLNDTTQKIEVKVTTQTNGQTSKETT--TITTNDAQTLLQEASKMISVL	235									HLA-A*68:02	5	3	11	9	NVANFQFLF	1.36	1.2	-2.61	2.56	-0.05	405.4																										Epitope #30: LALNAAVGLWNV
ACRSDGTTPSEGVTNNTWGAGCAYVEETITALNNSLAHFGTQAEQIKQSELLARTILDFRGSLSTLNNTY		WRG15496.1 QQALKQ--GVPALNNTNQKIEVKVTTQTNGSSESETT-TTTTTNDAQTLLQKASEMISVL	234									HLA-A*02:06	5	3	10	8	NVANFQFL	1.59	0.52	-2.16	2.11	-0.05	145.1																										Epitope #31: LALNAAVGLWNVI
NSITTTASNTPNSPFLKNLISQSTNPNNPGGLQAVYQVNQSAYSQLLSATQELGHNPFRRFGIISSQTNN		WP_140598822.1 QQALKQ--GVPTLNDTNQKIEVKVTTQTNGQSSKETT-TTTTTNDAQTLLQEASKMISVL	234									HLA-A*24:02	5	1	9	9	KMNVANFQF	1.21	1.11	-2.38	2.32	-0.05	238.6																										Epitope #32: LATFNNFY
GTMNGIGVQVGYKQFFGEKRRWGLRYYGFFDYNHAYIKSSFFNSASDVFTYGVGTDVLYNFINDKATKNS		WP_165551526.1 QQALKQ--GVPALNNTNQKIEVKVTTQTNGSNKSETT-TTTTTNDAQTLLQEASKMIGVL	234									HLA-A*68:01	5	7	16	10	FQFLFNLGLR	1	0.75	-1.8	1.74	-0.06	63.7																										Epitope #33: LGVKIPTINTNYY
KISFGVFGGIALAGTSWLNSQYVNLATFNNFYSAKMNVANFQFLFNLGLRMNLAKNKKKASDHAAQHGVE		WP_237776530.1 QQALKQ--GVPALNNTNQKIEVKVTTQTNGQTSKET--TTTTTNDAQTLLQEANKMISVL	235									HLA-A*68:01	5	4	16	13	VANFQFLFNLGLR	1	0.71	-1.79	1.71	-0.08	62																										Epitope #34: LNAAVGLWNV
LGVKIPTINTNYYSLLGTQLQYRRLYSVYLNYVFAY		WQW51004.1 QQALKQ--GVPTLNNTNQKIEVKVTTQTNGANKSETT-TTTTTNDAQTLLQEASKMISVL	234									HLA-A*31:01	5	5	16	12	ANFQFLFNLGLR	1	0.71	-1.8	1.71	-0.09	63																										Epitope #35: LNSQYVNLATF
		WP_322537833.1 QQALKQ--GVPTLNNTSQKIEVKVTTQTNGANKSETT-TTTTINDAQTLLQEASKMISVL	234									HLA-A*32:01	4	5	16	12	WLNSQYVNLATF	1.44	1.08	-2.63	2.52	-0.11	423.4																										Epitope #36: LYSVYLNYVFAY
>WP_128078372.1 Hop family adhesin HopZ [Helicobacter pylori]		WP_305865554.1 QQALKQ--GVPALNNTNQKITVSVTTQTNGQTSKETT-TTTTTNDAQTLLQEASKMISVL	234									HLA-A*02:06	5	3	15	13	NVANFQFLFNLGL	1.66	0.52	-2.3	2.18	-0.12	198.5																										Epitope #37: MNVANFQFLF
MKKTFLLSLSLASSLLNAEDNGFFISAGYQIGEAAQMVKNTGELKKLSDTYENLSNLLTNFNSLNQAVTN		WRE19212.1 QQALKQ--GVPALNNTNQKIEVKVTTQTNGQTSNETT-TTTTTNDAQTLLQEASKMIGVL	234									HLA-B*07:02	6	6	17	12	IPTINTNYYSLL	1.34	0.32	-1.78	1.66	-0.12	60.7																										Epitope #38: MNVANFQFLFNL
ASSPSEINAAIDNLKANTQGLTGEKDNSPAYQAVYLALNAAVGLWNVIAYNVQCGPGESRQASVIFNGQP		WP_097686646.1 QQALKQ--GVPALNNTNQKIEVKVTTQTNGANKSETT-TTTTTNDAQTLLQEASKMIGVL	234									HLA-A*23:01	4	10	19	10	YVNLATFNNF	1.32	1.09	-2.55	2.41	-0.14	354.1																										Epitope #39: MNVANFQFLFNLGLR
GHESSSINCNLTGFKNGVSGPLSIDNMKKLNEAYQTIQQALKQDSGFPVLDNAGKQVTISITTQTNGQTS		WP_127943327.1 QQALKQ--GVPVLNNTSQKIEVKVTTQTNGANKSETT-TTTTTNDAQTLLQEASKMISVL	234									HLA-A*02:01	7	3	14	12	RLYSVYLNYVFA	1.37	0.02	-1.54	1.39	-0.15	35																										Epitope #40: NAAVGLWNVI
KETTTTTNNAQTLLQEASKMISVLTTNCPWVNTATNSNGGAPWGLNTTGNVCQVFATEFSAVTSMIKNAQ		WP_000752074.1 QQALKQ--GVPALNNTNQKIEVKVTTQTNGANKSETT-TTTTTNDAQTLLQEASKMINVL	234									HLA-B*58:01	2	4	11	8	HAYIKSSF	1.19	1.23	-2.57	2.41	-0.16	373.8																										Epitope #41: NFQFLFNLGLRMNL
EIVTQAQSLNQQSNQNAPQDFNPYTSSDRAFAQNMLNHAQAQAKMLELADQMKKDLNTIPSQFITNYLAA		WP_164531599.1 QQALKQ--GVPALNDTNQKIEVKVTTQTNGASKSETT-TTTTTNDAQTLLQEASKMISVL	234									HLA-B*35:01	2	12	19	8	FNSASDVF	1.42	0.95	-2.52	2.36	-0.16	333.7																										Epitope #42: NLATFNNFY
CRNGGGTLPDAGVTDNTWGAGCAYVEETITALNNSLAHFGTQAEQIKQSELLARTILDFRGSLSTLNNTY		WRC06221.1 QQALKQ--GVPTLNNTSQKIEVKVTTQTNGASKSETT-TTTTTNDAQTLLQEASKMISVL	234									HLA-B*57:01	2	4	11	8	HAYIKSSF	1.19	1.23	-2.58	2.41	-0.16	375.9																										Epitope #43: NSASDVFTYGV
NSITTTASNTPNSPFLKNLISQSTNPNNPGGLQAVYQVNQSAYSQLLSATQELGHNPFRRVGLISSQTNN		WP_097695922.1 QQALKQ--GVPALNNTNQKIEVKVTTQTNGANKSETT-TTTTTNDAQNLLQEASKMIGVL	234									HLA-A*02:06	5	1	10	10	KMNVANFQFL	1.59	0.43	-2.19	2.03	-0.16	154.8																										Epitope #44: NSQYVNLATF
GAMNGIGVQVGYKQFFGEKRRWGLRYYGFFDYNHAYIKSSFFNSASDVFTYGVGTDVLYNFINDKATKNS		WQU68145.1 QQALKQ--GVPALNNTNQKIEVKVTTQTNGANKSETT-TTTTTNDAQNLLQEASKMIGVL	234									HLA-A*24:02	5	2	11	10	MNVANFQFLF	1.36	1.13	-2.66	2.49	-0.17	454.2																										Epitope #45: NSQYVNLATFNNFY
KISFGVFGGIALAGTSWLNSQYVNLATFNNFYSAKMNVANFQFLFNLGLRMNLAKNKKKASDHAAQHGVE		WQZ22868.1 QQALKQ--GVPALNNTTQEIEVKVTTQTNGSSKSETT-TTTTTNNAQTLLQEASKMISVL	234									HLA-B*15:01	4	6	16	11	LNSQYVNLATF	1.44	1.01	-2.62	2.45	-0.17	418.8																										Epitope #46: NVANFQFLFNL
LGVKIPTINTNYYSLLGTQLQYRRLYSVYLNYVFAY		WP_139535719.1 QQALKQ--GVPALNNTKQQINVTVTTQTNGTNKSETT-TTTTTNDAQNLLQEASKMISVL	234									HLA-A*02:06	5	9	19	11	FLFNLGLRMNL	1.61	0.41	-2.2	2.02	-0.17	157.3																										Epitope #47: NVANFQFLFNLGL
		WP_139519893.1 QQALKQ--GVPALNNTKQQINVTVTTQTNGTNKSETT-TTTTTNDAQNLLQEASKMISVL	234									HLA-B*35:01	6	6	16	11	IPTINTNYYSL	1.43	0.32	-1.94	1.76	-0.19	87.2																										Epitope #48: NVANFQFLFNLGLR
>WP_128076363.1 Hop family adhesin HopZ [Helicobacter pylori]		WRC58825.1 QQALKQ--GVPALNNTTQKIEVKVTTQTNGSSKSETT--TTTTNDAQTLLQEANKMISVL	233									HLA-A*30:01	5	1	15	15	KMNVANFQFLFNLGL	1.66	0.43	-2.28	2.1	-0.19	191.1																										Epitope #49: NVANFQFLFNLGLRM
MKKTLLLSLSLSLASSLLNAEDNGFFISAGYQIGEAAQMVKNTGELKKLSDTYENLSNLLNNFNNLNQAV		WRC40344.1 QQALKQ--GVPALNNTTQKIEVKVTTQTNGSSKSETT----TTNDAQTLLQEASKMISVL	233									HLA-A*30:01	6	3	16	14	GVKIPTINTNYYSL	1.43	0.42	-2.04	1.85	-0.19	109.5																										Epitope #50: PTINTNYY
TNASSPSEINAAIDNLKANTQGLTGEKTNSPAYQAVYLALNAAVGLWNVIAYNVQCGPGNSGGQSVTFDG		WP_108313701.1 QQALKQ--GVPALNNTNQEIEVKVTTQTKGQTSKETT--TTTTNDAQTLLQEASKMINVL	233									HLA-B*39:01	7	1	9	9	YRRLYSVYL	1.62	0.47	-2.28	2.09	-0.19	192.2																										Epitope #51: QFLFNLGLR
QPGHNSSSINCNLAHYNNGVSGPLSIDNMKALNNAYQVLQQALKQGVPTLNDTTQKIEVKVTTQTNGQTS		WP_140539477.1 QQALKQ--GVPVLNNTNQKIEVKVTTQTNGQSSKETT--TTTTNDAQTLLQEASKMISVL	233									HLA-A*02:06	5	1	15	15	KMNVANFQFLFNLGL	1.66	0.43	-2.29	2.1	-0.2	195.3																										Epitope #52: QFLFNLGLRMNL
KETTTITTNDAQTLLQEASKMISVLTTNCPWVNHNAGQNGGAPWGLDTAGNVCQVFATEFSAVTSMIKNA		WQX32675.1 QQALKQ--GVSALNNTNQKIEVKITTQTNGASKSETT---TTTNNAQTLLQEASKMIDVL	234									HLA-A*68:02	3	2	10	9	ISFGVFGGI	1.17	0.35	-1.72	1.52	-0.2	52.5																										Epitope #53: QTNNGAMNGI
QEIVTQAQSLNQQSNQNAPQDFNPYTSANKAFAQNMLNRAQAQAKMLELAAQMKKDLNTIPSQFITNYLA		WP_305869520.1 QQALKQ--GVPVLNNTSQQIEVKVTTQTNGANKSETT--TTTTNDAQNLLQEANKMISVL	235									HLA-B*48:01	5	7	15	9	FQFLFNLGL	1.66	0.52	-2.4	2.18	-0.21	249.2																										Epitope #54: QTNNGAMNGIGV
ACKSDGTTPSQGVTSNTWGAGCAYVEETITALNNSLAHFGTQAEQIKQSELLARTILDFRGSLSTLNSTY		WP_131141193.1 QQALKQ--GVPVLNNTNQKIEVKVTTQTNRASKSET-T-TTATNDAQTLLQEASKMISVL	235									HLA-A*31:01	5	6	16	11	NFQFLFNLGLR	1	0.79	-2	1.78	-0.22	101																										Epitope #55: QYVNLATFNNF
NSITTTASNTPNSPFLKNLISQSTNPNNPGGLQAVYQVNQSAYSQLLSATQELGHNPFRRVGLISSQTNN		WRG03382.1 QQALKQ--GVPALNNTNQKIEVKVTTQTNGASKSET-T-TTTTNDAQTLLQEANKMISVL	235									HLA-B*48:01	5	7	19	13	FQFLFNLGLRMNL	1.61	0.52	-2.35	2.13	-0.22	226																										Epitope #56: QYVNLATFNNFY
GAMNGIGVQVGYKQFFGEKRRWGLRYYGFFDYNHAYIKSSFFNSASDVFTYGVGTDVLYNFINDKATKNS		WQW73049.1 QQALKQ--GVPALNNTNQKIEVKVTTQTNGQTSKETTT-TTTTNDAQTLLQEASKMINVL	235									HLA-A*30:01	5	1	10	10	KMNVANFQFL	1.59	0.43	-2.28	2.03	-0.26	191.1																										Epitope #57: RLYSVYLNY
KISFGVFGGIALAGTSWLNSQYVNLATFNNFYSAKMNVANFQFLFNLGLRMNLAKNKKKASDHAAQHGVE		WRC42452.1 QQALKQ--GVPALNNTNQKIEVKVTTQTNGSSKSET-T-TTTTNDAQTLLQEASKMINVL	235									HLA-B*15:01	2	2	11	10	YNHAYIKSSF	1.19	0.98	-2.43	2.17	-0.27	270.2																										Epitope #58: RLYSVYLNYV
LGVKIPTINTNYYSLLGTQLQYRRLYSVYLNYVFAY		WQX37007.1 QQALKQ--GVPALNNTSQKIEVKVTTQTNGQSKETT-T-TTTTNDAQTLLQEASKMINVL	235									HLA-A*31:01	5	3	16	14	NVANFQFLFNLGLR	1	0.74	-2.02	1.74	-0.27	103.7																										Epitope #59: RRLYSVYLNY
		WP_140568212.1 QQALKQ--GVPALNNTSQKIEVKVTTQTNGASKSETT--TTTTNDAQTLLQEASKMIGVL	233									HLA-B*40:01	5	7	15	9	FQFLFNLGL	1.66	0.52	-2.46	2.18	-0.28	289.9																										Epitope #60: RRLYSVYLNYVFAY
>WP_128004820.1 Hop family adhesin HopZ [Helicobacter pylori]		WP_127965119.1 QQALKQ--GVPVLNNTSQKIEVKVTTQTNGQTSKETTTT-TTTNDAQNLLQEASKMISVL	234									HLA-B*08:01	7	1	9	9	YRRLYSVYL	1.62	0.47	-2.38	2.09	-0.28	237.3																										Epitope #61: SFFNSASDVFTY
MKKTLLLSLSLASSLLNAEDNGFFISAGYQIGEAAQMVKNTGELKKLSDTYENLSNLLTNFNDLNRAVTN		WP_187916454.1 QQALKQ--GVPVLNNTNQKIEVKVTTQTNGQDSKETTTT-TTTNDAQTLLQEASKMISVL	234									HLA-B*15:01	2	12	19	8	FNSASDVF	1.42	0.95	-2.65	2.36	-0.28	444.5																										Epitope #62: SFFNSASDVFTYGV
ASSPSEINAAIDNLKANTQGLTGEKTNSPAYQAVYLALNAAVGLWNVIAYNVQCGPGNSGQQSVTFEDQP		WQW70936.1 QQALKQ--GVPTLNNTNQQIEVKVTTQTNGQNSKETTTT-TTTNNAQTLLQEASKMISVL	234									HLA-A*24:02	2	1	12	12	DYNHAYIKSSFF	1.31	1.02	-2.61	2.33	-0.29	409.9																										Epitope #63: SQTNNGAMNGIGV
GHNSSSINCNLTGYDNGVSGPLSIDSMKKLNDAYQVLQQALKQGVPALNNTNQQIEVKVTMQTNGQTSKE		WP_000752087.1 QQALKQ--GVPALNNTSQKIEVKVTTQTNGQTSKETTTT-TTTNNAQTLLQKASEMIDVL	234									HLA-A*02:01	5	9	17	9	FLFNLGLRM	1.21	0.13	-1.63	1.34	-0.29	42.5																										Epitope #64: SQYVNLATFNNF
TTTTTTTTNNAQTLLQEASKMISVLTTNCPWVNHNQGQNGGAPWGLDTAGNVCQVFATEFSAVTSMIKNA		WP_115044832.1 QQALKQ--GVPALNDTNQKIEVKVTTQTNGASKSETT--TTTTNDAQTLLKEASNMIGVL	233									HLA-A*30:01	7	3	14	12	RLYSVYLNYVFA	1.37	0.02	-1.69	1.39	-0.3	48.6																										Epitope #65: SQYVNLATFNNFY
QEIVTQAQSLNTKNNQNAPQDFNPYTSADRAFAQNMLNHAQAQAKMLELAAQMKKDLDTIPSQFIANYLA		WP_127924388.1 QQALKQ--GVPALNNTSQKINVTVTTQTNGQTSKETT--TTTTNDAQTLLQEASKMINVL	233									HLA-B*39:01	6	4	16	13	VKIPTINTNYYSL	1.43	0.48	-2.21	1.91	-0.3	163.4																										Epitope #66: SSFFNSASDVFTY
ACRSDGTTPSQGVTSNTWGAGCAYVEETITALNNSLAHFGTQAEQIKQSELLARTILDFRGSLSTLNNTY		WRF72300.1 QQALKQ--GVPALNNTNQKIEVKVTTQTNGQTSKETT--TTTTNDAQTLLQEASKMISVL	233									HLA-A*68:02	5	2	10	9	MNVANFQFL	1.59	0.45	-2.36	2.04	-0.31	227.3																										Epitope #67: SWLNSQYVNLATF
NSITTTASNTPNSPFLKNLISQSTNPNNPGGLQAVYQVNQSAYSQLLSATQELGRNPFRRVGLISSQTNN		WP_128004820.1 QQALKQ--GVPALNNTNQQIEVKVTMQTNGQTSKETTTTTTTTNNAQTLLQEASKMISVL	235									HLA-B*35:03	6	6	16	11	IPTINTNYYSL	1.43	0.32	-2.08	1.76	-0.32	119.4																										Epitope #68: TQAEQIKQSEL
GAMNGIGVQVGYKQFFGEKRRWGLRYYGFFDYNHAYIKSSFFNSASDVFTYGVGTDVLYNFINDKATKNS		WQW87243.1 QQALKQ--GVPVLNNTNQKIEVKVTTQTNGQTSKETTT--TTTNDAQTLLQEASKMISVL	234									HLA-A*30:01	6	3	17	15	GVKIPTINTNYYSLL	1.34	0.42	-2.09	1.76	-0.33	122																										Epitope #69: TQAEQIKQSELL
KISFGVFGGIALAGTSWLNSQYVNLATFNNFYSAKMNVANFQFLFNLGLRMNLAKNKKKASDHAAQHGVE		WQW59513.1 QQALKQ--GVPALNNTNQKIEVKVTTQTNGQSNKETTTT-TITNNAQTLLQEASKMISVL	234									HLA-A*30:02	5	1	9	9	KMNVANFQF	1.21	1.11	-2.65	2.32	-0.33	451.8																										Epitope #70: TSWLNSQYVNLATF
LGVKIPTINTNYYSLLGTQLQYRRLYSVYLNYVFAY		WRG14092.1 QQALKQ--GVPTLNNTNQQIEVKVTTQTNGQNSKETTTT-TTTNDAQTLLQEASKMISVL	234									HLA-A*68:02	6	8	16	9	TINTNYYSL	1.43	0.36	-2.13	1.79	-0.34	135.2																										Epitope #71: TYENLSNLL
		WP_120939733.1 QQALKQ--GVPALNDTKQQIQVKVTTRTNGQTSEETTTT-TTTNDAQTLLQEASKMISVL	234									HLA-B*15:01	2	2	12	11	YNHAYIKSSFF	1.31	0.98	-2.63	2.29	-0.34	425.7																										Epitope #72: VANFQFLFNLGLR
>WP_127965119.1 Hop family adhesin HopZ [Helicobacter pylori]		WP_038418922.1 QQALKQ--GVPVLNDTTQKIEVKVTTQTNGQTSKETTTT-TTTNDAQTLLQEANKMISVL	234									HLA-A*24:02	4	4	13	10	SWLNSQYVNL	1.79	0.56	-2.69	2.35	-0.35	492.6																										Epitope #73: VKIPTINTNYYSL
MKKTLLLSLSLASSLLNAEDNGFFISAGYQIGEAAQMVKNTGELKKLSDTYENLSNLLNNFNNLNQAVTN		WP_187848936.1 QQALKQ--GVPALNNTKQQIEVKVTTQTNGQTSKETTTT-TTTNDAQTLLQEANKMISVL	234									HLA-B*35:01	5	2	9	8	MNVANFQF	1.21	1.13	-2.7	2.34	-0.36	498																										Epitope #74: VNLATFNNF
ASSPSEINAAIDNLKANTQGLVGEKTNSPAYQAVYLALNAAVGLWNVIAYNVQCGPGKSEQASVTFEGQP		WP_103212055.1 QQALKQ--GVPVLNNTNQKIEVKVTTQTNGQSSKETTTT-TTTNDAQTLLQEASKMIDVL	234									HLA-A*23:01	5	8	19	12	QFLFNLGLRMNL	1.61	0.46	-2.43	2.07	-0.36	267.3																										Epitope #75: WLNSQYVNLATF
GHNSSSINCNLTGYSNGVSGPLSIDNFKQLNQAYQVLQQALKQGVPVLNNTSQKIEVKVTTQTNGQTSKE		OWT34658.1 QQALKQ--GVPVLNNTNQKIEVKVTTQTNGQSSKETTTT-TTTNDAQTLLQEASKMIDVL	234									HLA-A*23:01	5	6	13	8	NFQFLFNL	1.42	0.56	-2.35	1.98	-0.37	222.4																										Epitope #76: YIKSSFFNSASDV
TTTTTTTNDAQNLLQEASKMISVLTTNCPWVNHNKGQNGGAPWGLNTAGNVCQVFATEFSAVTSMIKNAQ		WP_039083736.1 QQALKQ--GVPALNNTNQKIEVKVTTQTNGQTSKETTTT-TTTNDAQTLLQEASKMIGVL	234									HLA-A*30:01	5	1	13	13	KMNVANFQFLFNL	1.42	0.43	-2.22	1.85	-0.37	166.1																										Epitope #77: YIKSSFFNSASDVF
EIVTQAQSLNNQQSNQNAPQDFNPYTSADRAFAQNMLNHAQAQAKMLELADQMKKDLNTIPKQFVSNYLA		WP_097698651.1 QQALKQ--GVPALNNTNQKIEVKVTTQTNGVSKSETT--T-TNNNAQTLLQEASKMISVL	232									HLA-A*02:06	2	9	23	15	SSFFNSASDVFTYGV	1.1	0.27	-1.74	1.37	-0.37	55.4																										Epitope #78: YNHAYIKSSF
ACRSDGTTPNEGVTSNTWGAGCAYVEETITALNNSLAHFGTQAEQIKQSELLARTILDFRDSLSTLNNTY		WP_305859639.1 QQALKQ--GVPVLNNTSQKIEVKVTTQTNGAGKSETT--TTTTNDAQTLLQKASEMISVL	234									HLA-A*02:06	7	3	14	12	RLYSVYLNYVFA	1.37	0.02	-1.78	1.39	-0.39	60.7																										Epitope #79: YNHAYIKSSFF
NSITTTASNTPNSPFLKNLISQSTNPNNPGGLQAVYQVNQSAYSQLLSATQELGHNPFRRFGLISSQTNN		WP_053577302.1 QQALKQ--GVPVLNNTNQKIEVKVTTQTNGASKSETT---TTTNDAQTLLQEANKMISVL	233									HLA-A*23:01	5	6	19	14	NFQFLFNLGLRMNL	1.61	0.56	-2.58	2.17	-0.41	382																										Epitope #80: YRRLYSVYL
GAMNGIGVQIGYKQFFGEKRRWGLRYYGFFDYNHAYIKSSFFNSASDVFTYGVGTDVLYNFINDKATKNN		WP_156558496.1 QQALKQ--GVPALNNTTQRIEVKVTTQTNGQTSKETT---TTTNDAQTLLQEASKMISVL	233									HLA-A*31:01	5	9	16	8	FLFNLGLR	1	0.64	-2.06	1.64	-0.42	113.7																										Epitope #81: YRRLYSVYLNY
KISFGVFGGIALAGTSWLNSQYVNLATFNNFYSAKMNVANFQFLFNLGLRMNLAKNKKKASDHAAQHGVE		WP_187891414.1 QQALKQ--GVPALNNTNQKIEVKVTTQTNGQTSKETT---TTTNDAQTLLQEASKMISVL	234									HLA-A*31:01	5	7	16	10	FQFLFNLGLR	1	0.75	-2.18	1.74	-0.43	149.8																										Epitope #82: YRRLYSVYLNYVF
LGVKIPTINTNYYSLLGTQLEYRRLYSVYLNYVFAY		WP_181225938.1 QQALKQ--GVPVLNNTTQKITVSVTTQTNGQTSKSETT-TTTTNDAQTLLQEANKMISVL	234									HLA-A*31:01	5	1	13	13	KMNVANFQFLFNL	1.42	0.43	-2.29	1.85	-0.44	194.3																										Epitope #83: YRRLYSVYLNYVFAY
		WP_031245547.1 QQALKQ--GVPVLNNTSQKIEVKVTTQTNGQTSKETT---TTTNDAQTLLQEANKMISVL	234									HLA-A*32:01	6	5	16	12	KIPTINTNYYSL	1.43	0.53	-2.42	1.97	-0.45	260.2																										Epitope #84: YSVYLNYV
>WP_127944904.1 Hop family adhesin HopZ [Helicobacter pylori]		WP_181322721.1 QQALKQ--GVPVLNNTTQQITVSVTTQTNGQTSKETTT-TTTTNDAQTLLQEASKMIDVL	234									HLA-A*68:01	5	5	16	12	ANFQFLFNLGLR	1	0.71	-2.17	1.71	-0.47	149																										Epitope #85: YSVYLNYVFAY
MHEKNPFTLSLSLASSLLNAEDNGFFISAGYQIGEAAQMVKNTGELKKLSDTYENLSNLLTNFNNLNQAV		WP_181326027.1 QQALKQ--GVPVLNNTTQQITVSVTTQTNGQTSKETT---TTTNDAQTLLQEASKMIDVL	234									HLA-A*31:01	5	8	16	9	QFLFNLGLR	1	0.69	-2.15	1.68	-0.47	141.2																										Epitope #86: YVNLATFNNF
TNASSPSEINAAIDNLKANTQGLIGEKTNSPAYQAVYLALNAAVGLWNVIAYNVQCGPGKSEGQSVTFEG		WRC08366.1 QQALKQ--GVPTLNT-TQKIEVKVTTQTNGASKSETT---TTTNDAQTLLQKASEMISVL	233									HLA-A*02:06	4	5	13	9	WLNSQYVNL	1.79	0.4	-2.65	2.18	-0.47	451.8																										Epitope #87: YVNLATFNNFY
QPGHNSSSINCNLTGYNNGVSGPLSIENFEKLNNAYQVLQQALKQGVPALNNTNQKIEVKVTTQTNGQTS		WP_202138891.1 QQALKQ--GVPALNNTNQKIEVKVTTQTGGQNSKETT---TTTNDAQTLLQEASKMISVL	234									HLA-B*53:01	6	6	16	11	IPTINTNYYSL	1.43	0.32	-2.26	1.76	-0.51	184																										Epitope set
KETTTTTNDAQTLLQEASKMIDVLTTNCPWVNTAHNSNGGAPWGLNTTGNVCQVFATEFSAVTSMIKNAQ		WQY49644.1 QQALKQ--GVPVLNNTDQKIKVKVTTQTSGESKETTT---TTTNDAQTLLQEASKMIGVL	234									HLA-A*31:01	5	2	16	15	MNVANFQFLFNLGLR	1	0.68	-2.19	1.67	-0.51	153.1																										+ : restricted
EIVTQAQSLNNQQSNQNAPQDFNPYTSADRAFAQNMLNHAQAQAKMLELAAQMKKDLNTIPSQFITNYLA		WP_100959868.1 QQALKQ--GVPVLNNTSQQITVSVITQTGGQTSKETT---TITNDAQTLLQKASKMISVL	234									HLA-A*68:02	5	2	13	12	MNVANFQFLFNL	1.42	0.45	-2.38	1.86	-0.52	242.5																										- : not restricted
ACRSDGTTPSEGVTFNTWGAGCAYVEETITALNNSLAHFGTQAEQIKQSELLARTILDFRGSLSTLNNTY		WRE51656.1 QQALKQ--GVPVLNNTSQQITVSVITQTGGQTSKETT---TITNDAQTLLQKASKMISVL	234									HLA-A*02:06	5	3	13	11	NVANFQFLFNL	1.42	0.52	-2.46	1.93	-0.52	285.2																										shaded column : genotypic frequency of this allele is 0 (zero)
NSITTTASNTPDSPFLKNLISQSTNPNNPGGLQAVYQVNQSAYSQLLSATQELGHNPFRRVGLISSQTNN		WQZ69705.1 QQALKQ--GVPALNNTNQKIEVKVTTQTNGASKSETT---TTTNDAQNLLQEASKMISVL	234									HLA-A*29:02	5	9	17	9	FLFNLGLRM	1.21	0.13	-1.87	1.34	-0.53	74.6
GAMNGIGVQVGYKQFFGEKRRWGLRYYGFFDYNHAYIKSSFFNSASDVFTYGVGTDVLYNFINDKATKNN		WP_120877366.1 QQALKQ--GVPTLNDTNQKIEVKVTTQTNGASKSETT---TTTNNAQTLLQEASKMISVL	234									HLA-B*15:01	5	9	17	9	FLFNLGLRM	1.21	0.13	-1.88	1.34	-0.54	76.2
KISFGVFGGIALAGTSWLNSQYVNLATFNNFYSAKMNVANFQFLFNLGLRMNLAKNKKKASDHAAQHGVE		WP_187862339.1 QQALKQ--GVPTLNNTSQKIEVKVTTQTNGASKSETT---TTTNDAQTLLQEASKMISVL	234									HLA-A*02:06	6	5	16	12	KIPTINTNYYSL	1.43	0.53	-2.51	1.97	-0.55	326.6
LGVKIPTINTNYYSLLGTQLQYRRLYSVYLNYVFAY		WP_305860286.1 QQALKQ--GVPVLNNTNQKIEVKVTTQTNGQTSKETT---TTTNDAQTLLQEASKMISVL	234									HLA-A*32:01	5	1	10	10	KMNVANFQFL	1.59	0.43	-2.6	2.03	-0.57	396.8
		WP_029642635.1 QQALKQ--GVPALNNTTQKIEVKVTTQTNGANKSETT---NTTNDAQTLLQEASKMIDVL	234									HLA-A*68:02	4	3	11	9	TSWLNSQYV	1.13	0.2	-1.91	1.34	-0.57	81.3
>WP_127943327.1 Hop family adhesin HopZ [Helicobacter pylori]		WP_120832818.1 QQALKQ--GVPALNNTNQKIEVKVTTQTNGANKSETT---TTTNDAQTLLQEASKMISVL	234									HLA-A*68:02	1	4	13	10	QTNNGAMNGI	1.15	0.21	-1.94	1.36	-0.58	86.8
MKKTLLLSLSLASSLLNAEDNGFFISAGYQIGEAAQMVKNTGELKKLSDTYENLSNLLTNFNNLNQAVTN		WQW46047.1 QQALKQ--GVPALNNTSQKIEVKVTTQTNGASKSETT---TTTNDAQTLLQEASKMINVL	234									HLA-A*68:01	5	6	16	11	NFQFLFNLGLR	1	0.79	-2.37	1.78	-0.59	236
ASSPSEINAVIDNLKANTQGLVGEKTNSPAYQAVYLALNAAVGLWNVIAYNVQCGPGNSGQQSVIFDGQP		*****: *. .*: : : :.: : .:**.**::*.:**.**										HLA-B*15:01	5	7	17	11	FQFLFNLGLRM	1.21	0.23	-2.04	1.45	-0.59	108.9
GHNSSSINCNLTGYNNGVSGPLSIDNMKKLNDAYQVLQQALKQGVPVLNNTSQKIEVKVTTQTNGANKSE												HLA-B*27:05	7	2	12	11	RRLYSVYLNYV	0.99	0.32	-1.9	1.3	-0.59	78.7
TTTTTTTNDAQTLLQEASKMISVLTTNCPWVNHNQGQNGGAPWGLNTAGNVCQVFATEFSAVTSMIKNAQ		WP_187866638.1 TTNCPWVNTAYKSNGGAPWDLNTTGNVCQVFATEFSAVTSMIKNAQEIVTQAQSLNAN-Q	292									HLA-B*15:01	5	1	10	10	KMNVANFQFL	1.59	0.43	-2.63	2.03	-0.61	430.3
EIVTQAQSLNNQQSNQNAPQDFNPYTSSDRAFAQNMLNHAQAQAKILELADQMKKDLNTIPSQFVSNYLA		CAB53535.1 TTNCPWVNTDHNSNGGAPWHLNTTGNVCEVFATEFSAVTSMIKNAQEIVTQAQSLNA--Q	292									HLA-A*02:01	2	14	23	10	SASDVFTYGV	1.1	0.24	-2.04	1.34	-0.7	110.1
ACRSDGTTPSQGVTNNTWGAGCAYVEETITALNNSLAHFGTQAEQIKQSELLARTILDFRGSLSTLNNTY		WRD48996.1 TTNCPWVNHNPGQNGGAPWGLDTAGNVCQVFATEFSAVTSMIKNAQEIVTQAQSLNNQ-Q	292									HLA-A*02:01	6	5	16	12	KIPTINTNYYSL	1.43	0.53	-2.67	1.97	-0.7	464.2
NSITTTASNTPNSPFLKNLISQSTNPNNPGGLQAVYQVNQSAYSQLLSATQELGHNPFRRFGLISSQTNN		WRE25508.1 TTNCPWVNTAQGSHGGAPWDLNTNGNVCQVFATEFSAVTSMIKNAQEIVTQAQSLNNN-Q	292									HLA-A*68:02	1	4	15	12	QTNNGAMNGIGV	1	0.11	-1.82	1.11	-0.7	65.5
GAMNGIGVQVGYKQFFGEKRRWGLRYYGFFDYNHAYIKSSFFNSASDVFTYGVGTDVLYNFINDKATKNN		WRD21556.1 TTNCPWVNHNQGQNGGAPWGLDTAGNVCQVFATEFSAVTSMIKNAQEIVAQAQSLN-Q-Q	292									HLA-B*53:01	6	6	17	12	IPTINTNYYSLL	1.34	0.32	-2.38	1.66	-0.71	237.3
KISFGVFGGIALAGTSWLNSQYVNLATFNNFYSAKMNVANFQFLFNLGLRMNLAKDKKKASDHVAQHGVE		WP_042636806.1 TTNCPWVNTAQESNGGAPWGLNTTGNVCQVFATEFSAVTSMIKNAQEIVTQAQSLNNQ-Q	293									HLA-B*35:03	6	6	17	12	IPTINTNYYSLL	1.34	0.32	-2.38	1.66	-0.72	241.2
LGVKIPTINTNYYSLLGTQLQYRRLYSVYLNYVFAY		WP_340221016.1 TTNCPWVNHNQGQNGGAPWGLNTAGNVCQVFATEFSAVTSMIKNAQEIVTQAQSLNNQ-Q	293									HLA-A*11:01	5	3	16	14	NVANFQFLFNLGLR	1	0.74	-2.5	1.74	-0.76	314.4
		WP_128078372.1 TTNCPWVNTATNSNGGAPWGLNTTGNVCQVFATEFSAVTSMIKNAQEIVTQAQSLN-Q-Q	292									HLA-A*02:01	5	3	13	11	NVANFQFLFNL	1.42	0.52	-2.69	1.93	-0.76	492.6
>WP_127924388.1 Hop family adhesin HopZ [Helicobacter pylori]		WRA01802.1 TTNCPWVNHNPGQNGGAPWGLDTAGNVCQVFATEFSAVTSMIKNAQEIVTQAQSLN-R-Q	292									HLA-A*02:06	1	3	15	13	SQTNNGAMNGIGV	1	0.2	-1.96	1.2	-0.77	92.1
MKKTLLLSLSLASSLLNAEDNGFFISAGYQIGEATQMVKNTGELKRLSDTYENLSNLLTNFNNLNQAVTN		WP_245016114.1 TTNCPWVNHSQGQNGGAPWGLNTTGNVCQVFATEFSAVTSMIKNAQEIVAQAQSLNNQ-Q	293									HLA-A*02:06	3	1	10	10	KISFGVFGGI	1.17	0.29	-2.22	1.46	-0.77	167.9
ASSPSEINAAIDNLKANTQDLTGEKTNSPAYQAVYLALNAAVGLWNVIAYNVQCGPGNSGQQSVTFEGQP		WP_279955444.1 TTNCPWVNHNQGQNGGAPWGLNTAGNVCQVFATEFSAVTSMIKNAQEIVTQAQSLNNQ-Q	293									HLA-A*68:02	4	2	11	10	GTSWLNSQYV	1.13	0.11	-2.02	1.24	-0.78	104.8
GHDSSSINCNLTGYNNGVSGPLSIENFKTLNQAYQVLQQALKQGVPALNNTSQKINVTVTTQTNGQTSKE		WP_140595725.1 TTNCPWVNHNSGQNGGAPWGLDTAGNVCQVFATEFSAVTSMIKNAQEIVTQAQSLNNQ-Q	293									HLA-A*02:06	1	8	15	8	GAMNGIGV	1	0.17	-1.97	1.17	-0.8	94.1
TTTTTTNDAQTLLQEASKMINVLTTNCPWVNHNQGQNGGAPWGLDTAGNVCQVFATEFSAVTSMIKNAQE		WP_154474462.1 TTNCPWVNHNLGQNGGAPWSLNTAGNVCQVFATEFSAVTSMIKNAQEIVTQAQSLNNQ-Q	293									HLA-A*02:06	2	15	23	9	ASDVFTYGV	1.1	0.16	-2.07	1.26	-0.81	117.5
IVTQAQSLNTNQQSNQNAPQDFNPYTSADRAFAQNMLNHAQVQAKMLELAAQMKKDLNTIPSQFITNYLA		WQY55430.1 TTNCPWVNHNPGQNGGAPWGLNTAGNVCQVFATEFSAVTSMIKNAQEIVTQAQSLNA--Q	293									HLA-B*58:01	5	1	13	13	KMNVANFQFLFNL	1.42	0.43	-2.66	1.85	-0.81	456.7
ACRSDGTTPSQGVTNNTWGAGCAYVEETITALNNSLAHFGTQAEQIKQSELLARTILDFRGSLSTLNNTY		WP_108297772.1 TTNCPWVNHNQGQNGGAPWGLDTAGNVCQVFATEFSAVTSMIKNAQEIVTQAQSLNNQ-Q	293									HLA-A*11:01	5	4	16	13	VANFQFLFNLGLR	1	0.71	-2.56	1.71	-0.85	365.8
NSITTTASNTPNSPFLKNLISQSTNPNNPGGLQAVYQVNQSAYSQLLSATQELGHNPFRRVGLISSQTNN		WQX15803.1 TTNCPWVNHNQGQNGGAPWGLDTAGNVCQVFATEFSAVTSMIKNAQEIVTQAQSLNNQ-Q	293									HLA-A*68:02	6	8	17	10	TINTNYYSLL	1.34	0.36	-2.57	1.7	-0.87	369.8
GAMNGIGVQVGYKQFFGEKRRWGLRYYGFFDYNHAYIKSSFFNSASDVFTYGVGTDVLYNFINDKATKNN		WQW66677.1 TTNCPWVNHNPRQNGGAPWGLNTAGNVCQVFATEFSAVTSMIKNAQEIVTQAQSLNQ--Q	293									HLA-B*35:01	6	6	17	12	IPTINTNYYSLL	1.34	0.32	-2.58	1.66	-0.92	384.1
KISFGVFGGIALAGTSWLNSQYVNLATFNNFYSAKMNVANFQFLFNLGLRMNLAKNKKKASDHAAQHGVE		WP_279963300.1 TTNCPWVNHNPGQNGGAPWDLDTAGNVCQVFATEFSAVTSMIKNAQEIVAQAQSLNANQQ	293									HLA-A*68:02	2	9	18	10	SSFFNSASDV	0.81	0.27	-2.01	1.08	-0.93	101.5
LGVKIPTINTNYYSLLGAQLQYRRLYSVYLNYVFAY		WP_120989491.1 TTNCPWVNHNPGQNGGAPWHLDTTGNVCQVFATEFSAVTSMIKNAQEIVAQAQSLNAN-Q	293									HLA-A*02:01	2	9	23	15	SSFFNSASDVFTYGV	1.1	0.27	-2.31	1.37	-0.94	202.9
		WP_340215586.1 TTNCPWVNHNQGQNGGAPWGLDTAGNVCQVFATEFSAVTSMIKNAQEIVTQAQSLNQ--Q	293									HLA-A*02:06	4	3	11	9	TSWLNSQYV	1.13	0.2	-2.28	1.34	-0.94	190.1
>WP_120989491.1 Hop family adhesin HopZ [Helicobacter pylori]		WP_140615093.1 TTNCPWVNHNSGQNGGAPWGLDTAGNVCQVFATEFSAVTNMIKNAQEIVTQAQSLNA--Q	293									HLA-A*02:06	3	2	10	9	ISFGVFGGI	1.17	0.35	-2.47	1.52	-0.95	297.9
MKKTFLLSLSLASSLLNAEDNGFFISAGYQIGEAAQMVKNTGELKKLSDTYENLSNLLNNFNNLNQAVKN		WQW82352.1 TTNCPWVNTNHKSNGGAPWGLNTTGNVCQVFATEFSAVTSMIKNAQEIVTQAQSLNNQ-Q	292									HLA-A*32:01	2	9	23	15	SSFFNSASDVFTYGV	1.1	0.27	-2.33	1.37	-0.96	211.8
ASSPSEINAAIDNLKANTQGLTGEKTNSPAYQAVYLALNAAVGLWNVIAFNVQCGPGKSGLPSVTFEGQP		WRE84780.1 TTNCPWVNHSQGQNGGAPWGLNTAGNVCQVFATEFSAVTSMIKNAQEIVTQAQSLNNQ-Q	293									HLA-B*39:01	5	7	17	11	FQFLFNLGLRM	1.21	0.23	-2.42	1.45	-0.97	260.2
GHNSNSIKCDLINYNNGVSGPLSIENMKTLNQAYQVLQQALKQGVPALNNATQKIEVKITIQTNGQTSKE		WRG05633.1 TTNCPWVNTTHNSNGGAPWNLNTTGNVCQVFATEFRAVTSMIKNAQEIVTQAQSLNNQ-Q	293									HLA-A*68:02	2	11	23	13	FFNSASDVFTYGV	1.1	0.15	-2.25	1.25	-0.99	176.2
TTTTTTTNDAQTLLQEASKMINVLTTNCPWVNHNPGQNGGAPWHLDTTGNVCQVFATEFSAVTSMIKNAQ		WP_101007659.1 TTNCPWVNTAANSNGGAPWGLNTTGNVCQVFATEFSAVTSMIKNAQEIVTQAQSLNS--Q	293									HLA-B*40:02	5	7	17	11	FQFLFNLGLRM	1.21	0.23	-2.46	1.45	-1.01	285.2
EIVAQAQSLNANQNNQNAPQDFNPYTSADRAFAQNMLNHAQAQAKMLELAAQMKKDLNTIPSHFITDYLA		WP_127944904.1 TTNCPWVNTAHNSNGGAPWGLNTTGNVCQVFATEFSAVTSMIKNAQEIVTQAQSLNNQ-Q	293									HLA-A*03:01	5	9	16	8	FLFNLGLR	1	0.64	-2.68	1.64	-1.04	479.5
ACKRDGTTPNEGVTSNTWGAGCAYVEETITALNNSLAHFGTQAEQIKQSELLARTILDFRGSLSTLNNTY		WQW85843.1 TTNCPWVNTAHNSNGGAPWGLNTTGNVCQVFATEFSAVTSMIKNAQEIVTQAQSLNNQ-Q	293									HLA-A*02:06	5	7	17	11	FQFLFNLGLRM	1.21	0.23	-2.5	1.45	-1.05	314.4
NSITTTASNTPNSPFLKNLISQSTNPNNPGGLQAVYQVNQSAYSQLLSATQELGHNPFRRVGLISSQTNN		WP_140498902.1 TTNCPWVNHNPRQNGGAPWGLDTAGNVCQVFATEFSAVTSMIKNAQEIVTQAQSLNA--Q	293									HLA-A*31:01	7	3	12	10	RLYSVYLNYV	0.99	0.39	-2.46	1.38	-1.09	289.9
GAMNGIGVQVGYKQFFGEKRRWGLRYYGFFDYNHAYIKSSFFNSASDVFTYGVGTDVLYNFINDKATKNN		WP_208388726.1 TTNCPWVNTAHNSNGGAPWGLNTTGNVCQVFATEFSAVTSMIKNAQEIVTQAQSLN-Q-Q	293									HLA-A*02:06	5	9	17	9	FLFNLGLRM	1.21	0.13	-2.43	1.34	-1.09	267.3
KISFGVFGGIALAGTSWLNSQYVNLATFNNFYSAKMNVANFQFLFNLGLRMNLAKNKKKASDHAAQHGVE		WRF66474.1 TTNCPWVNHNPRQNGGAPWGLNTAGNVCQVFATEFSAVTSMIKNAQEIVTQAQSLN-Q-Q	293									HLA-A*68:02	2	10	23	14	SFFNSASDVFTYGV	1.1	0.3	-2.5	1.41	-1.09	314.4
LGVKIPTINTNYYSLLGTQLQYRRLYSVYLNYVFAY		WP_097687268.1 TTNCPWVNHNQGQNGGAPWGLNTAGNVCQVFATEFSAVTSMIKNAQEIVTQAQSLN-Q-Q	293									HLA-B*15:01	1	3	10	8	SQTNNGAM	1.04	0.2	-2.37	1.23	-1.14	233.5
		WP_128076363.1 TTNCPWVNHNAGQNGGAPWGLDTAGNVCQVFATEFSAVTSMIKNAQEIVTQAQSLN-Q-Q	293									HLA-A*02:06	2	11	23	13	FFNSASDVFTYGV	1.1	0.15	-2.42	1.25	-1.17	264.4
>WP_120939733.1 Hop family adhesin HopZ [Helicobacter pylori]		WRG15496.1 TTNCPWVNHNKGQNGGAPWDLDTAGNVCQVFVTEFSAVTSMIKNAQEIVTQAQSLNSQ-Q	293									HLA-A*30:01	2	9	23	15	SSFFNSASDVFTYGV	1.1	0.27	-2.54	1.37	-1.17	348.4
MKKTFLLSLSLASSLLNAEDNGFFISAGYQIGEAAQMVKNTGELKKLSDTYENLSNLLNNFNSLNQAVTN		WP_140598822.1 TTNCPWVNHNPEQNGGAPWGLNTAGNVCQVFATEFSAVTSMIKNAQEIVTQAQSLNNQ-Q	293									HLA-A*32:01	3	1	10	10	KISFGVFGGI	1.17	0.29	-2.65	1.46	-1.19	446.9
ASSPSEINATIDNLKANTQGLIGEKTNSPAYQAVYLALNAAVGLWNVIAYNVQCGPGKSGGQSVTFEDQP		WP_165551526.1 TTNCPWVNHNPEQNGGAPWGLDTAGNVCQVFATEFSAVTSMIKNAQEIVTQAQSLNNQ-Q	293									HLA-A*30:01	7	3	12	10	RLYSVYLNYV	0.99	0.39	-2.58	1.38	-1.2	377.9
GHNSSSINCNLTGYNNGVSGPLSIENFKQLNQAYQVLQQALKQGVPALNDTKQQIQVKVTTRTNGQTSEE		WP_237776530.1 TTNCPWVNHNPEQNGGAPWGLDTAGNVCQVFATEFSAVTSMIKNAQEIVTQAQSLN-Q-Q	293									HLA-B*35:01	5	3	17	15	NVANFQFLFNLGLRM	1.21	0.23	-2.65	1.44	-1.2	444.5
TTTTTTTNDAQTLLQEASKMISVLTTNCPWVNHNQGQNGGAPWGLDTKGNVCQVFATEFSAVTSMIKNAQ		WQW51004.1 TTNCPWVNHNPGQNGGAPWGLNTAGNVCQVFATEFSAVTNMIKNAQEIVTQAQSLNNQ-Q	293									HLA-A*32:01	7	3	12	10	RLYSVYLNYV	0.99	0.39	-2.64	1.38	-1.26	432.6
EIVTQAQSLNNPQSNQNAPQDFNPYTSADRAFAQNMLNHAQAQAKMLELADQMKKDLSTIPSQFITNYLA		WP_322537833.1 TTNCPWVNHNPGQNGGAPWGLDTAGNVCQVFATEFSAVTSMIKNAQEIVTQAQSLNNQ-Q	293									HLA-A*01:01	2	15	23	9	ASDVFTYGV	1.1	0.16	-2.54	1.26	-1.27	344.7
ACRSDGTTPSQGVTSNTWGAGCAYVEETITALNNSLAHFGTQAEQIKQSELLARTILDFRGSLKDLNNTY		WP_305865554.1 TTNCPWVNHNPEQNGGAPWGLDTAGNVCQVFATEFSAVTSMIKNAQEIVTQAQSLNNQ-Q	293									HLA-A*02:06	4	2	11	10	GTSWLNSQYV	1.13	0.11	-2.55	1.24	-1.3	352.2
NSITTTASNTPNSPFLKNLISQSTNPNNPGGLQAVYQVNQSAYSQLLSATQELGHNPFRRVGLISSQTNN		WRE19212.1 TTNCPWVNTATNSNGGAPWGLNTTGNVCQVFATEFSAVTSMIKNAQEIVTQAQSLNAN-Q	293									HLA-A*24:02	7	4	12	9	LYSVYLNYV	0.99	0.31	-2.66	1.29	-1.37	459.2
GAMNGIGVQVGYKQFFGEKRRWGLRYYGFFDYNHAYIKSSFFNSASDVFTYGVGTDVLYNFINDKATKNS		WP_097686646.1 TTNCPWVNHNQGQNGGAPWGLNTAGNVCQVFATEFSAVTSMIKNAQEIVTQAQSLNAN-Q	293									HLA-A*02:06	2	13	23	11	NSASDVFTYGV	1.1	0.13	-2.65	1.23	-1.42	449.3
KISFGVFGGIALAGTSWLNSQYVNLATFNNFYSAKMNVANFQFLFNLGLRMNLAKNKKKASDHAAQHGVE		WP_127943327.1 TTNCPWVNHNQGQNGGAPWGLNTAGNVCQVFATEFSAVTSMIKNAQEIVTQAQSLNNQ-Q	293									HLA-B*15:01	1	1	10	10	ISSQTNNGAM	1.04	0.14	-2.67	1.18	-1.5	471.8
LGVKIPTINTNYYSLLGTQLQYRRLYSVYLNYVFAY		WP_000752074.1 TTNCPWVNHNPGQNGGTPWGLDTAGNVCQVFATEFSAVTSMIKNAQEIVTQAQSLNAN-Q	293									HLA-A*02:06	2	6	18	13	YIKSSFFNSASDV	0.81	0.25	-2.59	1.06	-1.53	392.5
		WP_164531599.1 TTNCPWVNHNQGQNGGAPWGLNTAGNVCQVFATEFSAVTSMIKNAQEIVTQAQSLNNQ-Q	293									HLA-A*30:01	2	8	18	11	KSSFFNSASDV	0.81	0.2	-2.64	1.01	-1.63	437.3
>WP_120877366.1 Hop family adhesin HopZ [Helicobacter pylori]		WRC06221.1 TTNCPWVNHNLGQNGGAPWGLNTAGNVCQVFATEFSAVTSMIKNAQEIVTQAQSLNAN-Q	293
MKKTFLLSLSLSLASSLLNAEDNGFFISAGYQIGEAAQMVKNTGELKKLSDTYENLSNLLSNFNNLNQAV		WP_097695922.1 TTNCPWVNHNQGQNGGAPWGLNTAGNVCQVFATEFSAVTSMIKNAQEIVTQAQSLNAN-Q	293
KNASSPSEINAAIDNLKANTQGLTGEKTNSPAYQAVYLALNAAVGLWNVIAYNVQCGPGNSGEQSVIFDG		WQU68145.1 TTNCPWVNHNQGQNGGAPWGLNTAGNVCQVFATEFSAVTSMIKNAQEIVTQAQSLNAN-Q	293
QPGHKSSSINCNLTGYNNGVSGPLSIDNFKKLNDAYQVLQQALKQGVPTLNDTNQKIEVKVTTQTNGASK		WQZ22868.1 TTNCPWVNHNQGQNGGAPWGLDTAGNVCQVFATEFSAVTSMIKNAQEIVTQAQSLNNQ-Q	293
SETTTTTNNAQTLLQEASKMISVLTTNCPWVNHNPGQNGGAPWGLDTAGNVCQVFATEFSAVTSMIKNAQ		WP_139535719.1 TTNCPWVNHNQGQNGGAPWGLDTAGNVCQVFATEFSAVTSMIKNAQEIVTQAQSLNNQ-Q	293
EIVAQAQSLNNQQNNQNAPQDFNPYTSADRAFAQNMLNHAQAQAKMLELADQMKKDLNTIPSQFVSNYLA		WP_139519893.1 TTNCPWVNHNQGQNGGAPWDLDTAGNVCQVFATEFSAVTSMIKNAQEIVTQAQSLNNQ-Q	293
SCRNDGTTPSQGVTSNTWGAGCAYVEETITALNNSLAHFGTQAEQIKQSELLARTILDFRGSLSNLNNTY		WRC58825.1 TTNCPWVNHNQGQNGGAPWGLNTAGNVCQVFATEFSAVTSMIKNAQEIVTQAQILNANQQ	293
NSITTTASNTPDSPFLKNLISQSTNPNNPVGLQAVYQVNQSAYSQLLNATQELGHNPFRRVGLISSQTNN		WRC40344.1 TTNCPWVNHNPGQNGGAPWGLNTAGNVCQVFATEFSAVTSMIKNAQEIVTQAQILNANQQ	293
GAMNGIGVQVGYKQFFGEKRRWGLRYYGFFDYNHAYIKSSFFNSASDVFTYGVGTDVLYNFINDKATKNS		WP_108313701.1 TTNCPWVNHSQGQNGGAPWGLNTAGNVCQVFATEFSAVTSMIKNAQEIVTQAQSLNTP-Q	292
KISFGVFGGIALAGTSWLNSQYVNLATFNNFYSAKMNVANFQFLFNLGLRMNLAKNKKKASDHAAQHGVE		WP_140539477.1 TTNCPWVNTAQGSNGGTPWELNTTGNVCQVFATEFSAVTNMIKNAQEIVTQAQSLNTNQQ	293
LGVKIPTINTNYYSLLGTQLQYRRLYSVYLNYVFAY		WQX32675.1 TTNCPWVNHNPGQNGGAPWGLDTAGNVCQIFATEFSAVTSMIKNAQEIVTQAQSLNAN-Q	293
		WP_305869520.1 TTNCPWVNHNQGQNGGAPWGLNTAGNVCQVFATEFSAVTSMIKNAQEIVTQAQSLN--QQ	293
>WP_120832818.1 Hop family adhesin HopZ [Helicobacter pylori]		WP_131141193.1 TTNCPWVNHNPGQNGGAPWGLDTAGNVCQVFATEFSAVTSMIKNAQEIVTQAQSLN--AQ	293
MKKTFLLSLSLSLASSLLNAEDNGFFISAGYQIGEAAQMVKNTGELKKLSDTYENLSNLLTNFNNLNQAV		WRG03382.1 TTNCPWVNHSQEQNGGAPWGLNTAGNVCQVFATEFSAVTSMIKNAQEIVTQAQSLN--QQ	293
TNASSPSEINAAIDNLKANTQGLTGEKTNSPAYQAVYLALNAAVGLWNVIAYNVQCGPGNSGQASVIFQG		WQW73049.1 TTNCPWVNHNAGQNGGAPWGLDTAGNVCQVFATEFSAVTSMIKNAQEIVTQAQSLN--QQ	293
QPGHNSSSINCNLTRYNNGVSGPLSIENFKQLNQAYQVLQQALKQGVPALNNTNQKIEVKVTTQTNGANK		WRC42452.1 TTNCPWVNHNQGQNGGAPWGLDTAGNVCQVFATEFSAVTSMIKNAQEIVTQAQSLN--QQ	293
SETTTTTNDAQTLLQEASKMISVLTTNCPWVNTAHNSNGGAPWGLDTTGNVCQVFATEFSAVTSMIKNAQ		WQX37007.1 TTNCPWVNHNPGQNGGAPWDLDTAGNVCQVFATEFSAVTSMIKNAQEIVTQAQSLN--QQ	293
EIVTQAQSLNNQQNNQNAPQDFNPYTSADRAFAQNMLNHAQAQAKMLELAAQMKKDLNTIPSQFVSNYLA		WP_140568212.1 TTNCPWVNHNQGQNGGAPWGLDTAGNVCQVFATEFSAVTSMIKNAQEIVTQAQSLNTNQQ	293
ACRSDGTTPSEGVTSNTWGAGCAYVEETITALNNSLAHFGTQAEQIKQSELLARTILDFRGSLSTLNNTY		WP_127965119.1 TTNCPWVNHNKGQNGGAPWGLNTAGNVCQVFATEFSAVTSMIKNAQEIVTQAQSLNN-QQ	293
NSITTTASNTPNSPFLKNLISQSTNPNNPGGLQAVYQVNQSAYSQLLSATQELGHNPFRRVGLISSQTNN		WP_187916454.1 TTNCPWVNHSQGQNGGAPWDLDTAGNVCQVFATEFSAVTSMIKNAQEIVTQAQSLNA-NQ	293
GAMNGIGVQVGYKQFFGEKRRWGLRYYGFFDYNHAYIKSSFFNSASDVFTYGVGTDVLYNFINDKATKNS		WQW70936.1 TTNCPWVNHNQGQNGGAPWGLNTAGNVCQVFATEFSAVTSMIKNAQEIVTQAQSLNA-NQ	293
KISFGVFGGIALAGTSWLNSQYVNLATFNNFYSAKMNVANFQFLFNLGLRMNLAKNKKKASDHAAQHGVE		WP_000752087.1 TTNCPWVNHNKGQNGGAPWGLNTAGNVCQVFATEFSAVTSMIKNAQEIVTQAQSLNAN-Q	293
LGVKIPTINTNYYSLLGAQLQYRRLYSVYLNYVFAY		WP_115044832.1 TTNCPWVNHNPGQNGGAPWGLDTAGNVCQVFATEFSAVTSMIKNAQEIVTQAQSLNTNQQ	293
		WP_127924388.1 TTNCPWVNHNQGQNGGAPWGLDTAGNVCQVFATEFSAVTSMIKNAQEIVTQAQSLNTNQQ	293
>WP_115044832.1 Hop family adhesin HopZ [Helicobacter pylori]		WRF72300.1 TTNCPWVNHNQGQNGGAPWGLDTAGNVCQVFATEFSAVTSMIKNAQEIVTQAQSLNTNQQ	293
MKKTLLLSLSLASSLLNAEDNGFFISAGYQIGEAAQMVKNTGELKKLSDTYENLSNLLTNFNNLNQAVTN		WP_128004820.1 TTNCPWVNHNQGQNGGAPWGLDTAGNVCQVFATEFSAVTSMIKNAQEIVTQAQSLNT--K	293
ASSPSEINATIDNLKANTQGLIGEKTNSPAYQAVYLALNAAVGLWNVIAYNVQCGPGTSGQQSVTFDGQP		WQW87243.1 TTNCPWVNHNSGQNGGAPWGLDTAGNVCQVFATEFSAVTSMIKNAQEIVAQAQSLNN-QQ	293
GHDSNSINCNLTGYHNGVSGPLSIDNFKQLNQAYQVLQQALKQGVPALNDTNQKIEVKVTTQTNGASKSE		WQW59513.1 TTNCPWVNHNPGQNGGAPWGLDTAGNVCQVFATEFSAVTSMIKNAQEIVAQAQSLNN-QQ	293
TTTTTTNDAQTLLKEASNMIGVLTTNCPWVNHNPGQNGGAPWGLDTAGNVCQVFATEFSAVTSMIKNAQE		WRG14092.1 TTNCPWVNHNPGQNGGAPWGLDTAGNVCQVFATEFSAVTSMIKNAQEIVTQAQSLNN-QQ	293
IVTQAQSLNTNQQSNQNAPQDFNPYTSADRAFAQNMLNHAQAQAKMLELAAQMKKDLNTIPSQFITNYLA		WP_120939733.1 TTNCPWVNHNQGQNGGAPWGLDTKGNVCQVFATEFSAVTSMIKNAQEIVTQAQSLNN-PQ	293
ACRSDGTTPSQGVTSNTWGAGCAYVEETITALNNSLAHFGTQAEQIKQSELLARTILDFRGSLSTLNNTY		WP_038418922.1 TTNCPWVNHNQGQNGGAPWGLNTAGNVCQVFATEFSAVTSMIKNAQEIVTQAQSLNA-NQ	293
NSITTTASNTPNSPFLKNLISQSTNPNNPEGLQAVYQVNQSAYSQLLSATQELGHNPFRRVGLISSQTNN		WP_187848936.1 TTNCPWVNHNQGQNGGAPWGLNTAGNVCQVFATEFSAVTSMIKNAQEIVTQAQSLNN-QQ	293
GAMNGIGVQVGYKQFFGEKRRWGLRYYGFFDYNHAYIKSSFFNSASDVFTYGVGTDVLYNFINDKATKNN		WP_103212055.1 TTNCPWVNHNPGQNGGAPWGLNTAGNVCQVFATEFSAVTSMIKNAQEIVTQAQSLNA-NQ	293
KISFGVFGGIALAGTSWLNSQYVNLATFNNFYSAKMNVANFQFLFNLGLRMNLAKNKKKASDHAAQHGVE		OWT34658.1 TTNCPWVNHNPGQNGGAPWGLNTAGNVCQVFATEFSAVTSMIKNAQEIVTQAQSLNA-NQ	293
LGVKIPTINTNYYSLLGTTLQYRRLYSVYLNYVFAY		WP_039083736.1 TTNCPWVNHNQGQNGGAPWGLDTAGNVCQVFATEFSAVTSMIKNAQEIVTQAQSLNN-QQ	293
		WP_097698651.1 TTNCPWVNHNHRQNGGAPWGLDTAGNVCQVFATEFSAVTSMIKNAQEIVTQAQSLNAKEQ	292
>WP_108313701.1 Hop family adhesin HopZ [Helicobacter pylori]		WP_305859639.1 TTNCPWVNHNQGQNGGAPWGLDTAGNVCQVFATEFSAVTSMIKNAQEIVAQAQSLNN-QQ	293
MKKTLLLSLSLASSLLNAEYNGFFISAGYQIGEAAQMVKNTGELKKLSDTYENLSNLLTNFNNLNRAVTN		WP_053577302.1 TTNCPWVNHNQGQNGGAPWGLDTAGNVCQVFATEFSAVTSMIKNAQEIVAQAQSLNANQQ	293
ASSPSEINAAIDNLKANTQGLIGEKTNSPAYQAVYLALNAAVGLWNVIAYNVQCGPGNSGQKSVTFDGQP		WP_156558496.1 TTNCPWVNHNPRQNGGAPWGLNTAGNVCQVFATEFSAVTSMIKNAQEIVTQAQSLNAKEQ	293
GYNSSSINCDLTGYNDGVSGPLSIENFKKLNDAYQVLQQALKQGVPALNNTNQEIEVKVTTQTKGQTSKE		WP_187891414.1 TTNCPWVNHSQGQNGGAPWGLDTAGNVCQVFATEFSAVTSMIKNAQEIVAQAQSLNAN-Q	293
TTTTTTNDAQTLLQEASKMINVLTTNCPWVNHSQGQNGGAPWGLNTAGNVCQVFATEFSAVTSMIKNAQE		WP_181225938.1 TTNCPWVNHNQGQNGGAPWGLDTAGNVCQVFATEFSAVTNMIKNAQEIVTQAQSLNNQ-Q	293
IVTQAQSLNTPQSNQNAPQDFNPYTSADRAFAQNMLNHAQAQAKMLELADQMKKDLNTIPKQFVSNYLAA		WP_031245547.1 TTNCPWVNHNPGQNGGAPWGLDTAGNVCQVFATEFSAVTSMIKNAQEIVTQAQSLNAN-Q	293
CRNGGGTLPNAGVTSNTWGAGCAYVEETITALNNSLAHFGTQAEQIKQSELLARTILDFRGSLSNLNNTY		WP_181322721.1 TTNCPWVNRNPEQNGGAPWGLDTAGNVCQVFATEFSAVTSMIKNAQEIVTQAQSLNNQ-Q	293
NSITTTASNTPNSPFLKNLISQSTNPNNPEGLQAVYQVNQSAYSQLLSATQELGHNPFRRVGLISSQTNN		WP_181326027.1 TTNCPWVNRNPGQNGGAPWGLDTAGNVCQVFATEFSAVTSMIKNAQEIVTQAQSLNNQ-Q	293
GAMNGIGVQVGYKQFFGEKRRWGLRYYGFFDYNHAYIKSSFFNSASDVFTYGVGTDVLYNFINDKATKNN		WRC08366.1 TTNCPWVNTASNSNGGAPWGLNTTGNVCQVFATEFSAVTSMIKNAQEIVTQAQSLNTNQQ	293
KISFGVFGGIALAGTSWLNSQYVNLATFNNFYSAKMNVANFQFLFNLGLRMNLARNKKKASDHAAQHGVE		WP_202138891.1 TTNCPWVNHNQGQNGGAPWGLNTAGNVCQVFATEFSAVTSMIKNAQEIVAQAQSLNANQ-	293
LGVKIPTINTNYYSLLGTQLEYRRLYSVYLNYVFAY		WQY49644.1 TTNCPWVNHNPGQNGGAPWGLNTAGNVCQVFATEFSAVTSMIKNAQEIVAQAQSLNNQQ-	293
		WP_100959868.1 TTNCPWVNHNQGQNGGAPWGLNTAGNVCQVFATEFSAVTSMIKNAQEIVTQAQSLNNQQ-	293
>WP_108297772.1 Hop family adhesin HopZ [Helicobacter pylori]		WRE51656.1 TTNCPWVNHNQGQNGGAPWGLNTAGNVCQVFATEFSAVTSMIKNAQEIVTQAQSLNNQQ-	293
MYEKNPFTLSLSLSSSLLNAEDNGFFISAGYQIGEAAQMVKNTGELKKLSDTYENLSNLLTNFNNLNQAV		WQZ69705.1 TTNCPWVNHNQGQNGGAPWGLDTAGNVCQVFATEFSAVTSMIKNAQEIVTQAQSLNNQQ-	293
TNASSPSEINATIDNLKANTQGLIGEKTNSPAYQAVYLALNAAVGLWNVIAYNVQCGPGNSGQQSVIFDG		WP_120877366.1 TTNCPWVNHNPGQNGGAPWGLDTAGNVCQVFATEFSAVTSMIKNAQEIVAQAQSLNNQQ-	293
QPGHNSSSINCNLTRYNNGVSGPLSIDNMKKLNDAYQTIQQALKQGVPVLNNTSQKIEVKITTQTNGQDS		WP_187862339.1 TTNCPWVNTAADSNGGAPWGLNTTGNVCQVFATEFSAVTSMIKNAQEIVTQAQSLNNQQ-	293
KETTTTTNDAQTLLQEASKMISVLTTNCPWVNHNQGQNGGAPWGLDTAGNVCQVFATEFSAVTSMIKNAQ		WP_305860286.1 TTNCPWVNHNPGQNGGAPWGLNTAGNVCQVFDTEFSAVTSMIKNAQEIVTQAQSLNNQQ-	293
EIVTQAQSLNNQQNNQNAPQDFNPYTSADRTFAQNMLNHAQAQAKILELADQMKKDLNTIPSQFITNYLA		WP_029642635.1 TTNCPWVNTAQNSNGGALWGLETTGNVCQVFATEFSAVTSMIKNAQEIVTQAQSLNNQQ-	293
ACRNDGTTPDQGVTNNTWGAGCAYVEETITALNNSLAHFGTQAEQIKQSELLARTILDFRGSLSNLNSTY		WP_120832818.1 TTNCPWVNTAHNSNGGAPWGLDTTGNVCQVFATEFSAVTSMIKNAQEIVTQAQSLNNQQ-	293
NSITTTASNTPDSPFLKNLISQSTNPNNPGGLQAVYQVNQSAYSQLLSATQELGHNPFRRFGLISSQTNN		WQW46047.1 TTNCPWVNTAHNSNGGAPWGLDTTGNVCQVFATEFSAVTSMIKNAQEIVTQAQSLNNQQ-	293
GAMNGIGVQVGYKQFFGEKRRWGLRYYGFFDYNHAYIKSSFFNSASDVFTYGVGTDVLYNFINDKATKNN		******** .:**: * *:* ****::* *** ***.*********:*** **
KISFGVFGGIALAGTSWLNSQYVNLATFNNFYSAKMNVANFQFLFNLGLRMNLARNKKKASDHAAQHGVE
LGVKIPTINTNYYSLLGTQLEYRRLYSVYLNYVFAY		WP_187866638.1 SNQNAPQDFNPY-TSADRAFAQNMLNHAQAQAKMLELADQIKTNLNTIPTHFVTSYLAAC	351
		CAB53535.1 NNQNAPQDFNPY-TSSSKAFAQNMLNHAQAQAKMLELADQIKTNLNTIPKHFVTDYLAAC	351
>WP_103212055.1 Hop family adhesin HopZ [Helicobacter pylori]		WRD48996.1 NNQNAPQDFNPY-TSADRAFAQNMLNHAQAQAKMLQLADQIKTNLNAIPSHFVSNYLAAC	351
MKKTLLLSLSLASSLLNAEDNGFFISAGYQIGEAAQMVKNTGELKKLSDTYENLSNLLTNFNNLNQAVTN		WRE25508.1 NNQNAPQDFNPY-TSSDRAFAQNMLNHAQAQAKMLELADQMKKDLNTIPSQFITNYLAAC	351
ASSPSEINAAIDNLKANTQGLTGEKTNSPAYQAVYLALNAAVGLWNVIAYNVQCGPGNSSQQSVTFEGQP		WRD21556.1 SNQNAPQDFNPY-TSSDRAFAQNMLNHAQAQAKMLELADQIKTNLSTIPEKFVKDYLAAC	351
GHNSSSINCNLTGYNNGVSGPLSIDNFKQLNQAYQVLQQALKQGVPVLNNTNQKIEVKVTTQTNGQSSKE		WP_042636806.1 SNQNAPQDFNPY-TSADRAFAQNMLNHAQAQAKMLELAAQMKKDLGTIPSQFVSNYLAAC	352
TTTTTTTNDAQTLLQEASKMIDVLTTNCPWVNHNPGQNGGAPWGLNTAGNVCQVFATEFSAVTSMIKNAQ		WP_340221016.1 SNQSTPQDFNPY-TSADRAFAQNMLNHAQAQAKMLELAAQMKKDLNTIPSQFITNYLAAC	352
EIVTQAQSLNANQNNQNAPQDFNPYTSADRAFAQNMLNHAQAQAKILELADQMKKDLNTIPSQFITNYLA		WP_128078372.1 SNQNAPQDFNPY-TSSDRAFAQNMLNHAQAQAKMLELADQMKKDLNTIPSQFITNYLAAC	351
ACRIDGTTPSQGVTNNTWGAGCAYVEETITALNNSLAHFGTQAEQIKQSELLARTILDFRGSLSTLNSTY		WRA01802.1 SNQNAPQDFNPY-TSADRAFAQNMLNHAQAQAKMLELADQMKKDLNTIPSQFITNYLAAC	351
NSITTTASNTPNSPFLKNLISQSTNPNNPGGLQAVYQVNQSAYSQLLSATQELGHNPFRRIGLISSQTNN		WP_245016114.1 SNQNAPQDFNPY-TSSDRAFAQNMLNHAQAQAKMLSLADQMKKNLDTIPKKFITNYLASC	352
GAMNGIGVQVGYKQFFGEKRRWGLRYYGFFDYNHAYIKSSFFNSASDVFTYGVGTDVLYNFINDKATKNN		WP_279955444.1 SNQNAPQDFNPY-TSSDRAFAQNMLNHAQVQAKMLELAAQMKKDLSAIPSQFITNYLASC	352
KISFGVFGGIALAGTSWLNSQYVNLATFNNFYSAKMNVANFQFLFNLGLRMNLAKNKKKASDHAAQHGVE		WP_140595725.1 NNQNVPQDFNPY-TSSDRAFAQNMLNHAQAQAKMLELAAQMKKDLDTIPKQFITNYLASC	352
LGVKIPTINTNYYSLLGTQLQYRRLYSVYLNYVFAY		WP_154474462.1 NNQNALQDFNPY-TSADKTFAQNMLNHAQAQAKILELADQMKKDLNTIPSQFVTNYLASC	352
		WQY55430.1 SNQNAPQDFNPY-TSADRAFAQNMLNHAQAQAKMLELAAQMKKDLNTIPSQFITNYLAAC	352
>WP_101007659.1 Hop family adhesin HopZ [Helicobacter pylori]		WP_108297772.1 NNQNAPQDFNPY-TSADRTFAQNMLNHAQAQAKILELADQMKKDLNTIPSQFITNYLAAC	352
MKKTFLLSLSLSLASSLLNAEDNGFFISAGYQIGEAAQMVKNTGELKKLSDTYENLSNLLSNFNNLNQAV		WQX15803.1 NNQNAPQDFNPY-TSADRTFAQNMLNHAQAQAKILELADQMKKDLNTIPSQFITNYLAAC	352
TNASSPSEINAAIDNLKANTQGLTGEKTNSPAYQAVYLALNAAVGLWNVIAYNVQCGPGKSGQQSVTFEG		WQW66677.1 SNQNAPQDFNPY-TSSDRAFAQNMLNHAQAQAKMLELADQMKKDLGTIPSHFITDYLAAC	352
QPGHNSSSINCNLTGYDNGVSGPLSIDHFKQLNNAYQVLQQALKQGVPVLNNTSQQIEVKVTTQTNGQTS		WP_279963300.1 SNQNAPQDFNPY-TSSDKAFAQNMLNHAQAQAKMLELADQMKNDLNTIPKQFITNYLAAC	352
KETTTTTTNDAQTLLQEANKMISVLTTNCPWVNTAANSNGGAPWGLNTTGNVCQVFATEFSAVTSMIKNA		WP_120989491.1 NNQNAPQDFNPY-TSADRAFAQNMLNHAQAQAKMLELAAQMKKDLNTIPSHFITDYLAAC	352
QEIVTQAQSLNSQNNQNAPQDFNPYTSSDRTFAQNMLNHAQAQAKMLELADQMKKDLNTIPSQFITNYLA		WP_340215586.1 NNQNAPQDFNPY-TSSDRAFAQNMLNRAQAQAKILELADQMKKDLDTIPSQFVSNYLAAC	352
ACRSDGTTPSQGVTSNTWGAGCAYVQETITALNNSLAHFGTQAEQIKQSELLARTILDFRGSLSTLNNTY		WP_140615093.1 NNQNAPQDFNPY-TSSDRAFAQNMLNHAQAQAKILELADQMKKDLDTIPKKFITNYLAAC	352
NSITTTASNTPDSPFLKNLISQSTNPNNPGGLQAVYQVNQSAYSQLLSATQELGHNPFRRVGLISSQTNN		WQW82352.1 NNQNAPQDFNPYYTSADRAFAQNMLNHAQAQAKMLELAAQMKKDLNTIPSHFITSYLAAC	352
GAMNGIGVQIGYKQFFGEKRRWGLRYYGFFDYNHAYIKSSFFNSASDVFTYGVGTDVLYNFINDKATKNS		WRE84780.1 SNQNAPQDFNPY-TSADRAFAQNMLNHAQAQAKMLELAAQMKKDLNTIPSQFITNYLAAC	352
KISFGVFGGIALAGTSWLNSQYVNLATFNNFYSAKMNVANFQFLFNLGLRMNLARNKKKASDHAAQHGVE		WRG05633.1 SNQNAPQDFNPY-TSADRAFAQNMLNHAQAQAKMLELADQMKKDLDTIPSQFITNYLAAC	352
LGVKIPTINTNYYSLLGTQLEYRRLYSVYLNYVFAY		WP_101007659.1 NNQNAPQDFNPY-TSSDRTFAQNMLNHAQAQAKMLELADQMKKDLNTIPSQFITNYLAAC	352
		WP_127944904.1 SNQNAPQDFNPY-TSADRAFAQNMLNHAQAQAKMLELAAQMKKDLNTIPSQFITNYLAAC	352
>WP_100959868.1 Hop family adhesin HopZ [Helicobacter pylori]		WQW85843.1 SNQNAPQDFNPY-TSADRAFAQNMLNHAQAQAKMLELAAQMKKDLNTIPSQFITNYLAAC	352
MKKTLLLSLSLSLAASLLNAEDNGFFISAGYQIGEAAQMVKNTGELKKLSDTYENLSNLLSNFNNLNQAV		WP_140498902.1 NNQNAPQDFNPY-TSSDRAFAQNMLNHAQAQAKMLELAAQMKKDLDTIPSQFITSYLASC	352
TNASSPSEINAAIDNLKANTQGLTGEKTNSPAYQAVYLALNAAVGLWNVIAYNVQCGPGNSGEQSVTFDG		WP_208388726.1 NNQNAPQDFNPY-TSSDRAFAQNMLNHAQAQAKMLELAAQMKKDLNTIPSQFITNYLAAC	352
QPGHNSSSINCNLTGYNNGVSGPLSIENFKQLNNAYQVLQQALKQGVPVLNNTSQQITVSVITQTGGQTS		WRF66474.1 SNQNVPQDFNPY-TSADRAFAQNMLNRTQAQAKILELADQMKKDLNTIPSQFITNYLAAC	352
KETTTITNDAQTLLQKASKMISVLTTNCPWVNHNQGQNGGAPWGLNTAGNVCQVFATEFSAVTSMIKNAQ		WP_097687268.1 SNQNAPQDFNPY-TSADRAFAQNMLNQAQAQAKMLELADQMKKDLNTIPSQFITNYLAAC	352
EIVTQAQSLNNQQSNQSAPQDFNPYTSSDRAFAQNMLNHAQAQAKILELADQMKKDLNTIPSQFITNYLA		WP_128076363.1 SNQNAPQDFNPY-TSANKAFAQNMLNRAQAQAKMLELAAQMKKDLNTIPSQFITNYLAAC	352
ACRSDGTTPSQGVTPNTWGAGCAYVEETITALNNSLAHFGTQAEQIKQSELLARTILDFRGSLSTLNNTY		WRG15496.1 SNQNAPQDFNPY-TSSDRAFAQNMLNHAQAQAKMLELADQMKKDLNTIPSHFITSYLAAC	352
NSITTTASNTPNSPFLKNLISQSTNPNNPGGLQAVYQVNQSAYSQLLSATQELGHNPFRRVGLISSQTNN		WP_140598822.1 NNQNTPQDFNPY-TSADRAFAQNMLNHAQAQTKMLELAAQMKKDLDTIPSQFITNYLAAC	352
GAMNGIGVQIGYKQFFGEKRRWGARYYGFFDYNHAYIKSSFFNSASDVFTYGVGTDVLYNFINDKATKNN		WP_165551526.1 SNQNAPQDFNPY-TSSDKAFAQNMLNHAQAQAKMLELAAQMKKDLNTIPSKFITDYLAAC	352
KISFGVFGGIALAGTSWLNSQYVNLATFNNFYSAKMNVANFQFLFNLGLRMNLAKNKKKASDHVAQHGVE		WP_237776530.1 SNQNAPQDFNPY-TSSDRAFAQNMLNHAQAQAKMLELADQMKKDLNTIPSQFITNYLAAC	352
LGVKIPTINTNYYSLLGTQLQYRRLYSVYLNYVFAY		WQW51004.1 SNQNAPQDFNPY-TSADRAFAQNMLNHAQAQAKMLELAAQMKKDLNTIPSRFITDYLAAC	352
		WP_322537833.1 SNQNAPQDFNPY-TSSDRAFAQNMLNHAQAQAKMLELAAQMKKDLNTIPSQFITNYLAAC	352
>WP_097698651.1 Hop family adhesin HopZ [Helicobacter pylori]		WP_305865554.1 SNQNAPQDFNPY-TSSDRAFAQNMLNHAQAQAKMLELAAQMKEDLNTIPSQFITNYLAAC	352
MKKTLLLSLSLASSLLNAEDNGFFISAGYQIGEAAQMVKNTGELKKLSDTYENLSNLLNNFNNLNQAVTN		WRE19212.1 SNQNAPQDFNPY-TSADRAFAQNMLNHAQAQAKMLELAAQMKKDLNTIPSQFITNYLAAC	352
ASSPSEINAAIDNLKANTQGLIGEKTNSPAYQAVYLALNAAVGLWNVIAYNVQCGPGNSGQQSVTFKDQP		WP_097686646.1 NNQNAPQDFNPY-TSADRAFAQNMLNRAQAQAKMLELADQMKKDLNTIPSKFITNYLAAC	352
GHDSSSINCNLTGYNNGVSGPLSIDNMKKLNNAYQVLQQALKQGVPALNNTNQKIEVKVTTQTNGVSKSE		WP_127943327.1 SNQNAPQDFNPY-TSSDRAFAQNMLNHAQAQAKILELADQMKKDLNTIPSQFVSNYLAAC	352
TTTTNNNAQTLLQEASKMISVLTTNCPWVNHNHRQNGGAPWGLDTAGNVCQVFATEFSAVTSMIKNAQEI		WP_000752074.1 NNQNAPQDFNPY-TSADRAFAQNMLNHAQAQAKMLELAAQMKKDLNTIPSQFIANYLAAC	352
VTQAQSLNAKEQSNQNAPQDFNPYTSADRAFAQNMLNHTQAQAKMLELAAQMKKDLNTIPSQFISKYLAA		WP_164531599.1 NNQNAPQDFNPY-TSADRAFAQNMLNHAQAQVKMLELADQMKKDLNTIPSQFITNYLAAC	352
CRNGGGTTPNEGVTSNTWGAGCAYVEETITALNNSLAHFGTQAEQIKQSELLARTILDFRGSLSTLNNTY		WRC06221.1 NNQNAPQDFNPY-TSADRAFAQNMLNHAQAQAKMLELAAQMKKDLNTIPSQFITNYLAAC	352
NSITTTASNTPNSPFLKNLISQSTNPNNPGGLQAVYQVNQSAYSQLLSATQELGHNPFRRVGLISSQTNN		WP_097695922.1 SNQNAPQDFNPY-TSSDRAFAQNMLNHAQAQAKMLELAAQMKKDLNTIPSQFITNYLAAC	352
GAMNGIGVQVGYKQFFGEKRRWGLRYYGFFDYNHAYIKSSFFNSASDVFTYGVGTDVLYNFINDKTTKNS		WQU68145.1 SNQNAPQDFNPY-TSSDRAFAQNMLNHAQAQAKMLELAAQMKKDLNTIPSQFITNYLAAC	352
KISFGVFGGIALAGTSWLNSQYVNLATFNNFYSAKMNVANFQFLFNLGLRMNLAKNKKKASDHAAQHGVE		WQZ22868.1 SNQNAPQDFNPY-TSADRAFAQNMLNHAQAQAKMLELAAQMKKDLNTIPSQFITNYLAAC	352
LGVKIPTINTNYYSLLGAQLQYRRLYSVYLNYVFAY		WP_139535719.1 NNQNAPQDFNPY-TSSDRAFAQNMLNHAQAQAKMLELAAQMKKDLNTIPSQFITNYLAAC	352
		WP_139519893.1 NNQNAPQDFNPY-TSSDRAFAQNMLNHAQAQAKMLELAAQMKKDLNTIPSQFITNYLAAC	352
>WP_097695922.1 Hop family adhesin HopZ [Helicobacter pylori]		WRC58825.1 NNRNAPQDFNPY-TSSDRAFAQNMLNRAQAQAKMLELANQMKNDLDTIPKHFITNYLAAC	352
MKKTLLLSLSLAASLLNAEDNGFFISAGYQIGEAAQMVKNTGELKKLSDTYENLSNLLTNFNNLNQAVKN		WRC40344.1 NNQNAPQDFNPY-TSSDRAFAQNMLNRAQAQAKMLELANQMKNDLGTIPKHFITNYLAAC	352
ASSPSEINAAIDNLKANTQGLIGEKTNSPAYQAVYLALNAAVGLWNVIAYNVQCGPGNSGGQSVTFEGQP		WP_108313701.1 SNQNAPQDFNPY-TSADRAFAQNMLNHAQAQAKMLELADQMKKDLNTIPKQFVSNYLAAC	351
GHNSSSINCNLTSYNNGVSGPLSIDNMKKLNDAYQVLQQALKQGVPALNNTNQKIEVKVTTQTNGANKSE		WP_140539477.1 SNQNAPQYFNPY-TSSDRAFAQNMLNHAQAQAKMLSLANQMKNDLNTIPKQFISNYLAAC	352
TTTTTTTNDAQNLLQEASKMIGVLTTNCPWVNHNQGQNGGAPWGLNTAGNVCQVFATEFSAVTSMIKNAQ		WQX32675.1 NNQNAPQDFNPY-TSSDRAFAQNMLNHAQAQAKMLELADQMKKDLNTIPSHFITSYLAAC	352
EIVTQAQSLNANQSNQNAPQDFNPYTSSDRAFAQNMLNHAQAQAKMLELAAQMKKDLNTIPSQFITNYLA		WP_305869520.1 SNQNAPQDFNPY-TSADRAFAQNMLNHAQAQAKMLELAAQMKKDLNTIPSQFITNYLAAC	352
ACRSDGTTPSQGVTSNTWGAGCAYVEETITALNNSLAHFGTQAEQIKQSELLARTILDFRGSLSTLNSTY		WP_131141193.1 NNQNAPQDFNPY-TSADRAFAQNMLNHAQAQAKMLELAAQMKKDLNTIPSQFITNYLAAC	352
NSITTTASNTPNSPFLKNLISQSTNPNNPGGLQAVYQVNQSAYSQLLSATQELGHNPFRRVGLISSQTNN		WRG03382.1 SNQNAPQDFNPY-TSADRAFAQNMLNHAQAQAKILELAAQMKKDLDTIPSQFITNYLAAC	352
GAMNGIGVQVGYKQFFGEKRRWGLRYYGFFDYNHAYIKSSFFNSASDVFTYGVGTDVLYNFINDKATKNN		WQW73049.1 SNQNAPQDFNPY-TSADRAFAQNMLNHAQAQAKMLELAAQMKKDLNTIPKQFITNYLAAC	352
KISFGVFGGIALAGTSWLNSQYVNLATFNNFYSAKMNVANFQFLFNLGLRMNLAKNKKKASDHAAQHGVE		WRC42452.1 SNQNAPQDFNPY-TSADRAFAQNMLNHAQAQAKMLELANQMKNDLDTIPSQFITNYLASC	352
LGVKIPTINTNYYSLLGTQLQYRRLYSVYLNYVFAY		WQX37007.1 SNQNAPQDFNPY-TSSDRAFAQNMLNHAQAQAKMLELAAQMKKDLNTIPSQFITNYLAAC	352
		WP_140568212.1 NNQNAPQDFNPY-TSADRAFAQNMLNHAQAQAKMLELAAQMKKDLNTIPSQFITNYLAAC	352
>WP_097686646.1 Hop family adhesin HopZ [Helicobacter pylori]		WP_127965119.1 SNQNAPQDFNPY-TSADRAFAQNMLNHAQAQAKMLELADQMKKDLNTIPKQFVSNYLAAC	352
MKKTLLLSLSLASSLLNAEDNGFFISAGYQIGEAAQMVKNTGELKRLSDTYENLSNLLNNFNNLNQAVTN		WP_187916454.1 NNQNAPQDFNPY-TSADRAFAQNMLNHAQAQAKMLELAAQMKKDLNTIPSQFVSNYLAAC	352
ASSPSEINAAIDNLKANTQGLTGEKTNSPAYQAVYLALNAAVGLWNVIAYNVQCGPGKSNQASVTFKDQP		WQW70936.1 SNQNAPQDFNPY-TSADRAFAQNMLNHAQAQAKMLELAAQMKKDLNTIPKQFVSNYLAAC	352
GHNSSSINCNLTGYNNGVSGPLSIDNMKKLNDAYQVLQQALKQGVPALNNTNQKIEVKVTTQTNGANKSE		WP_000752087.1 SNQNAPQDFNPY-TSADKTFAQNMLNHAQAQAKMLELADQMKKDLNTIPSQFITNYLAAC	352
TTTTTTTNDAQTLLQEASKMIGVLTTNCPWVNHNQGQNGGAPWGLNTAGNVCQVFATEFSAVTSMIKNAQ		WP_115044832.1 SNQNAPQDFNPY-TSADRAFAQNMLNHAQAQAKMLELAAQMKKDLNTIPSQFITNYLAAC	352
EIVTQAQSLNANQNNQNAPQDFNPYTSADRAFAQNMLNRAQAQAKMLELADQMKKDLNTIPSKFITNYLA		WP_127924388.1 SNQNAPQDFNPY-TSADRAFAQNMLNHAQVQAKMLELAAQMKKDLNTIPSQFITNYLAAC	352
ACRSDGTTPSQGVTSNTWGAGCAYVEETITALNNSLAHFGTQAEQIKQSELLARTILDFRGSLSNLNSTY		WRF72300.1 SNQNAPQDFNPY-TSADKAFAQNMLNRAQAQAKMLELAAQMKKDLNTIPRQFITNYLAAC	352
NSITTTASNTPNSPFLKNLISQSTNPNNPGGLQAVYQVNQSAYSQLLSATQELGHNPFRRIGLISSQTNN		WP_128004820.1 NNQNAPQDFNPY-TSADRAFAQNMLNHAQAQAKMLELAAQMKKDLDTIPSQFIANYLAAC	352
GAMNGIGVQVGYKQFFGEKRRWGLRYYGFFDYNHAYIKSSFFNSASDVFTYGVGTDVLYNFINDKATKNN		WQW87243.1 SNQNAPQDFNPY-TSADRAFAQNMLNHAQAQAKMLELAAQMKKDLNTIPSQFITNYLAAC	352
KISFGVFGGIALAGTSWLNSQYVNLATFNNFYSAKMNVANFQFLFNLGLRMNLARNKKKASDHAVQHGVE		WQW59513.1 SNQNAPQDFNPY-TSSDRAFAQNMLNHAQAQAKMLELADQMKKDLNTIPSQFVSNYLAAC	352
LGVKIPTINTNYYSLLGTQLQYRRLYSVYLNYVFAY		WRG14092.1 NNQNALQDFNPY-TSADRAFAQNMLNHAQAQAKILELADQMKKDLNTIPSQFITNYLAAC	352
		WP_120939733.1 SNQNAPQDFNPY-TSADRAFAQNMLNHAQAQAKMLELADQMKKDLSTIPSQFITNYLAAC	352
>WP_097687268.1 Hop family adhesin HopZ [Helicobacter pylori]		WP_038418922.1 NNQSAPQDFNPY-TSADRAFAQNMLNRAQAQAKILELADQMKKDLNTIPSQFVTDYLAAC	352
MKKTLLLSLSLSLASSLLNAEDNGFFISAGYQIGEAAQMVKNTGELKKLSDTYENLSNLLTNFNNLNQAV		WP_187848936.1 SNQNAPQDFNPY-TSADRTFAQNMLNHAQAQAKMLELAAQMKKDLNTIPSQFITNYLAAC	352
TNASSPSEINAAIDNLKANTQGLTGEKTNSPAYQAVYLALNAAVGLWNVIAYNVQCGPGKSGEQSVTFEG		WP_103212055.1 NNQNAPQDFNPY-TSADRAFAQNMLNHAQAQAKILELADQMKKDLNTIPSQFITNYLAAC	352
QPGHNSSSINCNLTGFNNGVSGPLSIDNFKKLNDAYQVLQQALKQGVPALNNTSQKIEVKVTTQTNGASK		OWT34658.1 NNQNAPQDFNPY-TSADRAFAQNMLNHAQAQAKILELADQMKKDLNTIPSQFITNYLAAC	352
SETTTTTTNDAQTLLQEASKMISVLTTNCPWVNHNQGQNGGAPWGLNTAGNVCQVFATEFSAVTSMIKNA		WP_039083736.1 NNQNAPQDFNPY-TSADRAFAQNMLNHAQAQAKMLELAAQMKKDLDTIPSQFITNYLAAC	352
QEIVTQAQSLNQQSNQNAPQDFNPYTSADRAFAQNMLNQAQAQAKMLELADQMKKDLNTIPSQFITNYLA		WP_097698651.1 SNQNAPQDFNPY-TSADRAFAQNMLNHTQAQAKMLELAAQMKKDLNTIPSQFISKYLAAC	351
ACRSDGTTPNQGVTNNTWGAGCAYVEETITALNNSLAHFGSQAEQIKQSELLARTILDFRGSLNTLNNTY		WP_305859639.1 NNQNAPQDFNPY-TSADRAFAQNMLNRTQAQAKILELADQMKKDLNTIPSQFITNYLAAC	352
NSITTTASNTPNSPFLKNLISQSTNPNNPGGLQAVYQVNQSAYSQLLSATQELGHNPFRRVGLISSQTNN		WP_053577302.1 NNQNAPQDFNPY-TSADRAFAQNMLNHAQAQAKMLELAGQMKKDLNTIPSQFITNYLAAC	352
GAMNGIGVQVGYKQFFGEKRRWGLRYYGFFDYNHAYIKSSFFNSASDVFTYGVGTDVLYNFINDKATKNS		WP_156558496.1 SNQNAPQDFNPY-TSADRAFAQNMLNHAQAQAKMLELADQMKKDLNTIPSQFITNYLAAC	352
KISFGVFGGIALAGTSWLNSQYVNLATFNNFYSAKMNVANFQFLFNLGLRMNLAKNKKKASDHAAQHGVE		WP_187891414.1 NNQNAPQDFNPY-TSADRAFAQNMLNHAQAQAKMLELADQMKKDLNTIPSQFITNYLAAC	352
LGVKIPTINTNYYSLLGTQLQYRRLYSVYLNYVFAY		WP_181225938.1 SNQNAPQDFNPY-TSADRAFAQNMLNRAQAQAKILELADQMKKDLNTIPSQFITNYLAAC	352
		WP_031245547.1 NNQNAPQDFNPY-TSADRAFAQNMLNRAQAQAKILELADQMKKDLNTIPSQFITNYLASC	352
>WP_053577302.1 Hop family adhesin HopZ [Helicobacter pylori]		WP_181322721.1 NNQNAPQDFNPY-TSADRAFAQNMLNRAQAQAKMLQLADQMKKDLSTIPSQFITNYLASC	352
MKKTLLLSLSLSLSFLLHAEDNGFFISAGYQIGEAAQMVKNTGELKKLSDTYENLSNLLNNFNNLNQAVT		WP_181326027.1 NNQNAPQDFNPY-TSADRAFAQNMLNRAQAQAKILELADQMKKDLSTIPSQFITNYLASC	352
NASSPSEINAAIDNLKANTQGLTGEKTNSPAYQAVYLALNAAVGLWNVIAYNVQCGPGNSGGQSVTFEDQ		WRC08366.1 NNQNAPQDFNPY-TPADRAFAQNMLNHAQAQAKMLELAAQMKKDLNTIPSQFITNYLAAC	352
PGHESSSINCNLTGYNNGVSGPLSIDNFKQLNNAYQVLQQALKQGVPVLNNTNQKIEVKVTTQTNGASKS		WP_202138891.1 NNQNAPQDFNPY-TSADRAFAQNMLNHAQAQAKMLELADQMKKDLNTIPSQFITNYLAAC	352
ETTTTTNDAQTLLQEANKMISVLTTNCPWVNHNQGQNGGAPWGLDTAGNVCQVFATEFSAVTSMIKNAQE		WQY49644.1 SNQNAPQDFNPY-TSADRAFAQNMLNHAQAQAKMLELADQMKKDLNTIPSQFITNYLAAC	352
IVAQAQSLNANQQNNQNAPQDFNPYTSADRAFAQNMLNHAQAQAKMLELAGQMKKDLNTIPSQFITNYLA		WP_100959868.1 SNQSAPQDFNPY-TSSDRAFAQNMLNHAQAQAKILELADQMKKDLNTIPSQFITNYLAAC	352
ACRSDGTTPNEGVTSNTWGAGCAYVEETITALNNSLAHFGTQAEQIKQSELLARTILDFRGSLSTLNNTY		WRE51656.1 SNQSAPQDFNPY-TSSDRAFAQNMLNHAQAQAKILELADQMKKDLNTIPSQFITNYLAAC	352
NSITTTASNTPNSPFLKNLISQSTNPNNPGGLQAVYQVNQSAYSQLLSATQELGHNPFRRVGLISSQTNN		WQZ69705.1 SNQNAPQDFNPY-TSADRAFAQNMLNHAQAQAKILELADQMKKDLNTIPKQFVSNYLAAC	352
GAMNGIGVQVGYKQFFGEKRRWGLRYYGFFDYNHAYIKSSFFNSASDVWTYGVGTDVLYNFINDKTTKNS		WP_120877366.1 NNQNAPQDFNPY-TSADRAFAQNMLNHAQAQAKMLELADQMKKDLNTIPSQFVSNYLASC	352
KISFGVFGGIALAGTSWLNSQYVNLATFNNFYSAKMNVANFQFLFNLGLRMNLAKNKKKASDHAAQHGVE		WP_187862339.1 SNQNAPQDFNPY-TSADKAFAQNMLNHAQAQAKMLELADQMKKDLNTIPSQFITNYLAAC	352
LGVKIPTINTNYYSLLGAQLQYRRLYSVYLNYVFAY		WP_305860286.1 SNQNAPQDFNPY-TSADRAFAQNMLNHAQAQAKMLELAAQMKKNLNTIPSQFVSNYLAAC	352
		WP_029642635.1 SNQNAPQDFNPY-TSADRAFAQNMLNHAQAQAKMLELAAQMKKDLNTIPSQFIANYLAAC	352
>WP_042636806.1 Hop family adhesin HopZ [Helicobacter pylori]		WP_120832818.1 NNQNAPQDFNPY-TSADRAFAQNMLNHAQAQAKMLELAAQMKKDLNTIPSQFVSNYLAAC	352
MKKTFLLSLSLASSLLNAEDNGFFISTGYQIGEAAQMVKNTGELKKLSDTYENLSNLLSNFNHLNQAVTN		WQW46047.1 SNQNAPQDFNPY-TSSDRAFAQNMLNRAQAQAKMLELADQMKKDLNTIPSQFVSNYLAAC	352
ASSPSEINAAIDNLKANTQGLIGEKTNSPAYQAVYLALNAAVGLWNVIAYNVQCGPGNSGKASVIFEGQP		.*:.. * **** * :.::*******::*.*.*:*.** *:* :*.:** :*: .***:*
GHDSSSINCNLTGYNNGVSGPLSIENFKTLNQAYQAIQQALKNDNGFPVLDGTGKQVTIKITTQTNGQTS
KETTTTTNDAQTLLQEASKMISVLTTNCPWVNTAQESNGGAPWGLNTTGNVCQVFATEFSAVTSMIKNAQ		WP_187866638.1 RNGGGTLPNAGVTNNTWGAGCAYVEETITALNNSLAYFGTQAEQIKQSELLARTILDFRG	411
EIVTQAQSLNNQQSNQNAPQDFNPYTSADRAFAQNMLNHAQAQAKMLELAAQMKKDLGTIPSQFVSNYLA		CAB53535.1 RNGGGTLPNEGVTSNTWGAGCAYVEETITALSNSLAHFGTQAEQIKQSELLARTILDFRG	411
ACRSDGTTPSQGVTSNTWGAGCAYVEETITALNNSLAHFGTQAEQIKQSELLARTILDFRGSLSTLNNTY		WRD48996.1 RNGGGTTPNEGVTSNTWGAGCAYVEETITALNNSLAHFGTQAEQIKQSELLARTILDFRG	411
NSITTTASNTPNSPFLKNLISQSTNPNNPGGLQAVYQVNQSAYSQLLSATQELGHNPFRRVGLISSQTNN		WRE25508.1 RNGGGTLPDAGVTNNTWGAGCAYVEETITALNNSLAHFGTQAEQIKQSELLARTILDFRG	411
GAMNGIGVQVGYKQFFGEKRRWGLRYYGFFDYNHAYIKSSFFNSASDVFTYGVGTDVLYNFINDKTTKNN		WRD21556.1 RNGGGTLPDEGVTSNTWGAGCAYVEETITTLNNSLAHFGTQAEQIKQSELLARTILDFRG	411
KISFGVFGGIALAGTSWLNSQYVNLATFNNFYSAKMNVANFQFLFNLGLRMNLARNKKKASDHAAQHGVE		WP_042636806.1 RSDG-TTPSQGVTSNTWGAGCAYVEETITALNNSLAHFGTQAEQIKQSELLARTILDFRG	411
LGVKIPTINTNYYSLLGTQLQYRRLYSVYLNYVFAY		WP_340221016.1 RSDG-TTPTQGVTNNTWGAGCAYVEETITALNNSLAHFGTQAEQIKQSELLARTILDFRG	411
		WP_128078372.1 RNGGGTLPDAGVTDNTWGAGCAYVEETITALNNSLAHFGTQAEQIKQSELLARTILDFRG	411
>WP_039083736.1 Hop family adhesin HopZ [Helicobacter pylori]		WRA01802.1 RNGGGTLPDAGVTNNTWGAGCAYVEETITALNNSLAHFGTQAEQIKQSELLARTILDFRG	411
MKKTLLLSLSLASSLLNAEDNGFFISAGYQIGEAAQMVKNTGELKKLSDTYENLSNLLTNFNNLNQAVTN		WP_245016114.1 KTDG-TTPNEGVTSNTWGAGCAYVEETITALNNSLAHFGTQAEQIKQSELLARTILDFRG	411
ASSPSEINAAIDNLKANTQGLTGEKTNSPAYQAVYLALNAAVGLWNVIAYNVQCGPGNSGQQSVTFEGQP		WP_279955444.1 RTDG-TTPNQGVTDNTWGAGCAYIEETITALNNSLAHFGTQAEQIKQSELLARTILDFRG	411
GHDSSSINCNLTGYNNGVSGPLSIENFKQLNDAYQVLQQALKQGVPALNNTNQKIEVKVTTQTNGQTSKE		WP_140595725.1 RTDG-TTPNQGVTSNTWGAGCAYVEETITALNNSLTHFGTQAEQIKQSELLARTILDFRG	411
TTTTTTTNDAQTLLQEASKMIGVLTTNCPWVNHNQGQNGGAPWGLDTAGNVCQVFATEFSAVTSMIKNAQ		WP_154474462.1 RSDG-TTPSQGVTSNTWGAGCAYVEETITALNNSLAHFGTQVEQIKQSELLARTILDFRG	411
EIVTQAQSLNNQQNNQNAPQDFNPYTSADRAFAQNMLNHAQAQAKMLELAAQMKKDLDTIPSQFITNYLA		WQY55430.1 RSDG-TTPSQGVTSNTWGAGCAYVEETITALNNSLAHFGTQAEQIKQSELLARTILDFRG	411
ACRNDGTTPSQGVTNNTWGAGCAYVEETITALNNSLAHFGTQAEQIKQSELLARTILDFRGSLKDLNSTY		WP_108297772.1 RNDG-TTPDQGVTNNTWGAGCAYVEETITALNNSLAHFGTQAEQIKQSELLARTILDFRG	411
NSITTTASNTPNSPFLKNLISQSTNPNNPGGLQAVYQVNQSAYSQLLSATQELGHNPFRRVGLISSQTNN		WQX15803.1 RNDG-TTPDQGVTNNTWGAGCAYVEETITALNNSLAHFGTQAEQIKQSELLARTILDFRG	411
GAMNGIGVQVGYKQFFGEKRRWGLRYYGFFDYNHAYIKSSFFNSASDVFTYGVGTDVLYNFINDKATKNS		WQW66677.1 KSDG-TTPSQGVTSNTWGAGCAYVEETITALNNSLAHFGTQAEQIKQSELLARTILDFRG	411
KISFGVFGGIALAGTSWLNSQYVNLATFNNFYSAKMNVANFQFLFNLGLRMNLAKNKKKASDHAAQHGVE		WP_279963300.1 KSDG-TTPNQGVTSNTWGAGCAYVEETITALNNSLAHFGTQAEQIKQSELLARTILDFRG	411
LGVKIPTINTNYYSLLGTQLQYRRLYSVYLNYVFAY		WP_120989491.1 KRDG-TTPNEGVTSNTWGAGCAYVEETITALNNSLAHFGTQAEQIKQSELLARTILDFRG	411
		WP_340215586.1 RLDG-TTPSQGVTSNTWGAGCAYVGETITALNNSLAHFGTQAEQIKQSELLARTILDFRG	411
>WP_038418922.1 Hop family adhesin HopZ [Helicobacter pylori]		WP_140615093.1 RSDG-TTPNEGVTNNTWGAGCAYVEETITALNNSLAHFGTQAEQIKQSELLARTILDFRG	411
MKKTLLLSLSLASSLLNAEDNGFFISAGYQIGEAAQMVKNTGELKRLSDTYENLSNLLNNFNNLNQAVTN		WQW82352.1 RSDG-TTPSQGVTSNTWGAGCAYVEETITALNNSLAHFGTQAEQIKQSELLARTILDFRG	411
ASSPSEINAAIDNLKANTQGLTGEKDNSPAYQAVYLALNAAVGLWNVIAYNVQCGPGNSGQQSVTFEGQP		WRE84780.1 RTDG-TTPSQGVTSNTWGAGCAYVEETITALNNSLAHFGTQAEQIKQSELLARTILDFRG	411
GHNSSSINCNLTGYNNGVSGPLSIKEFKQLNNAYQVLQQALKQGVPVLNDTTQKIEVKVTTQTNGQTSKE		WRG05633.1 RSDG-TTPSQGVTSNTWGAGCAYVEETITALNNSLAHFGTQAEQIKQSELLARTILDFRG	411
TTTTTTTNDAQTLLQEANKMISVLTTNCPWVNHNQGQNGGAPWGLNTAGNVCQVFATEFSAVTSMIKNAQ		WP_101007659.1 RSDG-TTPSQGVTSNTWGAGCAYVQETITALNNSLAHFGTQAEQIKQSELLARTILDFRG	411
EIVTQAQSLNANQNNQSAPQDFNPYTSADRAFAQNMLNRAQAQAKILELADQMKKDLNTIPSQFVTDYLA		WP_127944904.1 RSDG-TTPSEGVTFNTWGAGCAYVEETITALNNSLAHFGTQAEQIKQSELLARTILDFRG	411
ACRSDGTTPSQGVTSNTWGAGCAYVEETITALNNSLAHFGTQAEQIKQSELLAHTILDFRGSLSTLNNTY		WQW85843.1 RSDG-TTPSEGVTFNTWGAGCAYVEETITALNNSLAHFGTQAEQIKQSELLARTILDFRG	411
NSITTTASNTPNSPFLKNLISQSTNPNNPGGLQAVYQVNQSAYSQLLSATQELGHNPFRRFGLISSQTNN		WP_140498902.1 KTDG-TTPSQGVTSNTWGAGCAYVEETITALNNSLAHFGTQAEQIKQSELLARTILDFRG	411
GAMNGIGVQVGYKQFFGEKRRWGLRYYGFFDYNHAYIKSSFFNSASDVFTYGVGTDVLYNFINDKATKNN		WP_208388726.1 RLDG-TTPSQGVTSNTWGAGCAYVEETITALNNSLAHFGTQAEQIKQSELLARTILDFRG	411
KISFGVFGGIALAGTSWLNSQYVNLATFNNFYSAKMNVANFQFLFNLGLRMNLAKNKKKASDHAAQHGVE		WRF66474.1 RNDG-TTPSQGVTNNTWGAGCAYVEETITALNNSLAHFGTQAEQIKQSELLARTILDFRG	411
LGVKIPTINTNYYSLLGTQLEYRRLYSVYLNYVFAY		WP_097687268.1 RSDG-TTPNQGVTNNTWGAGCAYVEETITALNNSLAHFGSQAEQIKQSELLARTILDFRG	411
		WP_128076363.1 KSDG-TTPSQGVTSNTWGAGCAYVEETITALNNSLAHFGTQAEQIKQSELLARTILDFRG	411
>WP_031245547.1 Hop family adhesin HopZ [Helicobacter pylori]		WRG15496.1 RSDG-TTPSEGVTSNTWGAGCAYVEETITALNNSLAHFGTQAEQIKQSELLARTILDFRG	411
MHEKNPFTLSLSLASSLLNAEDNGFFISAGYQIGEAAQMVKNTGELKKLSDTYENLSNLLSNFNNLNQAV		WP_140598822.1 RSDG-TTPNQGVTSNTWGAGCAYVEETITALNNSLVHFGTQAEQIKQSELLARTILDFRG	411
TNASSPSEINAAIDNLKANTQGLTGEKTNSPAYQAVYLALNAAVGLWNVIAYNVQCGPGKSNQPSVIFEG		WP_165551526.1 RIDG-TTPNQGVTYNTWGAGCAYVEETITALNNSLAHFGTQAEQIKQSELLARTILDFRG	411
QPGHNSSSINCNLTGYDNGVSGPLSIENFKQLNNAYQVLQQALKQGVPVLNNTSQKIEVKVTTQTNGQTS		WP_237776530.1 RSDG-TTPSQGVTNDTWGAGCAYVEETITALNNSLAHFGTQAEQIKQSELLARTILDFRG	411
KETTTTTNDAQTLLQEANKMISVLTTNCPWVNHNPGQNGGAPWGLDTAGNVCQVFATEFSAVTSMIKNAQ		WQW51004.1 RSDG-TTPSEGVTSNTWGAGCAYVEETITALNNSLAHFGTQAEQIKQSELLARTILDFRG	411
EIVTQAQSLNANQNNQNAPQDFNPYTSADRAFAQNMLNRAQAQAKILELADQMKKDLNTIPSQFITNYLA		WP_322537833.1 RSDG-TTPSQGVTSNTWGAGCAYVEETITALNNSLAHFGTQAEQIKQSELLARTILDFRG	411
SCKTDGTTPNQGVTSNTWGAGCAYVEETITALNNSLAHFGTQAEQIKQSELLARTILDFRGSLSNLNNTY		WP_305865554.1 RSDG-TTPSQGVTNNTWGAGCAYVEETITALNNSLAHFGTQAEQIKQSELLARTILDFRG	411
NSITTTASNTPNSPFLKNLISQSTNPNNPGGLQAVYQVNQSAYSQLLNATQELGHNPFRRIGLISSQTNN		WRE19212.1 RSDG-TTPSQGVTSNTWGAGCAYVEETITALNNSLAHFGTQAEQIKQSELLARTILDFRG	411
GAMNGIGVQVGYKQFFGEKRRWGLRYYGFFDYNHAYIKSSFFNSASDVFTYGVGTDVLYNFINDKTTKNS		WP_097686646.1 RSDG-TTPSQGVTSNTWGAGCAYVEETITALNNSLAHFGTQAEQIKQSELLARTILDFRG	411
KISFGVFGGIALAGTSWLNSQYVNLATFNNFYSAKMNVANFQFLFNLGLRMNLAKNKKKASDHAAQHGVE		WP_127943327.1 RSDG-TTPSQGVTNNTWGAGCAYVEETITALNNSLAHFGTQAEQIKQSELLARTILDFRG	411
LGVKIPTINTNYYSLLGTQLQYRRLYSVYLNYVFAY		WP_000752074.1 RTDG-TTPNQGVTSNTWGAGCAYVEETITALNNSLAHFGTQAEQIKQSELLARTILDFRG	411
		WP_164531599.1 RSDG-TTPSQGVTSNTWGAGCAYVEETITALNNSLAHFGTQAEQIKQSELLARTILDFRG	411
>WP_029642635.1 Hop family adhesin HopZ [Helicobacter pylori]		WRC06221.1 RSDG-TTPNQGVTSNTWGAGCAYVEETITALNNSLAHFGTQAEQIKQSELLARTILDFRG	411
MHEKNLFTLSLSLAASLLNAEDNGFFISAGYQIGEAAQMVKNTGELKKLSDTYENLSNLLTNFNNLNQAV		WP_097695922.1 RSDG-TTPSQGVTSNTWGAGCAYVEETITALNNSLAHFGTQAEQIKQSELLARTILDFRG	411
TNASSPSEINAAIGNLKANTQGLTGEKTNSPAYQAVYLALNAAVGLWNTIAYNVQCGPGNSGQQSVTFKD		WQU68145.1 RSDG-TTPSQGVTSNTWGAGCAYVEETITALNNSLAHFGTQAEQIKQSELLARTILDFRG	411
QPGHKSSSINCNLTGYNNGVSGPLSIENFKQLNQAYQVLQQALKQGVPALNNTTQKIEVKVTTQTNGANK		WQZ22868.1 RSDG-TTPNQGVTSNTWGAGCAYVEETITALNNSLAHFGTQAEQIKQSELLARTILDFRG	411
SETTNTTNDAQTLLQEASKMIDVLTTNCPWVNTAQNSNGGALWGLETTGNVCQVFATEFSAVTSMIKNAQ		WP_139535719.1 RSDG-TTPSQGVTNNTWGAGCAYVEETITALNNSLAHFGTQAEQIKQSELLARTILDFRG	411
EIVTQAQSLNNQQSNQNAPQDFNPYTSADRAFAQNMLNHAQAQAKMLELAAQMKKDLNTIPSQFIANYLA		WP_139519893.1 RSDG-TTPSQGVTNNTWGAGCAYVEETITALNNSLAHFGTQAEQIKQSELLARTILDFRG	411
ACRSDGTTPNQGVTSNTWGAGCAYVEETITALNNSLAHFGTQAEQIKQSELLARTILDFRGSLSTLNNTY		WRC58825.1 RTDG-TTPSQGVTSNTWGAGCAYVEETITALNNSLAHFGTQAEQIKQSELLARTILDFRG	411
HSITTTASNTPNSPFLKNLISQSTNPNNPVGLQAVYQVNQSAYSQLLSATQELGHNPFRRVGLISSQTNN		WRC40344.1 RTDG-TTPSQGVTPDTWGAGCAYVEETITALNNSLAHFGTQAEQIKQSELLARTILDFRG	411
GAMNGIGVQVGYKQFFGEKRRWGLRYYGFFDYNHAYIKSSFFNSASDVFTYGVGTDVLYNFINDKATKNS		WP_108313701.1 RNGGGTLPNAGVTSNTWGAGCAYVEETITALNNSLAHFGTQAEQIKQSELLARTILDFRG	411
KISFGVFGGIALAGTSWLNSQYVNLATFNNFYSAKMNVANFQFLFNLGLRMNLAKNKKKASDHAAQHGVE		WP_140539477.1 RSDG-TTPSQGVTNNTWGAGCAYVEETITALNNSLTHFGTQAEQIKQSELLARTILDFRG	411
LGVKIPTINTNYYSLLGAQLQYRRLYSVYLNYVFAY		WQX32675.1 RSDG-TTPSQGVTNNTWGAGCAYVEETITALNNSLAHFGTQAEQIKQSELLARTILDFRG	411
		WP_305869520.1 RSDG-TTPSEGVTSNTWGAGCAYVEETITALNNSLAHFGTQAEQIKQSELLARTILDFRG	411
>WP_000752087.1 Hop family adhesin HopZ [Helicobacter pylori]		WP_131141193.1 RSDG-TTPSEGVTNNTWGAGCAYVEETITALNNSLAHFGTQAEQIKQSELLARTILDFRG	411
MKKTLLLSLSLASSLLNAEDNGFFISAGYQIGEAAQMVKNTGELKKLSDTYENLSNLLSNFNNLNQAVTN		WRG03382.1 RSDG-TTPSQGVTNNTWGAGCAYVEETITALNNSLAHFGTQAEQIKQSELLARTILDFRG	411
ASSPSEINAAIDNLRANTQGLTGEKTNSPAYQAVYLALNAAVGLWNVIAYNVQCGPGNNKQKSVTFDGQP		WQW73049.1 RSDG-TTPSEGVTSNTWGAGCAYVEETITALNNSLAHFGTQAEQIKQSELLARTILDFRG	411
GHNSSSINCNLTGYNNGISGPLSIKNFKNLNDAYQVLQQALKQGVPALNNTSQKIEVKVTTQTNGQTSKE		WRC42452.1 KTDG-TTPSQGVTNNTWGAGCAYVEETITALNNSLAHFGTQAEQIKQSELLARTILDFRG	411
TTTTTTTNNAQTLLQKASEMIDVLTTNCPWVNHNKGQNGGAPWGLNTAGNVCQVFATEFSAVTSMIKNAQ		WQX37007.1 RSDG-TTPNQGVTNNTWGAGCAYVEETITALNNSLAHFGTQAEQIKQSELLARTILDFRG	411
EIVTQAQSLNANQSNQNAPQDFNPYTSADKTFAQNMLNHAQAQAKMLELADQMKKDLNTIPSQFITNYLA		WP_140568212.1 RSDG-TTPNQGVTDNTWGAGCAYVEETITALNNSLAHFGTQAEQIKQSELLARTILDFRG	411
ACKSDGTTPSQGVTNNTWGAGCAYVEETITALNNSLAHFGTQAEQIKQSELLARTILDFRGSLKDLNSTY		WP_127965119.1 RSDG-TTPNEGVTSNTWGAGCAYVEETITALNNSLAHFGTQAEQIKQSELLARTILDFRD	411
NSITTTASNTPNSPFLKDLISQSTNPNNPGGLQAVYQVNQSAYSQLLSATQELGHNPFRRVGLISSQTNN		WP_187916454.1 RSDG-TTPNQGVTSNTWGAGCAYVEETITALNNSLAHFGTQAEQIKQSELLARTILDFRG	411
GAMNGIGVQIGYKQFFGEKRRWGLRYYGFFDYNHAYIKSSFFNSASDVFTYGVGTDVLYNFINDKATKNN		WQW70936.1 RSDG-TTPNEGVTSNTWGAGCAYVEETITALNNSLAHFGTQAEQIKQSELLARTILDFRG	411
KISFGVFGGIALAGTSWLNSQYVNLATFNNFYSAKMNVANFQFLFNLGLRMNLAKNKKKASDHVAQHGVE		WP_000752087.1 KSDG-TTPSQGVTNNTWGAGCAYVEETITALNNSLAHFGTQAEQIKQSELLARTILDFRG	411
LGVKIPTINTNYYSLLGTQLEYRRLYSVYLNYVFAY		WP_115044832.1 RSDG-TTPSQGVTSNTWGAGCAYVEETITALNNSLAHFGTQAEQIKQSELLARTILDFRG	411
		WP_127924388.1 RSDG-TTPSQGVTNNTWGAGCAYVEETITALNNSLAHFGTQAEQIKQSELLARTILDFRG	411
>WP_000752074.1 Hop family adhesin HopZ [Helicobacter pylori]		WRF72300.1 RSDG-TTPSEGVTNNTWGAGCAYVEETITALNNSLVHFGTQAEQIKQSELLARTILDFRG	411
MKKTLLLSLSLASSLLNAEDNGFFISAGYQIGEAAQMVKNTGELKKLSDTYENLSNLLNNFNNLNQAVTN		WP_128004820.1 RSDG-TTPSQGVTSNTWGAGCAYVEETITALNNSLAHFGTQAEQIKQSELLARTILDFRG	411
ASSPSEINAAIDNLKANTQGLTGEKTNSPAYQAVYLALNAAVGLWNVIAYNVQCGPGKSGGQSVTFEGQP		WQW87243.1 RSDG-TTPSEGVTSNTWGAGCAYVEETITALNNSLAHFGTQAEQIKQSELLARTILDFRG	411
GHNSSSINCNLTGYNNGVSGPLSIENFKQLNQAYQVLQQALKQGVPALNNTNQKIEVKVTTQTNGANKSE		WQW59513.1 RSDG-TTPNQGVTNNTWGAGCAYVEETITALNNSLAHFGTQAEQIKQSELLARTILDFRG	411
TTTTTTTNDAQTLLQEASKMINVLTTNCPWVNHNPGQNGGTPWGLDTAGNVCQVFATEFSAVTSMIKNAQ		WRG14092.1 RSDG-TTPNQGVTSNTWGAGCAYVEETITALNNSLAHFGTQAEQIKQSELLARTILDFRG	411
EIVTQAQSLNANQNNQNAPQDFNPYTSADRAFAQNMLNHAQAQAKMLELAAQMKKDLNTIPSQFIANYLA		WP_120939733.1 RSDG-TTPSQGVTSNTWGAGCAYVEETITALNNSLAHFGTQAEQIKQSELLARTILDFRG	411
ACRTDGTTPNQGVTSNTWGAGCAYVEETITALNNSLAHFGTQAEQIKQSELLARTILDFRGSLSNLNSTY		WP_038418922.1 RSDG-TTPSQGVTSNTWGAGCAYVEETITALNNSLAHFGTQAEQIKQSELLAHTILDFRG	411
NSITTTASNTPDSPFLKNLISQSTNPNNPGGLQAVYQVNQSAYSQLLSATQELGHNPFRRVGLISSQTNN		WP_187848936.1 RSDG-TTPNQGVTNNTWGAGCAYVEETITALNNSLAHFGTQAEQIKQSELLARTILDFRG	411
GAMNGIGVQVGYKQFFGEKRRWGLRYYGFFDYNHAYIKSSFFNSASDVFTYGVGTDVLYNFINDKATKNN		WP_103212055.1 RIDG-TTPSQGVTNNTWGAGCAYVEETITALNNSLAHFGTQAEQIKQSELLARTILDFRG	411
KISFGVFGGIALAGTSWLNSQYVNLATFNNFYSAKMNVANFQFLFNLGLRMNLAKNKKKASDHAAQHGVE		OWT34658.1 RIDG-TTPSQGVTNNTWGAGCAYVEETITALNNSLAHFGTQAEQIKQSELLARTILDFRG	411
LGVKIPTINTNYYSLLGAQLQYRRLYSVYLNYVFAY		WP_039083736.1 RNDG-TTPSQGVTNNTWGAGCAYVEETITALNNSLAHFGTQAEQIKQSELLARTILDFRG	411
		WP_097698651.1 RNGGGTTPNEGVTSNTWGAGCAYVEETITALNNSLAHFGTQAEQIKQSELLARTILDFRG	411
>WQU68145.1 Hop family adhesin HopZ [Helicobacter pylori]		WP_305859639.1 RSD-GTTPSEGVTSNTWGAGCAYVEETITALNNSLAHFGTQAEQIKQSELLARTILDFRG	411
MKKTLLLSLSLAASLLNAEDNGFFISAGYQIGEAAQMVKNTGELKKLSDTYENLSNLLTNFNNLNQAVKN		WP_053577302.1 RSD-GTTPNEGVTSNTWGAGCAYVEETITALNNSLAHFGTQAEQIKQSELLARTILDFRG	411
ASSPSEINAAIDNLKANTQGLIGEKTNSPAYQAVYLALNAAVGLWNVIAYNVQCGPGNSGGQSVTFEGQP		WP_156558496.1 RSD-GTTPSQGVTSNTWGAGCAYVEETITALNNSLAHFGTQAEQIKQSELLARTILDFRG	411
GHNSSSINCNLTSYNNGVSGPLSIDNMKKLNDAYQVLQQALKQGVPALNNTNQKIEVKVTTQTNGANKSE		WP_187891414.1 RSD-GTTPNQGVTNNTWGAGCAYVEETITALNNSLAHFGTQAEQIKQSELLARTILDFRG	411
TTTTTTTNDAQNLLQEASKMIGVLTTNCPWVNHNQGQNGGAPWGLNTAGNVCQVFATEFSAVTSMIKNAQ		WP_181225938.1 RSD-GTTPSQGVTSNTWGAGCAYVEETITALNDSLAHFGTQAEQIKQSELLARTILDFRG	411
EIVTQAQSLNANQSNQNAPQDFNPYTSSDRAFAQNMLNHAQAQAKMLELAAQMKKDLNTIPSQFITNYLA		WP_031245547.1 KTD-GTTPNQGVTSNTWGAGCAYVEETITALNNSLAHFGTQAEQIKQSELLARTILDFRG	411
ACRSDGTTPSQGVTSNTWGAGCAYVEETITALNNSLAHFGTQAEQIKQSELLARTILDFRGSLSTLNSTY		WP_181322721.1 RTD-GTTPSQGVTSNTWGAGCAYVEETITALNNSLAHFGTQAEQIKQSELLARTILDFRG	411
NSITTTASNTPNSPFLKNLISQSTNPNNPGGLQAVYQVNQSAYSQLLSATQELGHNPFRRVGLISSQTNN		WP_181326027.1 RTD-GTTPSQGVTSNTWGAGCAYVEETITALNNSLAHFGTQAEQIKQSELLARTILDFRG	411
GAMNGIGVQVGYKQFFGEKRRWGLRYYGFFDYNHAYIKSSFFNSASDVFTYGVGTDVLYNFINDKATKNN		WRC08366.1 RTD-GTTPSQGVTSNTWGAGCAYVEETITALNNSLAHFGTQAEQIKQSELLVRTILDFRG	411
KISFGVFGGIALAGTSWLNSQYVNLATFNNFYSAKMNVANFQFLFNLGLRMNLAKNKKKASDHAAQHGVE		WP_202138891.1 KSD-GTTPSEGVTSNTWGAGCAYVEETITALNNSLAHFGTQAEQIKQSELLARTILDFRG	411
LGVKIPTINTNYYSLLGTQLQYRRLYSVYLNYVFAY		WQY49644.1 RSD-GTTPSQGVTSNTWGAGCAYVEETITALNNSLAHFGTQAEQIKQSELLAHTILDFRG	411
		WP_100959868.1 RSD-GTTPSQGVTPNTWGAGCAYVEETITALNNSLAHFGTQAEQIKQSELLARTILDFRG	411
>WRG15496.1 Hop family adhesin HopZ [Helicobacter pylori]		WRE51656.1 RSD-GTTPSQGVTPNTWGAGCAYVEETITALNNSLAHFGTQAEQIKQSELLARTILDFRG	411
MKKTFLLSLSLASSLLNAEDNGFFISAGYQIGEAAQMVKNTGELKRLSDTYENLSNLLTNFNNLNQAVTN		WQZ69705.1 RID-GTTPNQGVTSNTWGAGCAYVEETITALNNSLAHFGTQAEQIKQSELLARTILDFRG	411
ASSPSEINAAIDNLKANTQGLTGEKTNSPAYQAVYLALNAAVGLWNVIAYNVQCGPGKSGQASVTFDDQP		WP_120877366.1 RND-GTTPSQGVTSNTWGAGCAYVEETITALNNSLAHFGTQAEQIKQSELLARTILDFRG	411
GYESSSINCNLTGYNNGVSGPLSIDNMKKLNDAYQVLQQALKQGVPALNNTNQKIEVKVTTQTNGSSESE		WP_187862339.1 RSD-GTTPSQGVTNNTWGAGCAYVEETITALNNSLAHFGTQAEQIKQSELLARTILDFRG	411
TTTTTTTNDAQTLLQKASEMISVLTTNCPWVNHNKGQNGGAPWDLDTAGNVCQVFVTEFSAVTSMIKNAQ		WP_305860286.1 RND-GTTPNQGVTSNTWGAGCAYVEETITALNNSLAHFGTQAEQIKQSELLARTILDFRG	411
EIVTQAQSLNSQQSNQNAPQDFNPYTSSDRAFAQNMLNHAQAQAKMLELADQMKKDLNTIPSHFITSYLA		WP_029642635.1 RSD-GTTPNQGVTSNTWGAGCAYVEETITALNNSLAHFGTQAEQIKQSELLARTILDFRG	411
ACRSDGTTPSEGVTSNTWGAGCAYVEETITALNNSLAHFGTQAEQIKQSELLARTILDFRGSLSTLNSTY		WP_120832818.1 RSD-GTTPSEGVTSNTWGAGCAYVEETITALNNSLAHFGTQAEQIKQSELLARTILDFRG	411
NSITTTASNTPNSPFLKNLISQSTNPNNPGGLQAVYQVNQSAYSQLLSATQELGHNPFRRVGLISSQTNN		WQW46047.1 RSD-GTTPSQGVTSNTWGAGCAYVEETITALNNSLAHFGTQAEQIKQSELLARTILDFRG	411
GAMNGIGVQVGYKQFFGEKRRWGLRYYGFFDYNHAYIKSSFFNSASDVFTYGVGTDVLYNFINDKATKNN		: . * * *** :********: ****:*.:**.:**:*.*********.:******.
KISFGVFGGIALAGTSWLNSQYVNLATFNNFYSAKMNVANFQFLFNLGLRMNLAKNKKKASDHAAQHGVE
LGVKIPTINTNYYSLLGTQLEYRRLYSVYLNYVFAY		WP_187866638.1 SLSTLNNTYNSITTTASNTPNSPFLKNLISQSTNPNNPGGLQAVYQVNQSAYSQLLSATQ	471
		CAB53535.1 SLSNLNNTYNSITTTASNTPNSPFLKNLISQSTNPNNPGGLQAVYQVNQSAYSQLLSATQ	471
>WRG14092.1 Hop family adhesin HopZ [Helicobacter pylori]		WRD48996.1 SLSTLNNTYNSITTTASNTPNSPFLKNLISQSTNPNNPGGLQAVYQVNQSAYSQLLSATQ	471
MKKTLLLSLSLATSLLNAEDNGFFISAGYQIGEAAQMVKNTGELKKLSDTYENLSNLLTNFNNLNQAVNN		WRE25508.1 SLKDLNNTYNSITTTASNTPNSPFLKNLISQSTNPNNPGGLQAVYQVNQSAYSQLLNATQ	471
ASSPSEINATIDNLKANTQGLTGEKTNSPAYQAVYLALNAAVGLWNVIAYNVQCGPGNSGQASVIFEGQP		WRD21556.1 SLSTLNNTYNSITTTASNTPNSPFLKNLISQSTNPNNPGGLQAVYQVNQSAYSQLLSATQ	471
GHNSSSINCNLTNYNNGVSGPLSINNMKNLNDAYQVLQQALKQGVPTLNNTNQQIEVKVTTQTNGQNSKE		WP_042636806.1 SLSTLNNTYNSITTTASNTPNSPFLKNLISQSTNPNNPGGLQAVYQVNQSAYSQLLSATQ	471
TTTTTTTNDAQTLLQEASKMISVLTTNCPWVNHNPGQNGGAPWGLDTAGNVCQVFATEFSAVTSMIKNAQ		WP_340221016.1 SLSTLNNTYNSITTTASNTPNSPFLKNLISQSTNPNNPGGLQAVYQVNQSAYSQLLSATQ	471
EIVTQAQSLNNQQNNQNALQDFNPYTSADRAFAQNMLNHAQAQAKILELADQMKKDLNTIPSQFITNYLA		WP_128078372.1 SLSTLNNTYNSITTTASNTPNSPFLKNLISQSTNPNNPGGLQAVYQVNQSAYSQLLSATQ	471
ACRSDGTTPNQGVTSNTWGAGCAYVEETITALNNSLAHFGTQAEQIKQSELLARTILDFRGSLSTLNNTY		WRA01802.1 SLSTLNSTYNSITTTASNTPNSPFLKNLISQSTNPNNPGGLQAVYQVNQSAYSQLLSATQ	471
NSITTTASNTPNSPFLKNLISQSTNPNNPGGLQAVYQVNQSAYSQLLSATQELGHNPFRRVGLISSQTNN		WP_245016114.1 SLSNLNNTYNSITTTASNTPNSPFLKNLISQSTNPNNPEGLKTVYQLNQSAYSQLLSATQ	471
GAMNGIGVQVGYKQFFGEKRRWGLRYYGFFDYNHAYIKSSFFNSASDVFTYGVGTDVLYNFINDKTTKNS		WP_279955444.1 SLSNLNNTYNSITTTASNTPNSPFLKNLISQSTNPNNPEGLKTVYQLNQSAYSQLLSATQ	471
KISFGVFGGIALAGTSWLNSQYVNLATFNNFYSAKMNVANFQFLFNLGLRMNLAKNKKKASDHAAQHGVE		WP_140595725.1 SLSNLNNTYNSITTTASNTPNSPFLKNLISQSTNPNNPEGLKTVYQLNQSAYSQLLSATQ	471
LGVKIPTINTNYYSLLGTQLQYRRLYSVYLNYVFAY		WP_154474462.1 SLSHLNNTYNSITTTASNTPNSPFLKNLISQSTNPNNPEGLKTVYQLNQSAYSQLLSATQ	471
		WQY55430.1 SLSTLNNTYNSITTTASNTPNSPFLKNLISQSTNPNNPGGLQAVYQVNQSAYSQLLNATQ	471
>WRG05633.1 Hop family adhesin HopZ [Helicobacter pylori]		WP_108297772.1 SLSNLNSTYNSITTTASNTPDSPFLKNLISQSTNPNNPGGLQAVYQVNQSAYSQLLSATQ	471
MKKTLLLSLSLASSLLNAEDNGFFISAGYQIGEAAQMVKNTGELKKLSDTYENLSNLLNNFNNLNRAVTN		WQX15803.1 SLSNLNSTYNSITTTASNTPDSPFLKNLISQSTNPNNPGGLQAVYQVNQSAYSQLLSATQ	471
ASSPSEINATIDNLKANTQGLIGEKTNSPAYQAVYLALNAAVGLWNVIAYNVQCGPGKSEQQSVIFDGQP		WQW66677.1 SLSTLNSTYNSITTTASNTPNSPFLKNLISQSTNPNNPGGLQAVYQVNQSAYSQLLSATQ	471
GHNSNSINCNLTGYENGVSGPLSIENFRKLNNAYQVLQQALKQGVPALNNTSQKIEVTVTTQTNGQTSKE		WP_279963300.1 SLSTLNNTYNSITTTASNTPNSPFLKNLISQSTNPNNPEGLKTVYQLNQSAYSQLLSATQ	471
TTTTTTTNDAQTLLQEASKMISVLTTNCPWVNTTHNSNGGAPWNLNTTGNVCQVFATEFRAVTSMIKNAQ		WP_120989491.1 SLSTLNNTYNSITTTASNTPNSPFLKNLISQSTNPNNPGGLQAVYQVNQSAYSQLLSATQ	471
EIVTQAQSLNNQQSNQNAPQDFNPYTSADRAFAQNMLNHAQAQAKMLELADQMKKDLDTIPSQFITNYLA		WP_340215586.1 SLSTLNNTYNSITTTASNTPNSPFLKNLISQSTNPNNPGGLQAVYQVNQSAYSQLLSATQ	471
ACRSDGTTPSQGVTSNTWGAGCAYVEETITALNNSLAHFGTQAEQIKQSELLARTILDFRGSLSNLNSTY		WP_140615093.1 SLSTLNNTYNSITTTASNTPNSPFLKNLISQSTNPNNPEGLKTVYQLNQSAYSQLLSATQ	471
NSITTTASNTPNSPFLKNLISQSTNPNNPGGLQAVYQVNQSAYSQLLSATQELGHNPFRRVGLISSQTNN		WQW82352.1 SLSTLNNTYNSITTTASNTPNSPFLKNLISQSTNPNNPRGLQAVYQVNQSAYSQLLSATQ	471
GAMNGIGVQIGYKQFFGEKRRWGLRYYGFFDYNHAYIKSSFFNSASDVFTYGVGTDVLYNFINDKATKNN		WRE84780.1 SLSTLNNTYNSITTTASNTPNSPFLKNLISQSTNPNNPGGLQAVYQVNQSAYSQLLSATQ	471
KISFGVFGGIALAGTSWLNSQYVNLATFNNFYSAKMNVANFQFLFNLGLRMNLAKNKKKASDHAAQHGVE		WRG05633.1 SLSNLNSTYNSITTTASNTPNSPFLKNLISQSTNPNNPGGLQAVYQVNQSAYSQLLSATQ	471
LGVKIPTINTNYYSLLGTQLQYRRLYSVYLNYVFAY		WP_101007659.1 SLSTLNNTYNSITTTASNTPDSPFLKNLISQSTNPNNPGGLQAVYQVNQSAYSQLLSATQ	471
		WP_127944904.1 SLSTLNNTYNSITTTASNTPDSPFLKNLISQSTNPNNPGGLQAVYQVNQSAYSQLLSATQ	471
>WRG03382.1 Hop family adhesin HopZ [Helicobacter pylori]		WQW85843.1 SLSTLNNTYNSITTTASNTPDSPFLKNLISQSTNPNNPGGLQAVYQVNQSAYSQLLSATQ	471
MHEKNPFTLSLSLASSLLNAEDNGFFISAGYQIGEAAQMVKNTGELKKLSDTYENLSNLLSNFNNLNRAV		WP_140498902.1 SLSTLNNTYNSITTTASNTPNSPFLKNLISQSTNPNNPGGLQAVYQVNQSAYSQLLSATQ	471
TNASSPSEINAAIDNLKANTQGLTGEKTNSPAYQAVYLALNAAVGLWNVIAYNVQCGPGKSGQQSVTFEG		WP_208388726.1 SLSTLNNTYNSITTTASNTPNSPFLKNLISQSTNPNNPGGLQAVYQVNQSAYSQLLSATQ	471
QPGHNSSSINCNLTGYDNGVSGPLSIDNFKKLNNAYQVLQQALKQGVPALNNTNQKIEVKVTTQTNGASK		WRF66474.1 SLSTLNNTYNSITTTASNTPDSPFLKNLISQSTNPNNPGGLQAVYQVNQSAYSQLLSATQ	471
SETTTTTTNDAQTLLQEANKMISVLTTNCPWVNHSQEQNGGAPWGLNTAGNVCQVFATEFSAVTSMIKNA		WP_097687268.1 SLNTLNNTYNSITTTASNTPNSPFLKNLISQSTNPNNPGGLQAVYQVNQSAYSQLLSATQ	471
QEIVTQAQSLNQQSNQNAPQDFNPYTSADRAFAQNMLNHAQAQAKILELAAQMKKDLDTIPSQFITNYLA		WP_128076363.1 SLSTLNSTYNSITTTASNTPNSPFLKNLISQSTNPNNPGGLQAVYQVNQSAYSQLLSATQ	471
ACRSDGTTPSQGVTNNTWGAGCAYVEETITALNNSLAHFGTQAEQIKQSELLARTILDFRGSLSTLNNTY		WRG15496.1 SLSTLNSTYNSITTTASNTPNSPFLKNLISQSTNPNNPGGLQAVYQVNQSAYSQLLSATQ	471
NSITTTASNTPNSPFLKNLISQSTNPNNPGGLQAVYQVNQSAYSQLLSATQELGHNPFRRFGLISSQTNN		WP_140598822.1 SLSTLNNTYNSITTTASNTPDSPFLKNLISQSTNPNNPGGLQAVYQVNQSAYSQLLSATQ	471
GAMNGIGVQVGYKQFFGEKRKWGLRYYGFFDYNHAYIKSSFFNSASDVFTYGVGTDVLYNFINDKATKNN		WP_165551526.1 SLSTLNNTYNSITTTASNTPNSPFLKNLISQSTNPNNPGGLQAVYQVNQSAYSQLLSATQ	471
KISFGVFGGIALAGTSWLNSQYVNLATFNNFYSAKMNVANFQFLFNLGLRMNLAKNKKKASDHAAQHGVE		WP_237776530.1 SLSTLNNTYNSITTTASNTPNSPFLKNLISQSTNPNNPGGLQAVYQVNQSAYSQLLSATQ	471
LGVKIPTINTNYYSLLGTQLEYRRLYSVYLNYVFAY		WQW51004.1 SLSTLNNTYNSITTTASNTPNSPFLKNLISQSTNPNNPGGLQAVYQVNQSAYSQLLSATQ	471
		WP_322537833.1 SLSTLNNTYNSITTTASNTPNSPFLKNLISQSTNPNNPGGLQAVYQVNQSAYSQLLSATQ	471
>WRF72300.1 Hop family adhesin HopZ [Helicobacter pylori]		WP_305865554.1 SLSTLNNTYNSITTTASNTPNSPFLKNLISQSTNPNNPGGLQAVYQVNQSAYSQLLSATQ	471
MKKTFLLSLSLASSLLNAEDNGFFISAGYQIGEAAQMVKNTGELKRLSDTYENLSNLLTNFNNLNQAVKN		WRE19212.1 SLSTLNSTYNSITTTASNTPNSPFLKNLISQSTNPNNPGGLQAVYQVNQSAYSQLLSATQ	471
ASSPSEINAAIDNLKANTQGLTGEKTNSPAYQAVYLALNAAVGLWNVIAYNVQCGPGNSGQQSVTFDGQP		WP_097686646.1 SLSNLNSTYNSITTTASNTPNSPFLKNLISQSTNPNNPGGLQAVYQVNQSAYSQLLSATQ	471
GHNSSSINCNLTGYSNGVSGPLSIDNMKKLNDAYQVLQQALKQGVPALNNTNQKIEVKVTTQTNGQTSKE		WP_127943327.1 SLSTLNNTYNSITTTASNTPNSPFLKNLISQSTNPNNPGGLQAVYQVNQSAYSQLLSATQ	471
TTTTTTNDAQTLLQEASKMISVLTTNCPWVNHNQGQNGGAPWGLDTAGNVCQVFATEFSAVTSMIKNAQE		WP_000752074.1 SLSNLNSTYNSITTTASNTPDSPFLKNLISQSTNPNNPGGLQAVYQVNQSAYSQLLSATQ	471
IVTQAQSLNTNQQSNQNAPQDFNPYTSADKAFAQNMLNRAQAQAKMLELAAQMKKDLNTIPRQFITNYLA		WP_164531599.1 SLSNLNSTYNSITTTASNTPNSPFLKNLISQSTNPNNPGGLQAVYQVNQSAYSQLLSATQ	471
ACRSDGTTPSEGVTNNTWGAGCAYVEETITALNNSLVHFGTQAEQIKQSELLARTILDFRGSLSTLNNTY		WRC06221.1 SLSTLNNTYNSITTTASNTPNSPFLKNLISQSTNPNNPGGLQAVYQVNQSAYSQLLSATQ	471
NSITTTASNTPNSPFLKNLISQSTNPNNPGGLQAVYQVNQSAYSQLLSATQELGHNPFRRVGLISSQTNN		WP_097695922.1 SLSTLNSTYNSITTTASNTPNSPFLKNLISQSTNPNNPGGLQAVYQVNQSAYSQLLSATQ	471
GAMNGIGVQVGYKQFFGEKRRWGLRYYGFFDYNHAYIKSSFFNSASDVFTYGVGTDVLYNFINDKTTKNN		WQU68145.1 SLSTLNSTYNSITTTASNTPNSPFLKNLISQSTNPNNPGGLQAVYQVNQSAYSQLLSATQ	471
KISFGVFGGIALAGTSWLNSQYVNLATFNNFYSAKMNVANFQFLFNLGLRMNLAKNKKKASDHAAQHGVE		WQZ22868.1 SLSTLNNTYNSITTTASNTPNSPFLKNLISQSTNPNNPGGLQAVYQVNQSAYSQLLSATQ	471
LGVKIPTINTNYYSLLGTQLQYRRLYSVYLNYVFAY		WP_139535719.1 SLSTLNNTYNSITTTASNTPNSPFLKNLISQSTNPNNPGGLQAVYQVNQSAYSQLLSATQ	471
		WP_139519893.1 SLSTLNNTYNSITTTASNTPNSPFLKNLISQSTNPNNPGGLQAVYQVNQSAYSQLLSATQ	471
>WRF66474.1 Hop family adhesin HopZ [Helicobacter pylori]		WRC58825.1 SLSNLNNTYNSITTTASNTPNSPFLKNLISQSTNPNSPEGLKTVYQLNQSAYSQLLSATQ	471
MKKTLLLSLSLSLASSLLNAEDNGFFISAGYQIGEAAQMVKNTGELKKLSDTYENLSNLLNNFNNLNQAV		WRC40344.1 SLSNLNNTYNSITTTASNTPNSPFLKNLISQSTNPNSPEGLKTVYQVNQSAYSQLLSATQ	471
TNASSPSEINATIDNLKANTQGLIGEKTNSPAYQAVYLALNAAVGLWNVIAYNVQCGPGNSGQASVTFED		WP_108313701.1 SLSNLNNTYNSITTTASNTPNSPFLKNLISQSTNPNNPEGLQAVYQVNQSAYSQLLSATQ	471
QPGHNSSSINCNLTGYNNEVSGPLSIENFKKLNNAYQVLQQALKQGVPTLNNTDQKIEVKVTTQTNGASK		WP_140539477.1 SLSNLNNTYNSITTTASNTPNSPFLKNLISQSTNPNNPGGLQAVYQVNQSTYSQLLSATQ	471
SETTTTTTNDAQTLLQEASKMIDVLTTNCPWVNHNPRQNGGAPWGLNTAGNVCQVFATEFSAVTSMIKNA		WQX32675.1 SLSNLNSTYNSITTTASNTPDSPFLKNLISQSTNPNNPGGLQAVYQVNQSAYSQLLSATQ	471
QEIVTQAQSLNQQSNQNVPQDFNPYTSADRAFAQNMLNRTQAQAKILELADQMKKDLNTIPSQFITNYLA		WP_305869520.1 SLSTLNNTYNSITTTASNTPNSPFLKNLISQSTNPNNPGGLQAVYQVNQSAYSQLLSATQ	471
ACRNDGTTPSQGVTNNTWGAGCAYVEETITALNNSLAHFGTQAEQIKQSELLARTILDFRGSLSTLNNTY		WP_131141193.1 SLSTLNNTYNSITTTASNTPNSPFLKNLISQSTNPNNPGGLQAVYQVNQSAYSQLLSATQ	471
NSITTTASNTPDSPFLKNLISQSTNPNNPGGLQAVYQVNQSAYSQLLSATQELGHNPFRRVGLISSQTNN		WRG03382.1 SLSTLNNTYNSITTTASNTPNSPFLKNLISQSTNPNNPGGLQAVYQVNQSAYSQLLSATQ	471
GAMNGIGVQVGYKQFFGEKRRWGARYYGFFDYNHAYIKSSFFNSASDVFTYGVGTDVLYNFINDKATKNS		WQW73049.1 SLSTLNNTYNSITTTASNTPNSPFLKNLISQSTNPNNPGGLQAVYQVNQSAYSQLLSATQ	471
KISFGVFGGIALAGTSWLNSQYVNLATFNNFYSAKMNVANFQFLFNLGLRMNLAKNKKKASDHVAQHGVE		WRC42452.1 SLSNLNNTYNSITTTASNTPDSPFLKNLISQSTNPNNPGGLQAVYQVNQSAYSQLLNATQ	471
LGVKIPTINTNYYSLLGTQLQYRRLYSVYLNYVFAY		WQX37007.1 SLSNLNNTYNSITTTASNTPNSPFLKNLISQSTNPNNPGGLQAVYQVNQNAYSQLLSATQ	471
		WP_140568212.1 SLSNLNNTYNSITTTASNTPDSPFLKNLISQSTNPNNPEGLKTVYQLNQSAYSQLLSATQ	471
>WRE84780.1 Hop family adhesin HopZ [Helicobacter pylori]		WP_127965119.1 SLSTLNNTYNSITTTASNTPNSPFLKNLISQSTNPNNPGGLQAVYQVNQSAYSQLLSATQ	471
MHEKNPFTLSLSLASSLLNAEDNGFFISTGYQIGEAAQMVKNTGELKKLSDTYENLSNLLNNFNNLNQAV		WP_187916454.1 SLSTLNNTYNSITTTASNTPNSPFLKNLISQSTNPNNPGGLQAVYQVNQSAYSQLLSATQ	471
TNASSPSEINAAIDNLKANTQGLVGEKTNSPAYQAVYLALNAAVGLWNVIAYNVQCGPGTSGQQSVTFED		WQW70936.1 SLSNLNNTYNSITTTASNTPNSPFLKNLISQSTNPNNPGGLQAVYQVNQSAYSQLLSATQ	471
QPGHNSNSINCNLTGFNNGVSGPLSIDNFKQLNQAYQVLQQALKQGVPTLNNTNQKIEVKVTTQINGQIS		WP_000752087.1 SLKDLNSTYNSITTTASNTPNSPFLKDLISQSTNPNNPGGLQAVYQVNQSAYSQLLSATQ	471
KKTTTTTNDAQNLLQEASKMISVLTTNCPWVNHSQGQNGGAPWGLNTAGNVCQVFATEFSAVTSMIKNAQ		WP_115044832.1 SLSTLNNTYNSITTTASNTPNSPFLKNLISQSTNPNNPEGLQAVYQVNQSAYSQLLSATQ	471
EIVTQAQSLNNQQSNQNAPQDFNPYTSADRAFAQNMLNHAQAQAKMLELAAQMKKDLNTIPSQFITNYLA		WP_127924388.1 SLSTLNNTYNSITTTASNTPNSPFLKNLISQSTNPNNPGGLQAVYQVNQSAYSQLLSATQ	471
ACRTDGTTPSQGVTSNTWGAGCAYVEETITALNNSLAHFGTQAEQIKQSELLARTILDFRGSLSTLNNTY		WRF72300.1 SLSTLNNTYNSITTTASNTPNSPFLKNLISQSTNPNNPGGLQAVYQVNQSAYSQLLSATQ	471
NSITTTASNTPNSPFLKNLISQSTNPNNPGGLQAVYQVNQSAYSQLLSATQELGRNPFRRVGLISSQTNN		WP_128004820.1 SLSTLNNTYNSITTTASNTPNSPFLKNLISQSTNPNNPGGLQAVYQVNQSAYSQLLSATQ	471
GAMNGIGVQVGYKQFFGEKRRWGLRYYGFFDYNHAYIKSSFFNSASDVFTYGVGTDVLYNFINDKATKNN		WQW87243.1 SLSTLNNTYNSITTTASNTPNSPFLKNLISQSTNPNNPGGLQAVYQVNQSAYSQLLSATQ	471
KISFGVFGGIALAGTSWLNSQYVNLATFNNFYSAKMNVANFQFLFNLGLRMNLAKNKKKASDHAAQHGVE		WQW59513.1 SLSNLNNTYNSITTTASNTPNSPFLKNLISQSTNPNNPGGLQAVYQVNQSAYSQLLSATQ	471
LGVKIPTINTNYYSLLGAQLQYRRLYSVYLNYVFAY		WRG14092.1 SLSTLNNTYNSITTTASNTPNSPFLKNLISQSTNPNNPGGLQAVYQVNQSAYSQLLSATQ	471
		WP_120939733.1 SLKDLNNTYNSITTTASNTPNSPFLKNLISQSTNPNNPGGLQAVYQVNQSAYSQLLSATQ	471
>WRE51656.1 Hop family adhesin HopZ [Helicobacter pylori]		WP_038418922.1 SLSTLNNTYNSITTTASNTPNSPFLKNLISQSTNPNNPGGLQAVYQVNQSAYSQLLSATQ	471
MKKTLLLSLSLSLAASLLNAEDNGFFISAGYQIGEAAQMVKNTGELKKLSDTYENLSNLLSNFNNLNQAV		WP_187848936.1 SLSTLNNTYNSITTTASNTPNSPFLKNLISQSTNPNNPGGLQAVYQVNQNAYSQLLSATQ	471
TNASSPSEINAAIDNLKANTQGLTGEKTNSPAYQAVYLALNAAVGLWNVIAYNVQCGPGNSGEQSVTFDG		WP_103212055.1 SLSTLNSTYNSITTTASNTPNSPFLKNLISQSTNPNNPGGLQAVYQVNQSAYSQLLSATQ	471
QPGHNSSSINCNLTGYNNGVSGPLSIENFKQLNNAYQVLQQALKQGVPVLNNTSQQITVSVITQTGGQTS		OWT34658.1 SLSTLNSTYNSITTTASNTPNSPFLKNLISQSTNPNNPGGLQAVYQVNQSAYSQLLSATQ	471
KETTTITNDAQTLLQKASKMISVLTTNCPWVNHNQGQNGGAPWGLNTAGNVCQVFATEFSAVTSMIKNAQ		WP_039083736.1 SLKDLNSTYNSITTTASNTPNSPFLKNLISQSTNPNNPGGLQAVYQVNQSAYSQLLSATQ	471
EIVTQAQSLNNQQSNQSAPQDFNPYTSSDRAFAQNMLNHAQAQAKILELADQMKKDLNTIPSQFITNYLA		WP_097698651.1 SLSTLNNTYNSITTTASNTPNSPFLKNLISQSTNPNNPGGLQAVYQVNQSAYSQLLSATQ	471
ACRSDGTTPSQGVTPNTWGAGCAYVEETITALNNSLAHFGTQAEQIKQSELLARTILDFRGSLSTLNNTY		WP_305859639.1 SLSTLNNTYNSITTTASNTPNSPFLKNLISQSTNPNNPGGLQAVYQVNQSAYSQLLNATQ	471
NSITTTASNTPNSPFLKNLISQSTNPNNPGGLQAVYQVNQSAYSQLLSATQELGHNPFRRVGLISSQTNN		WP_053577302.1 SLSTLNNTYNSITTTASNTPNSPFLKNLISQSTNPNNPGGLQAVYQVNQSAYSQLLSATQ	471
GAMNGIGVQIGYKQFFGEKRRWGARYYGFFDYNHAYIKSSFFNSASDVFTYGVGTDVLYNFINDKATKNN		WP_156558496.1 SLKDLNNTYNSITTTASNTPNSPFLKNLISQSTNPNNPGGLQAVYQVNQSAYSQLLSATQ	471
KISFGVFGGIALAGTSWLNSQYVNLATFNNFYSAKMNVANFQFLFNLGLRMNLAKNKKKASDHVAQHGVE		WP_187891414.1 SLSTLNNTYNSITTTASNTPNSPFLKNLISQSTNPNNPGGLQAVYQVNQSAYSQLLSATQ	471
LGVKIPTINTNYYSLLGTQLQYRRLYSVYLNYVFAY		WP_181225938.1 SLSTLNNTYNSITTTASNTPNSQFLKNLISQSTNPNNPGGLQAVYQVNQSAYSQLLSATQ	471
		WP_031245547.1 SLSNLNNTYNSITTTASNTPNSPFLKNLISQSTNPNNPGGLQAVYQVNQSAYSQLLNATQ	471
>WRE25508.1 Hop family adhesin HopZ [Helicobacter pylori]		WP_181322721.1 SLSTLNNTYNSITTTASNTPNSPFLKNLISQSTNPNNPGGLQAVYQVNQSAYSQLLSATQ	471
MYEKNLFTLSLSLASSLLNAEDNGFFISAGYQIGEAAQMVKNTGELKKLSDTYENLSNLLTNFNSLNKAV		WP_181326027.1 SLSTLNNTYNSITTTASNTPNSPFLKNLISQSTNPNNPGGLQAVYQVNQSAYSQLLSATQ	471
TNASSPSEINATIDNLKANTQGLIGEKTNSPAYQAVYLALNAAVGLWNVIAYNVQCGPGKSNQSSVIFDG		WRC08366.1 SLSTLNNTYNSITTTASNTPNSPFLKNLISQSTNPNNPGGLQAVYQVNQSAYSQLLSATQ	471
QPGHNSSSINCNLTGYNNEVSGPLSIENFKTLNQAYQTIQQALKQDSGFPVLDNAGKQVTIKVTTQTNGA		WP_202138891.1 SLSNLNNTYNSITTTASNTPNSPFLKNLISQSTNPNNPGGLQAVYQVNQNAYSQLLSATQ	471
TTTTTTNNAQTLLQEASKMIGVLTTNCPWVNTAQGSHGGAPWDLNTNGNVCQVFATEFSAVTSMIKNAQE		WQY49644.1 SLSTLNNTYNSITTTASNTPNSPFLKNLISQSTNPNNPGGLQAVYQVNQSAYSQLLSATQ	471
IVTQAQSLNNNQNNQNAPQDFNPYTSSDRAFAQNMLNHAQAQAKMLELADQMKKDLNTIPSQFITNYLAA		WP_100959868.1 SLSTLNNTYNSITTTASNTPNSPFLKNLISQSTNPNNPGGLQAVYQVNQSAYSQLLSATQ	471
CRNGGGTLPDAGVTNNTWGAGCAYVEETITALNNSLAHFGTQAEQIKQSELLARTILDFRGSLKDLNNTY		WRE51656.1 SLSTLNNTYNSITTTASNTPNSPFLKNLISQSTNPNNPGGLQAVYQVNQSAYSQLLSATQ	471
NSITTTASNTPNSPFLKNLISQSTNPNNPGGLQAVYQVNQSAYSQLLNATQELGHNPFRRVGLISSQTNN		WQZ69705.1 SLSTLNSTYNSITTTASNTPNSPFLKNLISQSTNPNNPGGLQAVYQVNQSAYSQLLSATQ	471
GAMNGIGVQVGYKQFFGEKRRWGLRYYGFFDYNHAYIKSSFFNSASDVFTYGVGTDVLYNFINDKATKNN		WP_120877366.1 SLSNLNNTYNSITTTASNTPDSPFLKNLISQSTNPNNPVGLQAVYQVNQSAYSQLLNATQ	471
KISFGVFGGIALAGTSWLNSQYVNLATFNNFYSAKMNVANFQFLFNLGLRMNLAKNKKKASDHVAQHGVE		WP_187862339.1 SLSTLNNTYNSITTTASNTPDSPFLKNLISQSTNPNNPGGLQAVYQVNQSAYSQLLSATQ	471
LGVKIPTINTNYYSLLGTQLEYRRLYSVYLNYVFAY		WP_305860286.1 SLSTLNNTYNSITTTASNTPNSPFLKNLISQSTNPNNPGGLQAVYRVNQSAYSQLLSATQ	471
		WP_029642635.1 SLSTLNNTYHSITTTASNTPNSPFLKNLISQSTNPNNPVGLQAVYQVNQSAYSQLLSATQ	471
>WRE19212.1 Hop family adhesin HopZ [Helicobacter pylori]		WP_120832818.1 SLSTLNNTYNSITTTASNTPNSPFLKNLISQSTNPNNPGGLQAVYQVNQSAYSQLLSATQ	471
MKKTFLLSLSLASSLLNAEDNGFFISAGYQIGEAAQMVKNTGELKKLSDTYENLSNLLTNFNNLNQAVTN		WQW46047.1 SLSTLNNTYNSITTTASNTPNSPFLKNLISQSTNPNNPGGLQAVYQVNQSAYSQLLSATQ	471
ASSPSEINAAIDNLKANTQGLVGEKTNSPAYQAVYLALNAAVGLWNVIAYNVQCGPGNSGQASVTFEGQP		**. **.**:**********:* ***:*********.* **::**::**.:*****.***
GHESSSINCNLTGYNNGVSGPLSIDNMKKLNDAYQVLQQALKQGVPALNNTNQKIEVKVTTQTNGQTSNE
TTTTTTTNDAQTLLQEASKMIGVLTTNCPWVNTATNSNGGAPWGLNTTGNVCQVFATEFSAVTSMIKNAQ		WP_187866638.1 ELGHNPFRRVGLISSQTNNGAMNGIGVQVGYKQFFGEKRRWGLRYYGFFDYNHAYIKSSF	531
EIVTQAQSLNANQSNQNAPQDFNPYTSADRAFAQNMLNHAQAQAKMLELAAQMKKDLNTIPSQFITNYLA		CAB53535.1 ELGRNPFRRVGLISSQTNNGAMNGIGVQIGYKQFFGEKRRWGLRYYGFFDYNHAYIKSSF	531
ACRSDGTTPSQGVTSNTWGAGCAYVEETITALNNSLAHFGTQAEQIKQSELLARTILDFRGSLSTLNSTY		WRD48996.1 ELGHNPFRRVGLISSQTNNGAMNGIGVQVGYKQFFGEKRRWGLRYYGFFDYNHAYIKSSF	531
NSITTTASNTPNSPFLKNLISQSTNPNNPGGLQAVYQVNQSAYSQLLSATQELGHNPFRRVGLISSQTNN		WRE25508.1 ELGHNPFRRVGLISSQTNNGAMNGIGVQVGYKQFFGEKRRWGLRYYGFFDYNHAYIKSSF	531
GAMNGIGVQVGYKQFFGEKRRWGLRYYGFFDYNHAYIKSSFFNSASDVFTYGVGTDVLYNFINDKATKNS		WRD21556.1 ELGHNPFRRFGIISSQTNNGAMNGIGVQIGYKQFFGEKRRWGLRYYGFFDYNHAYIKSSF	531
KISFGVFGGIALAGTSWLNSQYVNLATFNNFYSAKMNVANFQFLFNLGLRMNLAKNKKKASDHAAQHGVE		WP_042636806.1 ELGHNPFRRVGLISSQTNNGAMNGIGVQVGYKQFFGEKRRWGLRYYGFFDYNHAYIKSSF	531
LGVKIPTINTNYYSLLGAQLQYRRLYSVYLNYVFAY		WP_340221016.1 ELGHNPFRRIGLISSQTNNGAMNGIGVQVGYKQFFGEKRRWGLRYYGFFDYNHAYIKSSF	531
		WP_128078372.1 ELGHNPFRRVGLISSQTNNGAMNGIGVQVGYKQFFGEKRRWGLRYYGFFDYNHAYIKSSF	531
>WRD48996.1 Hop family adhesin HopZ [Helicobacter pylori]		WRA01802.1 ELGHNPFRRIGLISSQTNNGAMNGIGVQVGYKQFFGEKRKWGLRYYGFFDYNHAYIKSSF	531
MKKTLLLSLSLASSLLNAEDNGFFISAGYQIGEAAQMVKNTGELKRLSDTYENLSNLLSNFNNLNQAVTN		WP_245016114.1 ELGHNPFRRIGLISSQTNNGAMNGIGVQIGYKQFFGEKKRWGARYYGFFDYNHAYIKSSF	531
ASSPTAINAAIDNLKANTQGLTGEKDNSPAYQAVSLALNAAVGLWNVIAYNVQCGPGNSGEQSVTFEGQP		WP_279955444.1 ELGHNPFRRIGLISSQTNNGAMNGIGVQIGYKQFFGEKKRWGARYYGFFDYNHAYIKSSF	531
GHDSSSINCNLTGYNNGVSGPLSIDNMKKLNDAYQAIQQALKDGNGFPVLDSAGKSVTIKITTQTNGQTS		WP_140595725.1 ELGHNPFRRIGLISSQTNNGAMNGIGVQIGYKQFFGEKKRWGARYYGFFDYNHAYIKSSF	531
KETTTTNNAQTLLQEASKMISVLTTNCPWVNHNPGQNGGAPWGLDTAGNVCQVFATEFSAVTSMIKNAQE		WP_154474462.1 ELGHNPFRRFGLISSQTNNGAMNGIGVQIGYKQFFGEKKRWGARYYGFFDYNHAYIKSSF	531
IVTQAQSLNNQQNNQNAPQDFNPYTSADRAFAQNMLNHAQAQAKMLQLADQIKTNLNAIPSHFVSNYLAA		WQY55430.1 ELGHNPFRRVGIISSQTNNGAMNGIGVQIGYKQFFGEKRKWGLRYYGFFDYNHAYIKSSF	531
CRNGGGTTPNEGVTSNTWGAGCAYVEETITALNNSLAHFGTQAEQIKQSELLARTILDFRGSLSTLNNTY		WP_108297772.1 ELGHNPFRRFGLISSQTNNGAMNGIGVQVGYKQFFGEKRRWGLRYYGFFDYNHAYIKSSF	531
NSITTTASNTPNSPFLKNLISQSTNPNNPGGLQAVYQVNQSAYSQLLSATQELGHNPFRRVGLISSQTNN		WQX15803.1 ELGHNPFRRFGLISSQTNNGAMNGIGVQVGYKQFFGEKRRWGLRYYGFFDYNHAYIKSSF	531
GAMNGIGVQVGYKQFFGEKRRWGLRYYGFFDYNHAYIKSSFFNSASDVFTYGVGTDVLYNFINDKATKNS		WQW66677.1 ELGHNPFRRVGLISSQTNNGAMNGIGVQVGYKQFFGEKRRWGLRYYGFFDYNHAYIKSSF	531
KISFGVFGGIALAGTSWLNSQYVNLATFNNFYSAKMNVANFQFLFNLGLRMNLAKNKKKASDHAAQHGVE		WP_279963300.1 ELGHNPFRRVGLISSQTNNGAMNGIGVQIGYKQFFGEKKRWGARYYGFFDYNHAYIKSSF	531
LGVKIPTINTNYYSLLGTQLEYRRLYSVYLNYVFAY		WP_120989491.1 ELGHNPFRRVGLISSQTNNGAMNGIGVQVGYKQFFGEKRRWGLRYYGFFDYNHAYIKSSF	531
		WP_340215586.1 ELGHNPFRRVGLISSQTNNGAMNGIGVQVGYKQFFGEKRRWGLRYYGFFDYNHAYIKSSF	531
>WRD21556.1 Hop family adhesin HopZ [Helicobacter pylori]		WP_140615093.1 ELGHNPFRRIGLISSQTNNGAMNGIGVQIGYKQFFGEKKRWGARYYGFFDYNHAYIKSSF	531
MKKTLLLSLSLASSLLNAEDNGFFISAGYQIGEAAQMVKNTGELKKLSDTYENLSNLLNNFNNLNRAVTN		WQW82352.1 ELGHNPFRRVGLISSQTNNGAMNGIGVQVGYKQFFGEKRRWGLRYYGFFDYNHAYIKSSF	531
ASSPSAINAAIDNLKANTQGLTGEKDNSPAYQAVSLALNAAVGLWNVIAYNVQCGPGNSGQQSVTFEGQP		WRE84780.1 ELGRNPFRRVGLISSQTNNGAMNGIGVQVGYKQFFGEKRRWGLRYYGFFDYNHAYIKSSF	531
GHNSSSINCNLTGYNNGVSGPLSIDNFKKLNQAYQTIQQALKQDSGFPVLDSAGKQVTITITTQTNGQTT		WRG05633.1 ELGHNPFRRVGLISSQTNNGAMNGIGVQIGYKQFFGEKRRWGLRYYGFFDYNHAYIKSSF	531
TTTTTTTTNAQTLLQEASEMISVLTTNCPWVNHNQGQNGGAPWGLDTAGNVCQVFATEFSAVTSMIKNAQ		WP_101007659.1 ELGHNPFRRVGLISSQTNNGAMNGIGVQIGYKQFFGEKRRWGLRYYGFFDYNHAYIKSSF	531
EIVAQAQSLNQQSNQNAPQDFNPYTSSDRAFAQNMLNHAQAQAKMLELADQIKTNLSTIPEKFVKDYLAA		WP_127944904.1 ELGHNPFRRVGLISSQTNNGAMNGIGVQVGYKQFFGEKRRWGLRYYGFFDYNHAYIKSSF	531
CRNGGGTLPDEGVTSNTWGAGCAYVEETITTLNNSLAHFGTQAEQIKQSELLARTILDFRGSLSTLNNTY		WQW85843.1 ELGHNPFRRVGLISSQTNNGAMNGIGVQVGYKQFFGEKRRWGLRYYGFFDYNHAYIKSSF	531
NSITTTASNTPNSPFLKNLISQSTNPNNPGGLQAVYQVNQSAYSQLLSATQELGHNPFRRFGIISSQTNN		WP_140498902.1 ELGHNPFRRIGLISSQTNNGAMNGIGVQIGYKQFFGEKKRWGARYYGFFDYNHAYIKSSF	531
GAMNGIGVQIGYKQFFGEKRRWGLRYYGFFDYNHAYIKSSFFNSASDVFTYGVGTDVLYNFINDKATKNN		WP_208388726.1 ELGHNPFRRVGLISSQTNNGAMNGIGVQVGYKQFFGEKRRWGLRYYGFFDYNHAYIKSSF	531
KISFGVFGGIALAGTSWLNSQYVNLATFNNFYSAKMNVANFQFLFNLGLRMNLAKNKKKASDHAAQHGVE		WRF66474.1 ELGHNPFRRVGLISSQTNNGAMNGIGVQVGYKQFFGEKRRWGARYYGFFDYNHAYIKSSF	531
LGVKIPTINTNYYSLLGTQLQYRRLYSVYLNYVFAY		WP_097687268.1 ELGHNPFRRVGLISSQTNNGAMNGIGVQVGYKQFFGEKRRWGLRYYGFFDYNHAYIKSSF	531
		WP_128076363.1 ELGHNPFRRVGLISSQTNNGAMNGIGVQVGYKQFFGEKRRWGLRYYGFFDYNHAYIKSSF	531
>WRC58825.1 Hop family adhesin HopZ [Helicobacter pylori]		WRG15496.1 ELGHNPFRRVGLISSQTNNGAMNGIGVQVGYKQFFGEKRRWGLRYYGFFDYNHAYIKSSF	531
MKKTFLLSLSLASPLLNAEDNGFFISAGYQIGEAAQMVKNTGELKKLSDTYENLSNLLTNFNNLNRAVTN		WP_140598822.1 ELGHNPFRRIGLISSQTNNGAMNGIGVQVGYKQFFGEKRRWGLRYYGFFDYNHAYIKSSF	531
ASSPSEINAAIDNLKANTQGLTGEKTNSPAYQAVYLALNAAVGLWNVIAYNVQCGPGNSGQQSVTFNGQP		WP_165551526.1 ELGRNPFRRVGLISSQTNNGAMNGIGVQVGYKQFFGEKRRWGLRYYGFFDYNHAYIKSSF	531
GHDSSSINCNLTGYANGVSGPLSIDNFKKLNDAYQVLQQALKQGVPALNNTTQKIEVKVTTQTNGSSKSE		WP_237776530.1 ELGHNPFRRVGLISSQTNNGAMNGIGVQVGYKQFFGEKRRWGLRYYGFFDYNHAYIKSSF	531
TTTTTTNDAQTLLQEANKMISVLTTNCPWVNHNQGQNGGAPWGLNTAGNVCQVFATEFSAVTSMIKNAQE		WQW51004.1 ELGRNPFRRVGLISSQTNNGAMNGIGVQVGYKQFFGEKRRWGLRYYGFFDYNHAYIKSSF	531
IVTQAQILNANQQNNRNAPQDFNPYTSSDRAFAQNMLNRAQAQAKMLELANQMKNDLDTIPKHFITNYLA		WP_322537833.1 ELGHNPFRRVGLISSQTNNGAMNGIGVQVGYKQFFGEKRRWGLRYYGFFDYNHAYIKSSF	531
ACRTDGTTPSQGVTSNTWGAGCAYVEETITALNNSLAHFGTQAEQIKQSELLARTILDFRGSLSNLNNTY		WP_305865554.1 ELGHNPFRRVGLISSQTNNGAMNGIGVQVGYKQFFGEKRRWGLRYYGFFDYNHAYIKSSF	531
NSITTTASNTPNSPFLKNLISQSTNPNSPEGLKTVYQLNQSAYSQLLSATQELGHNPFRRVGLISSQTNN		WRE19212.1 ELGHNPFRRVGLISSQTNNGAMNGIGVQVGYKQFFGEKRRWGLRYYGFFDYNHAYIKSSF	531
GAMNGIGVQIGYKQFFGEKRRWGLRYYGFLDYNHAYIKSSFFNSASDVFTYGVGTDVLYNFINDKATKNS		WP_097686646.1 ELGHNPFRRIGLISSQTNNGAMNGIGVQVGYKQFFGEKRRWGLRYYGFFDYNHAYIKSSF	531
KISFGVFGGIALAGTSWLNSQYVNLAAFNNFYSAKMNVANFQFLFNLGLRMNLARNKKKASDHAAQHGVE		WP_127943327.1 ELGHNPFRRFGLISSQTNNGAMNGIGVQVGYKQFFGEKRRWGLRYYGFFDYNHAYIKSSF	531
LGVKIPTINTNYYSLLGTQLQYRRLYSVYLNYVFAY		WP_000752074.1 ELGHNPFRRVGLISSQTNNGAMNGIGVQVGYKQFFGEKRRWGLRYYGFFDYNHAYIKSSF	531
		WP_164531599.1 ELGRNPFRRVGLISSQTNNGAMNGIGVQVGYKQFFGEKRRWGLRYYGFFDYNHAYIKSSF	531
>WRC42452.1 Hop family adhesin HopZ [Helicobacter pylori]		WRC06221.1 ELGHNPFRRVGLISSQTNNGAMNGIGVQVGYKQFFGEKRRWGLRYYGFFDYNHAYIKSSF	531
MYEKNPFTLSLSLASSLLNAEDNGFFISAGYQIGEAAQMVKNTGELKKLSDTYENLSNLLNNFNNLNQAV		WP_097695922.1 ELGHNPFRRVGLISSQTNNGAMNGIGVQVGYKQFFGEKRRWGLRYYGFFDYNHAYIKSSF	531
TNASSPSEINAAIDNLKANTQGLTGEKTNSPAYQAVYLALNAAVGLWNVIAYNVQCGPGNSGQQSVTFDD		WQU68145.1 ELGHNPFRRVGLISSQTNNGAMNGIGVQVGYKQFFGEKRRWGLRYYGFFDYNHAYIKSSF	531
QPGHNSSSINCNLTGYNNGVSGPLSIDNFKKLNDAYQVLQQALKQGVPALNNTNQKIEVKVTTQTNGSSK		WQZ22868.1 ELGHNPFRRVGLISSQTNNGAMNGIGVQVGYKQFFGEKRRWGLRYYGFFDYNHAYIKSSF	531
SETTTTTTNDAQTLLQEASKMINVLTTNCPWVNHNQGQNGGAPWGLDTAGNVCQVFATEFSAVTSMIKNA		WP_139535719.1 ELGHNPFRRVGLISSQTNNGAMNGIGVQVGYKQFFGEKRRWGLRYYGFFDYNHAYIKSSF	531
QEIVTQAQSLNQQSNQNAPQDFNPYTSADRAFAQNMLNHAQAQAKMLELANQMKNDLDTIPSQFITNYLA		WP_139519893.1 ELGHNPFRRVGLISSQTNNGAMNGIGVQVGYKQFFGEKRRWGLRYYGFFDYNHAYIKSSF	531
SCKTDGTTPSQGVTNNTWGAGCAYVEETITALNNSLAHFGTQAEQIKQSELLARTILDFRGSLSNLNNTY		WRC58825.1 ELGHNPFRRVGLISSQTNNGAMNGIGVQIGYKQFFGEKRRWGLRYYGFLDYNHAYIKSSF	531
NSITTTASNTPDSPFLKNLISQSTNPNNPGGLQAVYQVNQSAYSQLLNATQELGHNPFRRVGLISSQTNN		WRC40344.1 ELGHNPFRRIGLISSQTNNGAMNGIGVQIGYKQFFGEKRRWGLRYYGFLDYNHAYIKSSF	531
GAMNGIGVQVGYKQFFGEKRRWGLRYYGFFDYNHAYIKSSFFNSASDVFTYGVGTDVLYNFINDKATKNN		WP_108313701.1 ELGHNPFRRVGLISSQTNNGAMNGIGVQVGYKQFFGEKRRWGLRYYGFFDYNHAYIKSSF	531
KISFGVFGGIALAGTSWLNSQYVNLATFNNFYSAKMNVANFQFLFNLGLRMNLAKNKKKASDHAAQHGVE		WP_140539477.1 ELGHNPFRRVGLISSQTNNGAMNGIGVQVGYKQFFGEKRRWGLRYYGFFDYNHAYIKSSF	531
LGVKIPTINTNYYSLLGAQLQYRRLYSVYLNYVFAY		WQX32675.1 ELGHNPFRRVGLISSQTNNGAMNGIGVQVGYKQFFGEKRRWGLRYYGFFDYNHAYIKSSF	531
		WP_305869520.1 ELGRNPFRRVGLISSQTNNGAMNGIGVQVGYKQFFGEKRRWGLRYYGFFDYNHAYIKSSF	531
>WRC40344.1 Hop family adhesin HopZ [Helicobacter pylori]		WP_131141193.1 ELGHNPFRRFGIISSQTNNGTMNGIGVQVGYKQFFGEKRRWGLRYYGFFDYNHAYIKSSF	531
MKKTFLLSLSLSLASSLLNAEDNGFFISAGYQIGEAAQMVKNTGELKKLSDTYENLSNLLSNFNNLNQAV		WRG03382.1 ELGHNPFRRFGLISSQTNNGAMNGIGVQVGYKQFFGEKRKWGLRYYGFFDYNHAYIKSSF	531
TNASSPSEINAAIDNLKANTQGLTGEKDNSPAYQAVYLALNAAVGLWNVIAYNVQCGPGNSGQQSVTFNG		WQW73049.1 ELGHNPFRRVGLISSQTNNGAMNGIGVQVGYKQFFGEKRRWGLRYYGFFDYNHAYIKSSF	531
QPGHNSSSINCNLTGYTNGVSGPLSIDNFKKLNDAYQVLQQALKQGVPALNNTTQKIEVKVTTQTNGSSK		WRC42452.1 ELGHNPFRRVGLISSQTNNGAMNGIGVQVGYKQFFGEKRRWGLRYYGFFDYNHAYIKSSF	531
SETTTTNDAQTLLQEASKMISVLTTNCPWVNHNPGQNGGAPWGLNTAGNVCQVFATEFSAVTSMIKNAQE		WQX37007.1 ELGHNPFRRVGLISSQTNNGAMNGIGVQVGYKQFFGEKRRWGLRYYGFFDYNHAYIKSSF	531
IVTQAQILNANQQNNQNAPQDFNPYTSSDRAFAQNMLNRAQAQAKMLELANQMKNDLGTIPKHFITNYLA		WP_140568212.1 ELGHNPFRRVGLISSQTNNGAMNGIGVQIGYKQFFGEKKRWGARYYGFFDYNHAYIKSSF	531
ACRTDGTTPSQGVTPDTWGAGCAYVEETITALNNSLAHFGTQAEQIKQSELLARTILDFRGSLSNLNNTY		WP_127965119.1 ELGHNPFRRFGLISSQTNNGAMNGIGVQIGYKQFFGEKRRWGLRYYGFFDYNHAYIKSSF	531
NSITTTASNTPNSPFLKNLISQSTNPNSPEGLKTVYQVNQSAYSQLLSATQELGHNPFRRIGLISSQTNN		WP_187916454.1 ELGHNPFRRVGLISSQTNNGAMNGIGVQVGYKQFFGEKRRWGLRYYGFFDYNHAYIKSSF	531
GAMNGIGVQIGYKQFFGEKRRWGLRYYGFLDYNHAYIKSSFFNSASDVFTYGVGTDVLYNFINDKATKNS		WQW70936.1 ELGHNPFRRVGLISSQTNNGAMNGIGVQIGYKQFFGEKRRWGLRYYGFFDYNHAYIKSSF	531
KISFGVFGGIALAGTSWLNSQYVNLATFNNFYSAKMNVANFQFLFNLGLRMNLARNKKKASDHAAQHGVE		WP_000752087.1 ELGHNPFRRVGLISSQTNNGAMNGIGVQIGYKQFFGEKRRWGLRYYGFFDYNHAYIKSSF	531
LGVKIPTINTNYYSLLGTQLQYRRLYSVYLNYVFAY		WP_115044832.1 ELGHNPFRRVGLISSQTNNGAMNGIGVQVGYKQFFGEKRRWGLRYYGFFDYNHAYIKSSF	531
		WP_127924388.1 ELGHNPFRRVGLISSQTNNGAMNGIGVQVGYKQFFGEKRRWGLRYYGFFDYNHAYIKSSF	531
>WRC08366.1 Hop family adhesin HopZ [Helicobacter pylori]		WRF72300.1 ELGHNPFRRVGLISSQTNNGAMNGIGVQVGYKQFFGEKRRWGLRYYGFFDYNHAYIKSSF	531
MYEKNLFTLSLSLASSLLNAEDNGFFISAGYQIGEAAQMVKNTGELKKLSDTYENLSNLLTNFNNLNQAV		WP_128004820.1 ELGRNPFRRVGLISSQTNNGAMNGIGVQVGYKQFFGEKRRWGLRYYGFFDYNHAYIKSSF	531
TNASSPSEINAAIDNLKANTQGLVGEKTNSPAYQAVYLALNAAVGLWNVIAYNVQCGPGKSEQASVTFDG		WQW87243.1 ELGHNPFRRVGLISSQTNNGAMNGIGVQVGYKQFFGEKRRWGLRYYGFFDYNHAYIKSSF	531
QPGHNSSSINCNLTGYNNGVSGPLSIDNFKQLNQAYQTIQQALKQGVPTLNTTQKIEVKVTTQTNGASKS		WQW59513.1 ELGHNPFRRVGLISSQTNNGAMNGIGVQVGYKQFFGEKRRWGLRYYGFFDYNHAYIKSSF	531
ETTTTTNDAQTLLQKASEMISVLTTNCPWVNTASNSNGGAPWGLNTTGNVCQVFATEFSAVTSMIKNAQE		WRG14092.1 ELGHNPFRRVGLISSQTNNGAMNGIGVQVGYKQFFGEKRRWGLRYYGFFDYNHAYIKSSF	531
IVTQAQSLNTNQQNNQNAPQDFNPYTPADRAFAQNMLNHAQAQAKMLELAAQMKKDLNTIPSQFITNYLA		WP_120939733.1 ELGHNPFRRVGLISSQTNNGAMNGIGVQVGYKQFFGEKRRWGLRYYGFFDYNHAYIKSSF	531
ACRTDGTTPSQGVTSNTWGAGCAYVEETITALNNSLAHFGTQAEQIKQSELLVRTILDFRGSLSTLNNTY		WP_038418922.1 ELGHNPFRRFGLISSQTNNGAMNGIGVQVGYKQFFGEKRRWGLRYYGFFDYNHAYIKSSF	531
NSITTTASNTPNSPFLKNLISQSTNPNNPGGLQAVYQVNQSAYSQLLSATQELGRNPFRRVGLISSQTNN		WP_187848936.1 ELGHNPFRRVGLISSQTNNGAMNGIGVQVGYKQFFGEKRRWGLRYYGFFDYNHAYIKSSF	531
GAMNGIGVQVGYKQFFGEKRRWGLRYYGFFDYNHAYIKSSFFNSASDVFTYGVGTDVLYNFINDKATKNS		WP_103212055.1 ELGHNPFRRIGLISSQTNNGAMNGIGVQVGYKQFFGEKRRWGLRYYGFFDYNHAYIKSSF	531
KISFGVFGGIALAGTSWLNSQYVNLATFNNFYSAKMNVANFQFLFNLGLRMNLAKNKKKASDHAAQHGVE		OWT34658.1 ELGHNPFRRIGLISSQTNNGAMNGIGVQVGYKQFFGEKRRWGLRYYGFFDYNHAYIKSSF	531
LGVKIPTINTNYYSLLGTQLEYRRLYSVYLNYVFAY		WP_039083736.1 ELGHNPFRRVGLISSQTNNGAMNGIGVQVGYKQFFGEKRRWGLRYYGFFDYNHAYIKSSF	531
		WP_097698651.1 ELGHNPFRRVGLISSQTNNGAMNGIGVQVGYKQFFGEKRRWGLRYYGFFDYNHAYIKSSF	531
>WRC06221.1 Hop family adhesin HopZ [Helicobacter pylori]		WP_305859639.1 ELGRNPFRRFGLISSQTNNGAMNGIGVQVGYKQFFGEKRRWGLRYYGFFDYNHAYIKSSF	531
MKKTLLLSLSLASSLLNAEDNGFFISAGYQIGEAAQMVKNTGELKKLSDTYENLSNLLNNFNNLNQAVTN		WP_053577302.1 ELGHNPFRRVGLISSQTNNGAMNGIGVQVGYKQFFGEKRRWGLRYYGFFDYNHAYIKSSF	531
ASSPSEINAAIDNLKANTQGLTGEKTNSPAYQAVYLALNAAVGLWNVIAYNVQCGPGNSGQQSVTFDGQP		WP_156558496.1 ELGHNPFRRVGLISSQTNNGAMNGIGVQVGYKQFFGEKRRWGLRYYGFFDYNHAYIKSSF	531
GHNSSSINCNLTGFNNGVSGPLSIENMKKLNDAYQAIQQALKQGVPTLNNTSQKIEVKVTTQTNGASKSE		WP_187891414.1 ELGRNPFRRVGLISSQTNNGAMNGIGVQVGYKQFFGEKRRWGLRYYGFFDYNHAYIKSSF	531
TTTTTTTNDAQTLLQEASKMISVLTTNCPWVNHNLGQNGGAPWGLNTAGNVCQVFATEFSAVTSMIKNAQ		WP_181225938.1 ELGHNPFRRFGLISSQTNNGAMNGIGVQVGYKQFFGEKRRWGLRYYGFFDYNHAYIKSSF	531
EIVTQAQSLNANQNNQNAPQDFNPYTSADRAFAQNMLNHAQAQAKMLELAAQMKKDLNTIPSQFITNYLA		WP_031245547.1 ELGHNPFRRIGLISSQTNNGAMNGIGVQVGYKQFFGEKRRWGLRYYGFFDYNHAYIKSSF	531
ACRSDGTTPNQGVTSNTWGAGCAYVEETITALNNSLAHFGTQAEQIKQSELLARTILDFRGSLSTLNNTY		WP_181322721.1 ELGHNPFRRVGLISSQTNNGAMNGIGVQIGYKQFFGEKRKWGLRYYGFFDYNHAYIKSSF	531
NSITTTASNTPNSPFLKNLISQSTNPNNPGGLQAVYQVNQSAYSQLLSATQELGHNPFRRVGLISSQTNN		WP_181326027.1 ELGHNPFRRVGLISSQTNNGAMNGIGVQIGYKQFFGEKRKWGLRYYGFFDYNHAYIKSSF	531
GAMNGIGVQVGYKQFFGEKRRWGLRYYGFFDYNHAYIKSSFFNSASDVFTYGVGTDVLYNFINDKATKNN		WRC08366.1 ELGRNPFRRVGLISSQTNNGAMNGIGVQVGYKQFFGEKRRWGLRYYGFFDYNHAYIKSSF	531
KISFGVFGGIALAGTSWLNSQYVNLATFNNFYSAKMNVANFQFLFNLGLRMNLAKNKKKASDHAAQHGVE		WP_202138891.1 ELGHNPFRRVGLISSQTNNGAMNGIGVQVGYKQFFGEKRRWGLRYYGFFDYNHAYIKSSF	531
LGVKIPTINTNYYSLLGAQLQYRRLYSVYLNYVFAY		WQY49644.1 ELGHNPFRRVGLISSQTNNGAMNGIGVQVGYKQFFGEKRRWGLRYYGFFDYNHAYIKSSF	531
		WP_100959868.1 ELGHNPFRRVGLISSQTNNGAMNGIGVQIGYKQFFGEKRRWGARYYGFFDYNHAYIKSSF	531
>WRA01802.1 Hop family adhesin HopZ [Helicobacter pylori]		WRE51656.1 ELGHNPFRRVGLISSQTNNGAMNGIGVQIGYKQFFGEKRRWGARYYGFFDYNHAYIKSSF	531
MKKTLLLSLSLASSLLNAEDNGFFISAGYQIGEAAQMVKNTGELKKLSDTYENLSNLLTNFNSLNRAVTN		WQZ69705.1 ELGHNPFRRVGLISSQTNNGAMNGIGVQVGYKQFFGEKRRWGLRYYGFFDYNHAYIKSSF	531
ASSPSEINATIDNLKANTQGLIGEKTNSPAYQAVYLALNAAVGLWNVIAYNVQCGPGNSGQQSVTFDGQP		WP_120877366.1 ELGHNPFRRVGLISSQTNNGAMNGIGVQVGYKQFFGEKRRWGLRYYGFFDYNHAYIKSSF	531
GHDSSSINCNLTGYNNGVSGPLSIENFKQLNQAYQTIQQALKQDSGFPVLDSAGKEVTIKITTQTNGQTS		WP_187862339.1 ELGHNPFRRVGLISSQTNNGAMNGIGVQVGYKQFFGEKRRWGLRYYGFFDYNHAYIKSSF	531
KETTTTTNNAQTLLQEASKMISVLTTNCPWVNHNPGQNGGAPWGLDTAGNVCQVFATEFSAVTSMIKNAQ		WP_305860286.1 ELGHNPFRRVGLISSQTNNGAMNGIGVQVGYKQFFGEKRRWGLRYYGFFDYNHAYIKSSF	531
EIVTQAQSLNRQSNQNAPQDFNPYTSADRAFAQNMLNHAQAQAKMLELADQMKKDLNTIPSQFITNYLAA		WP_029642635.1 ELGHNPFRRVGLISSQTNNGAMNGIGVQVGYKQFFGEKRRWGLRYYGFFDYNHAYIKSSF	531
CRNGGGTLPDAGVTNNTWGAGCAYVEETITALNNSLAHFGTQAEQIKQSELLARTILDFRGSLSTLNSTY		WP_120832818.1 ELGHNPFRRVGLISSQTNNGAMNGIGVQVGYKQFFGEKRRWGLRYYGFFDYNHAYIKSSF	531
NSITTTASNTPNSPFLKNLISQSTNPNNPGGLQAVYQVNQSAYSQLLSATQELGHNPFRRIGLISSQTNN		WQW46047.1 ELGHNPFRRVGLISSQTNNGAMNGIGVQVGYKQFFGEKRRWGLRYYGFFDYNHAYIKSSF	531
GAMNGIGVQVGYKQFFGEKRKWGLRYYGFFDYNHAYIKSSFFNSASDVFTYGVGTDVLYNFINDKATKNN		***:*****.*:********:*******:*********::** *****:***********
KISFGVFGGIALAGTSWLNSQYVNLATFNNFYSAKMNVANFQFLFNLGLRMNLAKNKKKASDHVAQHGVE
LGVKIPTINTNYYSLLGTQLQYRRLYSVYLNYVFAY		WP_187866638.1 FNSASDVFTYGVGTDVLYNFINDKATKNSKISFGVFGGIALAGTSWLNSQYVNLATFNNF	591
		CAB53535.1 FNSASDVFTYGVGTDVLYNFINDKATKNNKISFGVFGGIALAGTSWLNSQYVNLATFNNF	591
>WQZ69705.1 Hop family adhesin HopZ [Helicobacter pylori]		WRD48996.1 FNSASDVFTYGVGTDVLYNFINDKATKNSKISFGVFGGIALAGTSWLNSQYVNLATFNNF	591
MYEKNLFTLSLSLASSLLNAEDNGFFISAGYQIGEAAQMVKNTGELKRLSDTYENLSNLLTNFNNLNQAV		WRE25508.1 FNSASDVFTYGVGTDVLYNFINDKATKNNKISFGVFGGIALAGTSWLNSQYVNLATFNNF	591
TNASSPSEINAAIDNLKANTQGLTGEKTNSPAYQAVYLALNAAVGLWNVIAYNVQCGPGNSGQASVTFDG		WRD21556.1 FNSASDVFTYGVGTDVLYNFINDKATKNNKISFGVFGGIALAGTSWLNSQYVNLATFNNF	591
QPGHDSSSINCNLTSYNNGVSGPLSIENFKKLNDAYQVLQQALKQGVPALNNTNQKIEVKVTTQTNGASK		WP_042636806.1 FNSASDVFTYGVGTDVLYNFINDKTTKNNKISFGVFGGIALAGTSWLNSQYVNLATFNNF	591
SETTTTTNDAQNLLQEASKMISVLTTNCPWVNHNQGQNGGAPWGLDTAGNVCQVFATEFSAVTSMIKNAQ		WP_340221016.1 FNSASDVFTYGVGTDVLYNFINDKATKNSKISFGVFGGIAIAGTSWLNSQYVNLATFNNF	591
EIVTQAQSLNNQQSNQNAPQDFNPYTSADRAFAQNMLNHAQAQAKILELADQMKKDLNTIPKQFVSNYLA		WP_128078372.1 FNSASDVFTYGVGTDVLYNFINDKATKNSKISFGVFGGIALAGTSWLNSQYVNLATFNNF	591
ACRIDGTTPNQGVTSNTWGAGCAYVEETITALNNSLAHFGTQAEQIKQSELLARTILDFRGSLSTLNSTY		WRA01802.1 FNSASDVFTYGVGTDVLYNFINDKATKNNKISFGVFGGIALAGTSWLNSQYVNLATFNNF	591
NSITTTASNTPNSPFLKNLISQSTNPNNPGGLQAVYQVNQSAYSQLLSATQELGHNPFRRVGLISSQTNN		WP_245016114.1 FNSASDVFTYGVGTDVLYNFINDKATKNSKISFGVFGGIALAGTSWLNSQYVNLATFNNF	591
GAMNGIGVQVGYKQFFGEKRRWGLRYYGFFDYNHAYIKSSFFNSASDVFTYGVGTDALYNFINDKATKNS		WP_279955444.1 FNSASDVFTYGVGTDVLYNFINDKATKNSKISFGVFGGIAIAGTSWLNSQYVNLATFNNF	591
KISFGVFGGIALAGTSWLNSQYVNLATFNNFYSAKMNVANFQFLFNLGLRMNLAKNKKKASDHTAQHGVE		WP_140595725.1 FNSASDVFTYGVGTDILYNFINDKATKNSKISFGVFGGIAIAGTSWLNSQYVNLATFNNF	591
LGVKIPTINTNYYSLLGAQLQYRRLYSVYLNYVFAY		WP_154474462.1 FNSASDVFTYGVGTDVLYNFINDKATKNNKISFGVFGGIALAGTSWLNSQYVNLATFNNF	591
		WQY55430.1 FNSASDVFTYGVGTDVLYNFINDKATKNNKISFGVFGGIALAGTSWLNSQYVNLATFNNF	591
>WQZ22868.1 Hop family adhesin HopZ [Helicobacter pylori]		WP_108297772.1 FNSASDVFTYGVGTDVLYNFINDKATKNNKISFGVFGGIALAGTSWLNSQYVNLATFNNF	591
MKKTLLLSLSLASSLLNAEDNGFFISAGYQIGEAAQMVKNTGELKRLSDTYENLSNLLNNFNNLNQAVTN		WQX15803.1 FNSASDVFTYGVGTDVLYNFINDKATKNNKISFGVFGGIALAGTSWLNSQYVNLATFNNF	591
ASSPSEINAAIDNLKANTQGLVGEKTNSPAYQAVYLALNAAVGLWNVIAYNVQCGPGNSGKQSVTFEGQP		WQW66677.1 FNSASDVFTYGVGTDVLYNFINDKATKNSKISFGVFGGIALAGTSWLNSQYVNLATFNNF	591
GHNSSSINCNLTGYNNGVSGPLSIENMEKLNDAYQVLQQALKQGVPALNNTTQEIEVKVTTQTNGSSKSE		WP_279963300.1 FNSASDVFTYGVGTDVLYNFINDKATKNNKISFGVFGGIALAGTSWLNSQYVNLATFNNF	591
TTTTTTTNNAQTLLQEASKMISVLTTNCPWVNHNQGQNGGAPWGLDTAGNVCQVFATEFSAVTSMIKNAQ		WP_120989491.1 FNSASDVFTYGVGTDVLYNFINDKATKNNKISFGVFGGIALAGTSWLNSQYVNLATFNNF	591
EIVTQAQSLNNQQSNQNAPQDFNPYTSADRAFAQNMLNHAQAQAKMLELAAQMKKDLNTIPSQFITNYLA		WP_340215586.1 FNSASDVFTYGVGTDVLYNFINDKTTKNSKISFGVFGGIALAGTSWLNSQYVNLATFNNF	591
ACRSDGTTPNQGVTSNTWGAGCAYVEETITALNNSLAHFGTQAEQIKQSELLARTILDFRGSLSTLNNTY		WP_140615093.1 FNSASDVFTYGVGTDVLYNFINDKATKNSKISFGVFGGIALAGTSWLNSQYVNLATFNNF	591
NSITTTASNTPNSPFLKNLISQSTNPNNPGGLQAVYQVNQSAYSQLLSATQELGHNPFRRVGLISSQTNN		WQW82352.1 FNSASDVFTYGVGTDVLYNFINDKATKNSKISFGVFGGIALAGTSWLNSQYVNLATFNNF	591
GAMNGIGVQVGYKQFFGEKRRWGLRYYGFFDYNHAYIKSSFFNSASDVFTYGVGTDVLYNFINDKATKNN		WRE84780.1 FNSASDVFTYGVGTDVLYNFINDKATKNNKISFGVFGGIALAGTSWLNSQYVNLATFNNF	591
KISFGVFGGIALAGTSWLNSQYVNLATFNNFYSAKMNVANFQFLFNLGLRMNLAKNKKKASDHAAQHGVE		WRG05633.1 FNSASDVFTYGVGTDVLYNFINDKATKNNKISFGVFGGIALAGTSWLNSQYVNLATFNNF	591
LGVKIPTINTNYYSLLGTQLQYRRLYSVYLNYVFAY		WP_101007659.1 FNSASDVFTYGVGTDVLYNFINDKATKNSKISFGVFGGIALAGTSWLNSQYVNLATFNNF	591
		WP_127944904.1 FNSASDVFTYGVGTDVLYNFINDKATKNNKISFGVFGGIALAGTSWLNSQYVNLATFNNF	591
>WQY55430.1 Hop family adhesin HopZ [Helicobacter pylori]		WQW85843.1 FNSASDVFTYGVGTDVLYNFINDKATKNNKISFGVFGGIALAGTSWLNSQYVNLATFNNF	591
MKKHILSLTLDSLLVSALSAEDNGFFISAGYQIGEAAQMVKNTGELKKLSDTYENLSNLLTNFNNLNQAV		WP_140498902.1 FNSASDVFTYGVGTDVLYNFINDKATKNSKISFGVFGGIALAGTSWLNSQYVNLATFNNF	591
TNASSPSQINAAIDNLKANTQGLTGEKTNSPAYQAVYLALNAAVGLWNVIAFNVQCGPGNSGQQSVTFDG		WP_208388726.1 FNSASDVFTYGVGTDVLYNFINDKATKNSKISFGVFGGIALAGTSWLNSQYVNLATFNNF	591
QPGHNSNSINCNLTGYKNGVSGPLSIDNFKQLNQAYQVLQQALKQGVPALNNTNQKIEVKVTTQTNGASK		WRF66474.1 FNSASDVFTYGVGTDVLYNFINDKATKNSKISFGVFGGIALAGTSWLNSQYVNLATFNNF	591
SETTTTTTNDAQTLLQEASKMISVLTTNCPWVNHNPGQNGGAPWGLNTAGNVCQVFATEFSAVTSMIKNA		WP_097687268.1 FNSASDVFTYGVGTDVLYNFINDKATKNSKISFGVFGGIALAGTSWLNSQYVNLATFNNF	591
QEIVTQAQSLNAQSNQNAPQDFNPYTSADRAFAQNMLNHAQAQAKMLELAAQMKKDLNTIPSQFITNYLA		WP_128076363.1 FNSASDVFTYGVGTDVLYNFINDKATKNSKISFGVFGGIALAGTSWLNSQYVNLATFNNF	591
ACRSDGTTPSQGVTSNTWGAGCAYVEETITALNNSLAHFGTQAEQIKQSELLARTILDFRGSLSTLNNTY		WRG15496.1 FNSASDVFTYGVGTDVLYNFINDKATKNNKISFGVFGGIALAGTSWLNSQYVNLATFNNF	591
NSITTTASNTPNSPFLKNLISQSTNPNNPGGLQAVYQVNQSAYSQLLNATQELGHNPFRRVGIISSQTNN		WP_140598822.1 FNSASDVFTYGVGTDVLYNFINDKATKNSKISFGVFGGIALAGTSWLNSQYVNLATFNNF	591
GAMNGIGVQIGYKQFFGEKRKWGLRYYGFFDYNHAYIKSSFFNSASDVFTYGVGTDVLYNFINDKATKNN		WP_165551526.1 FNSASDVFTYGVGTDVLYNFINDKTTKNNKISFGVFGGIALAGTSWLNSQYVNLATFNNF	591
KISFGVFGGIALAGTSWLNSQYVNLATFNNFYSAKMNVANFQFLFNLGLRMNLAKNKKKASDHAAQHGVE		WP_237776530.1 FNSASDVFTYGVGTDVLYNFINDKATKNNKISFGVFGGIALAGTSWLNSQYVNLATFNNF	591
LGVKIPTINTNYYSLLGTQLEYRRLYSVYLNYVFAY		WQW51004.1 FNSASDVFTYGVGTDVLYNFINDKATKNNKISFGVFGGIALAGTSWLNSQYVNLATFNNF	591
		WP_322537833.1 FNSASDVFTYGVGTDVLYNFINDKTTKNSKISFGVFGGIALAGTSWLNSQYVNLATFNNF	591
>WQY49644.1 Hop family adhesin HopZ [Helicobacter pylori]		WP_305865554.1 FNSASDVFTYGVGTDVLYNFINDKATKNNKISFGVFGGIALAGTSWLNSQYVNLATFNNF	591
MKKTLLLSLSLSLASSLLNAEDNGFFISAGYQIGEAAQMVKNTGELKKLSDTYENLSNLLNNFNNLNQAV		WRE19212.1 FNSASDVFTYGVGTDVLYNFINDKATKNSKISFGVFGGIALAGTSWLNSQYVNLATFNNF	591
TNASSPSEINAAIDNLKANTQGLVGEKTNSPAYQAVYLALNAAVGLWNVIAYNVQCGPGKSGQASVIFEG		WP_097686646.1 FNSASDVFTYGVGTDVLYNFINDKATKNNKISFGVFGGIALAGTSWLNSQYVNLATFNNF	591
QPGHNSSSINCNLTGYNNGVSGPLSIDNMKKLNDAYQTIQQALKQGVPVLNNTDQKIKVKVTTQTSGESK		WP_127943327.1 FNSASDVFTYGVGTDVLYNFINDKATKNNKISFGVFGGIALAGTSWLNSQYVNLATFNNF	591
ETTTTTTNDAQTLLQEASKMIGVLTTNCPWVNHNPGQNGGAPWGLNTAGNVCQVFATEFSAVTSMIKNAQ		WP_000752074.1 FNSASDVFTYGVGTDVLYNFINDKATKNNKISFGVFGGIALAGTSWLNSQYVNLATFNNF	591
EIVAQAQSLNNQQSNQNAPQDFNPYTSADRAFAQNMLNHAQAQAKMLELADQMKKDLNTIPSQFITNYLA		WP_164531599.1 FNSASDVFTYGVGTDVLYNFINDKTTKNNKISFGVFGGIALAGTSWLNSQYVNLATFNNF	591
ACRSDGTTPSQGVTSNTWGAGCAYVEETITALNNSLAHFGTQAEQIKQSELLAHTILDFRGSLSTLNNTY		WRC06221.1 FNSASDVFTYGVGTDVLYNFINDKATKNNKISFGVFGGIALAGTSWLNSQYVNLATFNNF	591
NSITTTASNTPNSPFLKNLISQSTNPNNPGGLQAVYQVNQSAYSQLLSATQELGHNPFRRVGLISSQTNN		WP_097695922.1 FNSASDVFTYGVGTDVLYNFINDKATKNNKISFGVFGGIALAGTSWLNSQYVNLATFNNF	591
GAMNGIGVQVGYKQFFGEKRRWGLRYYGFFDYNHAYIKSSFFNSASDVFTYGVGTDVLYNFINDKATKNS		WQU68145.1 FNSASDVFTYGVGTDVLYNFINDKATKNNKISFGVFGGIALAGTSWLNSQYVNLATFNNF	591
KISFGVFGGIALAGTSWLNSQYVNLATFNNFYSAKMNVANFQFLFNLGLRMNLAKNKKKASDHAAQHGVE		WQZ22868.1 FNSASDVFTYGVGTDVLYNFINDKATKNNKISFGVFGGIALAGTSWLNSQYVNLATFNNF	591
LGVKIPTINTNYYSLLGTQLQYRRLYSVYLNYVFAY		WP_139535719.1 FNSASDVFTYGVGTDVLYNFINDKATKNNKISFGVFGGIALAGTSWLNSQYVNLATFNNF	591
		WP_139519893.1 FNSASDVFTYGVGTDVLYNFINDKATKNNKISFGVFGGIALAGTSWLNSQYVNLATFNNF	591
>WQX37007.1 Hop family adhesin HopZ [Helicobacter pylori]		WRC58825.1 FNSASDVFTYGVGTDVLYNFINDKATKNSKISFGVFGGIALAGTSWLNSQYVNLAAFNNF	591
MYEKNLFTLSLSLASSLLNAEDNGFFISAGYQIGEAAQMVKNTGELKKLSDTYENLSNLLTNFNNLNQAV		WRC40344.1 FNSASDVFTYGVGTDVLYNFINDKATKNSKISFGVFGGIALAGTSWLNSQYVNLATFNNF	591
TNASSPSEINAAIDNLKANTQGLTGEKTNSPAYQAVYLALNATVGLWNVIAYNVQCGPGNSGQQSVTFDG		WP_108313701.1 FNSASDVFTYGVGTDVLYNFINDKATKNNKISFGVFGGIALAGTSWLNSQYVNLATFNNF	591
QPGHNSSSINCNLTGYDNGVSGPLSIENFKTLNDAYQVLQQALKQGVPALNNTSQKIEVKVTTQTNGQSK		WP_140539477.1 FNSASDVFTYGVGTDVLYNFINDKATKNSKISFGVFGGIALAGTSWLNSQYVNLATFNNF	591
ETTTTTTTNDAQTLLQEASKMINVLTTNCPWVNHNPGQNGGAPWDLDTAGNVCQVFATEFSAVTSMIKNA		WQX32675.1 FNSASDVFTYGVGTDVLYNFINDKATKNNKISFGVFGGIALAGTSWLNSQYVNLATFNNF	591
QEIVTQAQSLNQQSNQNAPQDFNPYTSSDRAFAQNMLNHAQAQAKMLELAAQMKKDLNTIPSQFITNYLA		WP_305869520.1 FNSASDVFTYGVGTDVLYNFINDKTTKNSKISFGVFGGIALAGTSWLNSQYVNLATFNNF	591
ACRSDGTTPNQGVTNNTWGAGCAYVEETITALNNSLAHFGTQAEQIKQSELLARTILDFRGSLSNLNNTY		WP_131141193.1 FNSASDVFTYGVGTDVLYNFINDKATKNSKISFGVFGGIALAGTSWLNSQYVNLATFNNF	591
NSITTTASNTPNSPFLKNLISQSTNPNNPGGLQAVYQVNQNAYSQLLSATQELGHNPFRRVGLISSQTNN		WRG03382.1 FNSASDVFTYGVGTDVLYNFINDKATKNNKISFGVFGGIALAGTSWLNSQYVNLATFNNF	591
GAMNGIGVQVGYKQFFGEKRRWGLRYYGFFDYNHAYIKSSFFNSASDVFTYGVGTDVLYNFINDKATKNS		WQW73049.1 FNSASDVFTYGVGTDVLYNFINDKTTKNSKISFGVFGGIALAGTSWLNSQYVNLATFNNF	591
KISFGVFGGIALAGTSWLNSQYVNLATFNNFYSAKMNVANFQFLFNLGLRMNLAKNKKKASDHAAQHGVE		WRC42452.1 FNSASDVFTYGVGTDVLYNFINDKATKNNKISFGVFGGIALAGTSWLNSQYVNLATFNNF	591
LGVKIPTINTNYYSLLGTQLQYRRLYSVYLNYVFAY		WQX37007.1 FNSASDVFTYGVGTDVLYNFINDKATKNSKISFGVFGGIALAGTSWLNSQYVNLATFNNF	591
		WP_140568212.1 FNSASDVFTYGVGTDVLYNFINDKATKNNKISFGVFGGIALAGTSWLNSQYVNLATFNNF	591
>WQX32675.1 Hop family adhesin HopZ [Helicobacter pylori]		WP_127965119.1 FNSASDVFTYGVGTDVLYNFINDKATKNNKISFGVFGGIALAGTSWLNSQYVNLATFNNF	591
MHEKNPFTLSLSLASSLLNAEDNGFFISAGYQIGEAAQMVKNTGELKKLSDTYENLSNLLNNFNNLNQAV		WP_187916454.1 FNSASDVFTYGVGTDVLYNFINDKTTKNSKISFGVFGGIALAGTSWLNSQYVNLATFNNF	591
TNAGSPSQINAAIDNLKANTQGLIGEKTNSPAYQAVYLALNAAVGLWNVIAYNVQCGPGNSGQQSVTFED		WQW70936.1 FNSASDVFTYGVGTDVLYNFINDKATKNSKISFGVFGGIALAGTSWLNSQYVNLATFNNF	591
QPGHNSSSINCNLTGYNNGVSGPLSIDNFKQLNNAYQVLQQALKQGVSALNNTNQKIEVKITTQTNGASK		WP_000752087.1 FNSASDVFTYGVGTDVLYNFINDKATKNNKISFGVFGGIALAGTSWLNSQYVNLATFNNF	591
SETTTTTNNAQTLLQEASKMIDVLTTNCPWVNHNPGQNGGAPWGLDTAGNVCQIFATEFSAVTSMIKNAQ		WP_115044832.1 FNSASDVFTYGVGTDVLYNFINDKATKNNKISFGVFGGIALAGTSWLNSQYVNLATFNNF	591
EIVTQAQSLNANQNNQNAPQDFNPYTSSDRAFAQNMLNHAQAQAKMLELADQMKKDLNTIPSHFITSYLA		WP_127924388.1 FNSASDVFTYGVGTDVLYNFINDKATKNNKISFGVFGGIALAGTSWLNSQYVNLATFNNF	591
ACRSDGTTPSQGVTNNTWGAGCAYVEETITALNNSLAHFGTQAEQIKQSELLARTILDFRGSLSNLNSTY		WRF72300.1 FNSASDVFTYGVGTDVLYNFINDKTTKNNKISFGVFGGIALAGTSWLNSQYVNLATFNNF	591
NSITTTASNTPDSPFLKNLISQSTNPNNPGGLQAVYQVNQSAYSQLLSATQELGHNPFRRVGLISSQTNN		WP_128004820.1 FNSASDVFTYGVGTDVLYNFINDKATKNSKISFGVFGGIALAGTSWLNSQYVNLATFNNF	591
GAMNGIGVQVGYKQFFGEKRRWGLRYYGFFDYNHAYIKSSFFNSASDVFTYGVGTDVLYNFINDKATKNN		WQW87243.1 FNSASDVFTYGVGTDVLYNFINDKATKNNKISFGVFGGIALAGTSWLNSQYVNLATFNNF	591
KISFGVFGGIALAGTSWLNSQYVNLATFNNFYSAKMNVANFQFLFNLGLRMNLARNKKKASDHVAQHGVE		WQW59513.1 FNSASDVFTYGVGTDVLYNFINDKTTKNSKISFGVFGGIALAGTSWLNSQYVNLATFNNF	591
LGVKIPTINTNYYSLLGTQLQYRRLYSVYLNYVFAY		WRG14092.1 FNSASDVFTYGVGTDVLYNFINDKTTKNSKISFGVFGGIALAGTSWLNSQYVNLATFNNF	591
		WP_120939733.1 FNSASDVFTYGVGTDVLYNFINDKATKNSKISFGVFGGIALAGTSWLNSQYVNLATFNNF	591
>WQX15803.1 Hop family adhesin HopZ [Helicobacter pylori]		WP_038418922.1 FNSASDVFTYGVGTDVLYNFINDKATKNNKISFGVFGGIALAGTSWLNSQYVNLATFNNF	591
MYEKNPFTLSLSLASSLLNAEDNGFFISAGYQIGEAAQMVKNTGELKKLSDTYENLSNLLTNFNNLNQAV		WP_187848936.1 FNSASDVFTYGVGTDVLYNFINDKATKNNKISFGVFGGIALAGTSWLNSQYVNLATFNNF	591
TNASSPSEINATIDNLKANTQGLIGEKTNSPAYQAVYLALNAAVGLWNVIAYNVQCGPGNSGQQSVIFDG		WP_103212055.1 FNSASDVFTYGVGTDVLYNFINDKATKNNKISFGVFGGIALAGTSWLNSQYVNLATFNNF	591
QPGHNSSSINCNLTRYNNGVSGPLSIDNMKKLNDAYQTIQQALKQGVPVLNNTSQKIEVKITTQTNGQDS		OWT34658.1 FNSASDVFTYGVGTDVLYNFINDKATKNNKISFGVFGGIALAGTSWLNSQYVNLATFNNF	591
KETTTTTNDAQTLLQEASKMISVLTTNCPWVNHNQGQNGGAPWGLDTAGNVCQVFATEFSAVTSMIKNAQ		WP_039083736.1 FNSASDVFTYGVGTDVLYNFINDKATKNSKISFGVFGGIALAGTSWLNSQYVNLATFNNF	591
EIVTQAQSLNNQQNNQNAPQDFNPYTSADRTFAQNMLNHAQAQAKILELADQMKKDLNTIPSQFITNYLA		WP_097698651.1 FNSASDVFTYGVGTDVLYNFINDKTTKNSKISFGVFGGIALAGTSWLNSQYVNLATFNNF	591
ACRNDGTTPDQGVTNNTWGAGCAYVEETITALNNSLAHFGTQAEQIKQSELLARTILDFRGSLSNLNSTY		WP_305859639.1 FNSASDVFTYGVGTDVLYNFINDKATKNSKISFGVFGGIALAGTSWLNSQYVNLATFNNF	591
NSITTTASNTPDSPFLKNLISQSTNPNNPGGLQAVYQVNQSAYSQLLSATQELGHNPFRRFGLISSQTNN		WP_053577302.1 FNSASDVWTYGVGTDVLYNFINDKTTKNSKISFGVFGGIALAGTSWLNSQYVNLATFNNF	591
GAMNGIGVQVGYKQFFGEKRRWGLRYYGFFDYNHAYIKSSFFNSASDVFTYGVGTDVLYNFINDKATKNN		WP_156558496.1 FNSASDVFTYGVGTDVLYNFINDKATKNSKISFGVFGGIALAGTSWLNSQYVNLATFNNF	591
KISFGVFGGIALAGTSWLNSQYVNLATFNNFYSAKMNVANFQFLFNLGLRMNLARNKKKASDHAAQHGVE		WP_187891414.1 FNSASDVFTYGVGTDVLYNFINDKATKNSKISFGVFGGIALAGTSWLNSQYVNLATFNNF	591
LGVKIPTINTNYYSLLGTQLEYRRLYSVYLNYVFAY		WP_181225938.1 FNSASDVFTYGVGTDVLYNFINDKATKNSKISFGVFGGIALAGTSWLNSQYVNLATFNNF	591
		WP_031245547.1 FNSASDVFTYGVGTDVLYNFINDKTTKNSKISFGVFGGIALAGTSWLNSQYVNLATFNNF	591
>WQW87243.1 Hop family adhesin HopZ [Helicobacter pylori]		WP_181322721.1 FNSASDVFTYGVGTDVLYNFINDKATKNSKISFGVFGGIALAGTSWLNSQYVNLATFNNF	591
MHEKNLFYSLSLASSLLNAEDNGFFISAGYQIGEAAQMVKNTGELKKLSDTYENLSNLLTNFNNLNRAVT		WP_181326027.1 FNSASDVFTYGVGTDVLYNFINDKATKNSKISFGVFGGIALAGTSWLNSQYVNLATFNNF	591
NASSPSEINAAIDNLKANTQGLTGEKTNSPAYQAVYLALNAAVGLWNVIAYNVQCGPGNSGQASVTFDGQ		WRC08366.1 FNSASDVFTYGVGTDVLYNFINDKATKNSKISFGVFGGIALAGTSWLNSQYVNLATFNNF	591
PGHDSSSINCNLTRYNNGVSGPLSIDNFKQLNQAYQVLQQALKQGVPVLNNTNQKIEVKVTTQTNGQTSK		WP_202138891.1 FNSASDVFTYGVGTDVLYNFINDKTTKNSKISFGVFGGIALAGTSWLNSQYVNLATFNNF	591
ETTTTTTNDAQTLLQEASKMISVLTTNCPWVNHNSGQNGGAPWGLDTAGNVCQVFATEFSAVTSMIKNAQ		WQY49644.1 FNSASDVFTYGVGTDVLYNFINDKATKNSKISFGVFGGIALAGTSWLNSQYVNLATFNNF	591
EIVAQAQSLNNQQSNQNAPQDFNPYTSADRAFAQNMLNHAQAQAKMLELAAQMKKDLNTIPSQFITNYLA		WP_100959868.1 FNSASDVFTYGVGTDVLYNFINDKATKNNKISFGVFGGIALAGTSWLNSQYVNLATFNNF	591
ACRSDGTTPSEGVTSNTWGAGCAYVEETITALNNSLAHFGTQAEQIKQSELLARTILDFRGSLSTLNNTY		WRE51656.1 FNSASDVFTYGVGTDVLYNFINDKATKNNKISFGVFGGIALAGTSWLNSQYVNLATFNNF	591
NSITTTASNTPNSPFLKNLISQSTNPNNPGGLQAVYQVNQSAYSQLLSATQELGHNPFRRVGLISSQTNN		WQZ69705.1 FNSASDVFTYGVGTDALYNFINDKATKNSKISFGVFGGIALAGTSWLNSQYVNLATFNNF	591
GAMNGIGVQVGYKQFFGEKRRWGLRYYGFFDYNHAYIKSSFFNSASDVFTYGVGTDVLYNFINDKATKNN		WP_120877366.1 FNSASDVFTYGVGTDVLYNFINDKATKNSKISFGVFGGIALAGTSWLNSQYVNLATFNNF	591
KISFGVFGGIALAGTSWLNSQYVNLATFNNFYSAKMNVANFQFLFNLGLRMNLAKNKKKASDHAAQHGVE		WP_187862339.1 FNSASDVFTYGVGTDVLYNFINDKATKNSKISFGVFGGIALAGTSWLNSQYVNLATFNNF	591
LGVKIPTINTNYYSLLGTQLQYRRLYSVYLNYVFAY		WP_305860286.1 FNSASDVFTYGVGTDVLYNFINDKATKNSKISFGVFGGIALAGTSWLNSQYVNLATFNNF	591
		WP_029642635.1 FNSASDVFTYGVGTDVLYNFINDKATKNSKISFGVFGGIALAGTSWLNSQYVNLATFNNF	591
>WQW85843.1 Hop family adhesin HopZ [Helicobacter pylori]		WP_120832818.1 FNSASDVFTYGVGTDVLYNFINDKATKNSKISFGVFGGIALAGTSWLNSQYVNLATFNNF	591
MHEKNPFTLSLSLASSLLNAEDNGFFISAGYQIGEAAQMVKNTGELKKLSDTYENLSNLLTNFNNLNQAV		WQW46047.1 FNSASDVFTYGVGTDVLYNFINDKATKNSKISFGVFGGIALAGTSWLNSQYVNLATFNNF	591
TNASSPSEINAAIDNLKANTQGLIGEKTNSPAYQAVYLALNAAVGLWNVIAYNVQCGPGKSEGQSVTFEG		*******:******* ********:***.***********:**************:****
QPGHNSSSINCNLTGYNNGVSGPLSIENFEKLNNAYQVLQQALKQGVPALNNTNQKIEVKVTTQTNGQTS
KETTTTTNDAQTLLQEASKMIDVLTTNCPWVNTAHNSNGGAPWGLNTTGNVCQVFATEFSAVTSMIKNAQ		WP_187866638.1 YSAKMNVANFQFLFNLGLRMNLAKNKKKASDHVAQHGVELGVKIPTINTNYYSLLGTQLQ	651
EIVTQAQSLNNQQSNQNAPQDFNPYTSADRAFAQNMLNHAQAQAKMLELAAQMKKDLNTIPSQFITNYLA		CAB53535.1 YSAKMNVANFQFLFNLGLRMNLAKNKKKASDHAAQHGVELGVKIPTINTNYYSLLGAQLQ	651
ACRSDGTTPSEGVTFNTWGAGCAYVEETITALNNSLAHFGTQAEQIKQSELLARTILDFRGSLSTLNNTY		WRD48996.1 YSAKMNVANFQFLFNLGLRMNLAKNKKKASDHAAQHGVELGVKIPTINTNYYSLLGTQLE	651
NSITTTASNTPDSPFLKNLISQSTNPNNPGGLQAVYQVNQSAYSQLLSATQELGHNPFRRVGLISSQTNN		WRE25508.1 YSAKMNVANFQFLFNLGLRMNLAKNKKKASDHVAQHGVELGVKIPTINTNYYSLLGTQLE	651
GAMNGIGVQVGYKQFFGEKRRWGLRYYGFFDYNHAYIKSSFFNSASDVFTYGVGTDVLYNFINDKATKNN		WRD21556.1 YSAKMNVANFQFLFNLGLRMNLAKNKKKASDHAAQHGVELGVKIPTINTNYYSLLGTQLQ	651
KISFGVFGGIALAGTSWLNSQYVNLATFNNFYSAKMNVANFQFLFNLGLRMNLAKNKKKASDHAAQHGVE		WP_042636806.1 YSAKMNVANFQFLFNLGLRMNLARNKKKASDHAAQHGVELGVKIPTINTNYYSLLGTQLQ	651
LGVKIPTINTNYYSLLGTQLQYRRLYSVYLNYVFAY		WP_340221016.1 YSAKMNVANFQFLFNLGLRMNLAKNKKKASDHAAQHGVELGVKIPTINTNYYSLLGTQLQ	651
		WP_128078372.1 YSAKMNVANFQFLFNLGLRMNLAKNKKKASDHAAQHGVELGVKIPTINTNYYSLLGTQLQ	651
>WQW82352.1 Hop family adhesin HopZ [Helicobacter pylori]		WRA01802.1 YSAKMNVANFQFLFNLGLRMNLAKNKKKASDHVAQHGVELGVKIPTINTNYYSLLGTQLQ	651
MKKTFLLSLSLASSLLNAEDNGFFISAGYQIGEAAQMVKNTGELKKLSDTYENLSNLLTNFNNLNQAVTN		WP_245016114.1 YSAKMNVANFQFLFNLGLRMNLARNKKKASDHAAQHGMELGVKIPTINTNYYSLLGTQLQ	651
ASSPSEINAAIDNLKANTQGLTGEKTNSPAYQAVYLALNAAVGLWNVIAYNVQCGPGKSGGQSVTFEDQP		WP_279955444.1 YSAKMNVANFQFLFNLGLRMNLAKNKKKASDHVAQHGVELGVKIPTINTNYYSLLGTQLQ	651
GHNSSSINCNLIGYKNGVSGPLSIDNFKQLNQAYQVLQQALKQGVPTLNNTTQKIEVKVTTQTNGANKSE		WP_140595725.1 YSAKMNVANFQFLFNLGLRMNLAKNKKKASDHAAQHGMELGVKIPTINTNYYSLLGTQLQ	651
TTTTTTNDAQTLLQKASEMISVLTTNCPWVNTNHKSNGGAPWGLNTTGNVCQVFATEFSAVTSMIKNAQE		WP_154474462.1 YSAKMNVANFQFLFNLGLRMNLAKNKKKASDHAAQHGVELGVKIPTINTNYYSLLGTQLQ	651
IVTQAQSLNNQQNNQNAPQDFNPYYTSADRAFAQNMLNHAQAQAKMLELAAQMKKDLNTIPSHFITSYLA		WQY55430.1 YSAKMNVANFQFLFNLGLRMNLAKNKKKASDHAAQHGVELGVKIPTINTNYYSLLGTQLE	651
ACRSDGTTPSQGVTSNTWGAGCAYVEETITALNNSLAHFGTQAEQIKQSELLARTILDFRGSLSTLNNTY		WP_108297772.1 YSAKMNVANFQFLFNLGLRMNLARNKKKASDHAAQHGVELGVKIPTINTNYYSLLGTQLE	651
NSITTTASNTPNSPFLKNLISQSTNPNNPRGLQAVYQVNQSAYSQLLSATQELGHNPFRRVGLISSQTNN		WQX15803.1 YSAKMNVANFQFLFNLGLRMNLARNKKKASDHAAQHGVELGVKIPTINTNYYSLLGTQLE	651
GAMNGIGVQVGYKQFFGEKRRWGLRYYGFFDYNHAYIKSSFFNSASDVFTYGVGTDVLYNFINDKATKNS		WQW66677.1 YSAKMNVANFQFLFNLGLRMNLAKNKKKASDHVAQHGVELGVKIPTINTNYYSLLGTQLQ	651
KISFGVFGGIALAGTSWLNSQYVNLATFNNFYSAKMNVANFQFLFNLGLRMNLAKNKKKASDHAAQHGVE		WP_279963300.1 YSAKMNVANFQFLFNLGLRMNLARNKKKASDHAAQHGMELGVKIPTINTNYYSLLGTQLQ	651
LGVKIPTINTNYYSLLGAQLQYRRLYSVYLNYVFAY		WP_120989491.1 YSAKMNVANFQFLFNLGLRMNLAKNKKKASDHAAQHGVELGVKIPTINTNYYSLLGTQLQ	651
		WP_340215586.1 YSTKMNVANFQFLFNLGLRMNLAKNKKKASDHVAQHGVELGVKIPTINTNYYSLLGAQLE	651
>WQW73049.1 Hop family adhesin HopZ [Helicobacter pylori]		WP_140615093.1 YSTKMNVANFQFLFNLGLRMNLARNKKKASDHAAQHGVELGVKIPTINTNYYSLLGTQLQ	651
MYEKNLFTLSLSLSFLLHAEDNGFFISAGYQIGEAAQMVKNTGELKKLSDTYENLSNLLTNFNNLNQAVT		WQW82352.1 YSAKMNVANFQFLFNLGLRMNLAKNKKKASDHAAQHGVELGVKIPTINTNYYSLLGAQLQ	651
NASSPSEINAAIDNLKANTQGLTGEKTNSPAYQAVYLALNAAVGLWNVIAYNVQCGPGNSGQQSVTFEGQ		WRE84780.1 YSAKMNVANFQFLFNLGLRMNLAKNKKKASDHAAQHGVELGVKIPTINTNYYSLLGAQLQ	651
PGHDSSSINCNLTGYNNGVSGPLSIENFKQLNQAYQVLQQALKQGVPALNNTNQKIEVKVTTQTNGQTSK		WRG05633.1 YSAKMNVANFQFLFNLGLRMNLAKNKKKASDHAAQHGVELGVKIPTINTNYYSLLGTQLQ	651
ETTTTTTTNDAQTLLQEASKMINVLTTNCPWVNHNAGQNGGAPWGLDTAGNVCQVFATEFSAVTSMIKNA		WP_101007659.1 YSAKMNVANFQFLFNLGLRMNLARNKKKASDHAAQHGVELGVKIPTINTNYYSLLGTQLE	651
QEIVTQAQSLNQQSNQNAPQDFNPYTSADRAFAQNMLNHAQAQAKMLELAAQMKKDLNTIPKQFITNYLA		WP_127944904.1 YSAKMNVANFQFLFNLGLRMNLAKNKKKASDHAAQHGVELGVKIPTINTNYYSLLGTQLQ	651
ACRSDGTTPSEGVTSNTWGAGCAYVEETITALNNSLAHFGTQAEQIKQSELLARTILDFRGSLSTLNNTY		WQW85843.1 YSAKMNVANFQFLFNLGLRMNLAKNKKKASDHAAQHGVELGVKIPTINTNYYSLLGTQLQ	651
NSITTTASNTPNSPFLKNLISQSTNPNNPGGLQAVYQVNQSAYSQLLSATQELGHNPFRRVGLISSQTNN		WP_140498902.1 YSAKMNVANFQFLFNLGLRMNLAKNKKKASDHAAQHGVELGVKIPTINTNYYSLLGTQLQ	651
GAMNGIGVQVGYKQFFGEKRRWGLRYYGFFDYNHAYIKSSFFNSASDVFTYGVGTDVLYNFINDKTTKNS		WP_208388726.1 YSAKMNVANFQFLFNLGLRMNLAKNKKKASDHAAQHGVELGVKIPTINTNYYSLLGTQLE	651
KISFGVFGGIALAGTSWLNSQYVNLATFNNFYSAKMNVANFQFLFNLGLRMNLAKNKKKASDHAAQHGVE		WRF66474.1 YSAKMNVANFQFLFNLGLRMNLAKNKKKASDHVAQHGVELGVKIPTINTNYYSLLGTQLQ	651
LGVKIPTINTNYYSLLGTQLQYRRLYSVYLNYVFAY		WP_097687268.1 YSAKMNVANFQFLFNLGLRMNLAKNKKKASDHAAQHGVELGVKIPTINTNYYSLLGTQLQ	651
		WP_128076363.1 YSAKMNVANFQFLFNLGLRMNLAKNKKKASDHAAQHGVELGVKIPTINTNYYSLLGTQLQ	651
>WQW70936.1 Hop family adhesin HopZ [Helicobacter pylori]		WRG15496.1 YSAKMNVANFQFLFNLGLRMNLAKNKKKASDHAAQHGVELGVKIPTINTNYYSLLGTQLE	651
MKKTLLLSLSLASSLLNAEDNGFFISAGYQIGEAAQMVKNTGELKKLSDTYENLSNLLTNFNNLNQAVTN		WP_140598822.1 YSAKMNVANFQFLFNLGLRMNLAKNKKKASDHAAQHGVELGVKIPTINTNYYSLLGTQLQ	651
ASSPSEINAAIDNLKANTQGLIGEKTNSPAYQAVYLALNAAVGLWNVIAYNVQCGPGNSGQQSVTFEGQP		WP_165551526.1 YSAKMNVANFQFLFNLGLRMNLARNKKKASDHAAQHGVELGVKIPTINTNYYSLLGTQLQ	651
GHNSNSINCNLTGYNNGVSGPLSIENFKELNNAYQVLQQALKQGVPTLNNTNQQIEVKVTTQTNGQNSKE		WP_237776530.1 YSAKMNVANFQFLFNLGLRMNLAKNKKKASDHAAQHGVELGVKIPTINTNYYSLLGTQLQ	651
TTTTTTTNNAQTLLQEASKMISVLTTNCPWVNHNQGQNGGAPWGLNTAGNVCQVFATEFSAVTSMIKNAQ		WQW51004.1 YSAKMNVANFQFLFNLGLRMNLAKNKKKASDHAAQHGVELGVKIPTINTNYYSLLGTQLQ	651
EIVTQAQSLNANQSNQNAPQDFNPYTSADRAFAQNMLNHAQAQAKMLELAAQMKKDLNTIPKQFVSNYLA		WP_322537833.1 YSAKMNVANFQFLFNLGLRMNLAKNKKKASDHVAQHGVELGVKIPTINTNYYSLLGTQLE	651
ACRSDGTTPNEGVTSNTWGAGCAYVEETITALNNSLAHFGTQAEQIKQSELLARTILDFRGSLSNLNNTY		WP_305865554.1 YSAKMNVANFQFLFNLGLRMNLAKNKKKASDHAAQHGVELGVKIPTINTNYYSLLGTQLQ	651
NSITTTASNTPNSPFLKNLISQSTNPNNPGGLQAVYQVNQSAYSQLLSATQELGHNPFRRVGLISSQTNN		WRE19212.1 YSAKMNVANFQFLFNLGLRMNLAKNKKKASDHAAQHGVELGVKIPTINTNYYSLLGAQLQ	651
GAMNGIGVQIGYKQFFGEKRRWGLRYYGFFDYNHAYIKSSFFNSASDVFTYGVGTDVLYNFINDKATKNS		WP_097686646.1 YSAKMNVANFQFLFNLGLRMNLARNKKKASDHAVQHGVELGVKIPTINTNYYSLLGTQLQ	651
KISFGVFGGIALAGTSWLNSQYVNLATFNNFYSAKMNVANFQFLFNLGLRMNLAKNKEKASDHAAQHGVE		WP_127943327.1 YSAKMNVANFQFLFNLGLRMNLAKDKKKASDHVAQHGVELGVKIPTINTNYYSLLGTQLQ	651
LGVKIPTINTNYYSLLGTQLQYRRLYSVYLNYVFAY		WP_000752074.1 YSAKMNVANFQFLFNLGLRMNLAKNKKKASDHAAQHGVELGVKIPTINTNYYSLLGAQLQ	651
		WP_164531599.1 YSAKMNVANFQFLFNLGLRMNLAKNKKKASDHAAQHGVELGVKIPTINTNYYSLLGTQLQ	651
>WQW66677.1 Hop family adhesin HopZ [Helicobacter pylori]		WRC06221.1 YSAKMNVANFQFLFNLGLRMNLAKNKKKASDHAAQHGVELGVKIPTINTNYYSLLGAQLQ	651
MKKTFFTLSLSLASSLLNAEDNGFFISAGYQIGEAAQMVKNTGELKKLSDTYENLSNLLTNFNNLNQAVT		WP_097695922.1 YSAKMNVANFQFLFNLGLRMNLAKNKKKASDHAAQHGVELGVKIPTINTNYYSLLGTQLQ	651
NASSPSEINAAIDNLKANTQGLTGEKTNSPAYQAVYLALNAAVGLWNVIAYNVQCGPGNSREQSVIFEGQ		WQU68145.1 YSAKMNVANFQFLFNLGLRMNLAKNKKKASDHAAQHGVELGVKIPTINTNYYSLLGTQLQ	651
PGHNSSSINCNLTGYDNGVSGPLSIDNMKKLNDAYQVLQQALKQGVPVLNNTSQKIEVKVTTQTKTSKET		WQZ22868.1 YSAKMNVANFQFLFNLGLRMNLAKNKKKASDHAAQHGVELGVKIPTINTNYYSLLGTQLQ	651
TTTTTTTTNDAQTLLQEASKMISVLTTNCPWVNHNPRQNGGAPWGLNTAGNVCQVFATEFSAVTSMIKNA		WP_139535719.1 YSAKMNVANFQFLFNLGLRMNLAKNKKKASDHAAQHGVELGVKIPTINTNYYSLLGTQLQ	651
QEIVTQAQSLNQQSNQNAPQDFNPYTSSDRAFAQNMLNHAQAQAKMLELADQMKKDLGTIPSHFITDYLA		WP_139519893.1 YSAKMNVANFQFLFNLGLRMNLAKNKKKASDHAAQHGVELGVKIPTINTNYYSLLGTQLQ	651
ACKSDGTTPSQGVTSNTWGAGCAYVEETITALNNSLAHFGTQAEQIKQSELLARTILDFRGSLSTLNSTY		WRC58825.1 YSAKMNVANFQFLFNLGLRMNLARNKKKASDHAAQHGVELGVKIPTINTNYYSLLGTQLQ	651
NSITTTASNTPNSPFLKNLISQSTNPNNPGGLQAVYQVNQSAYSQLLSATQELGHNPFRRVGLISSQTNN		WRC40344.1 YSAKMNVANFQFLFNLGLRMNLARNKKKASDHAAQHGVELGVKIPTINTNYYSLLGTQLQ	651
GAMNGIGVQVGYKQFFGEKRRWGLRYYGFFDYNHAYIKSSFFNSASDVFTYGVGTDVLYNFINDKATKNS		WP_108313701.1 YSAKMNVANFQFLFNLGLRMNLARNKKKASDHAAQHGVELGVKIPTINTNYYSLLGTQLE	651
KISFGVFGGIALAGTSWLNSQYVNLATFNNFYSAKMNVANFQFLFNLGLRMNLAKNKKKASDHVAQHGVE		WP_140539477.1 YSAKMNVANFQFLFNLGLRMNLAKNKKKASDHAAQHGVELGVKIPTINTNYYSLLGTQLQ	651
LGVKIPTINTNYYSLLGTQLQYRRLYSVYLNYVFAY		WQX32675.1 YSAKMNVANFQFLFNLGLRMNLARNKKKASDHVAQHGVELGVKIPTINTNYYSLLGTQLQ	651
		WP_305869520.1 YSAKMNVANFQFLFNLGLRMNLAKNKKKASDHAAQHGVELGVKIPTINTNYYSLLGTQLQ	651
>WQW59513.1 Hop family adhesin HopZ [Helicobacter pylori]		WP_131141193.1 YSAKMNVANFQFLFNLGLRMNLAKNKKKASDHAAQHGVELGVKIPTINTNYYSLLGTQLQ	651
MKKTLLLSLSLASSLLNAEDNGFFISAGYQIGEAAQMVKNTGELKKLSDTYENLSNLLTNFNNLNQAVKN		WRG03382.1 YSAKMNVANFQFLFNLGLRMNLAKNKKKASDHAAQHGVELGVKIPTINTNYYSLLGTQLE	651
ASSPSEINATIDNLKANTQGLIGEKTNSPAYQAVYLALNAAVGLWNVIAYNVQCGPGNSSQQSVTFEGQP		WQW73049.1 YSAKMNVANFQFLFNLGLRMNLAKNKKKASDHAAQHGVELGVKIPTINTNYYSLLGTQLQ	651
GHESSSINCNLTGYSNGVSGPLSIDNMKKLNDAYQVLQQALKQGVPALNNTNQKIEVKVTTQTNGQSNKE		WRC42452.1 YSAKMNVANFQFLFNLGLRMNLAKNKKKASDHAAQHGVELGVKIPTINTNYYSLLGAQLQ	651
TTTTTITNNAQTLLQEASKMISVLTTNCPWVNHNPGQNGGAPWGLDTAGNVCQVFATEFSAVTSMIKNAQ		WQX37007.1 YSAKMNVANFQFLFNLGLRMNLAKNKKKASDHAAQHGVELGVKIPTINTNYYSLLGTQLQ	651
EIVAQAQSLNNQQSNQNAPQDFNPYTSSDRAFAQNMLNHAQAQAKMLELADQMKKDLNTIPSQFVSNYLA		WP_140568212.1 YSAKMNVANFQFLFNLGLRMNLAKNKKKASDHAAQHGVELGVKIPTINTNYYSLLGTQLQ	651
ACRSDGTTPNQGVTNNTWGAGCAYVEETITALNNSLAHFGTQAEQIKQSELLARTILDFRGSLSNLNNTY		WP_127965119.1 YSAKMNVANFQFLFNLGLRMNLAKNKKKASDHAAQHGVELGVKIPTINTNYYSLLGTQLE	651
NSITTTASNTPNSPFLKNLISQSTNPNNPGGLQAVYQVNQSAYSQLLSATQELGHNPFRRVGLISSQTNN		WP_187916454.1 YSAKMNVANFQFLFNLGLRMNLAKNKKKASDHAAQHGVELGVKIPTINTNYYSLLGTQLE	651
GAMNGIGVQVGYKQFFGEKRRWGLRYYGFFDYNHAYIKSSFFNSASDVFTYGVGTDVLYNFINDKTTKNS		WQW70936.1 YSAKMNVANFQFLFNLGLRMNLAKNKEKASDHAAQHGVELGVKIPTINTNYYSLLGTQLQ	651
KISFGVFGGIALAGTSWLNSQYVNLATFNNFYSAKMNVANFQFLFNLGLRMNLAKNKKKASDHAAQHGVE		WP_000752087.1 YSAKMNVANFQFLFNLGLRMNLAKNKKKASDHVAQHGVELGVKIPTINTNYYSLLGTQLE	651
LGVKIPTINTNYYSLLGTQLQYRRLYSVYLNYVFAY		WP_115044832.1 YSAKMNVANFQFLFNLGLRMNLAKNKKKASDHAAQHGVELGVKIPTINTNYYSLLGTTLQ	651
		WP_127924388.1 YSAKMNVANFQFLFNLGLRMNLAKNKKKASDHAAQHGVELGVKIPTINTNYYSLLGAQLQ	651
>WQW46047.1 Hop family adhesin HopZ [Helicobacter pylori]		WRF72300.1 YSAKMNVANFQFLFNLGLRMNLAKNKKKASDHAAQHGVELGVKIPTINTNYYSLLGTQLQ	651
MYEKNPFTLSLSLATSLLNAEDNGFFISTGYQIGEAAQMVKNTGELKKLSDTYENLSNLLNNFNNLNQAV		WP_128004820.1 YSAKMNVANFQFLFNLGLRMNLAKNKKKASDHAAQHGVELGVKIPTINTNYYSLLGTQLQ	651
TNASSPSEINAAIDNLKANTQGLTGEKTNSPAYQAVYLALNAAVGLWNVIAYNVQCGPGNSSQASVTFEG		WQW87243.1 YSAKMNVANFQFLFNLGLRMNLAKNKKKASDHAAQHGVELGVKIPTINTNYYSLLGTQLQ	651
QPGHNSSSINCNLTGYSNGVSGPLSIDNFKQLNQAYQVLQQALKQGVPALNNTSQKIEVKVTTQTNGASK		WQW59513.1 YSAKMNVANFQFLFNLGLRMNLAKNKKKASDHAAQHGVELGVKIPTINTNYYSLLGTQLQ	651
SETTTTTNDAQTLLQEASKMINVLTTNCPWVNTAHNSNGGAPWGLDTTGNVCQVFATEFSAVTSMIKNAQ		WRG14092.1 YSAKMNVANFQFLFNLGLRMNLAKNKKKASDHAAQHGVELGVKIPTINTNYYSLLGTQLQ	651
EIVTQAQSLNNQQSNQNAPQDFNPYTSSDRAFAQNMLNRAQAQAKMLELADQMKKDLNTIPSQFVSNYLA		WP_120939733.1 YSAKMNVANFQFLFNLGLRMNLAKNKKKASDHAAQHGVELGVKIPTINTNYYSLLGTQLQ	651
ACRSDGTTPSQGVTSNTWGAGCAYVEETITALNNSLAHFGTQAEQIKQSELLARTILDFRGSLSTLNNTY		WP_038418922.1 YSAKMNVANFQFLFNLGLRMNLAKNKKKASDHAAQHGVELGVKIPTINTNYYSLLGTQLE	651
NSITTTASNTPNSPFLKNLISQSTNPNNPGGLQAVYQVNQSAYSQLLSATQELGHNPFRRVGLISSQTNN		WP_187848936.1 YSAKMNVANFQFLFNLGLRMNLAKNKKKASDHAAQHGVELGVKIPTINTNYYSLLGTQLQ	651
GAMNGIGVQVGYKQFFGEKRRWGLRYYGFFDYNHAYIKSSFFNSASDVFTYGVGTDVLYNFINDKATKNS		WP_103212055.1 YSAKMNVANFQFLFNLGLRMNLAKNKKKASDHAAQHGVELGVKIPTINTNYYSLLGTQLQ	651
KISFGVFGGIALAGTSWLNSQYVNLATFNNFYSAKMNVANFQFLFNLGLRMNLAKNKKKASDHAAQHGVE		OWT34658.1 YSAKMNVANFQFLFNLGLRMNLAKNKKKASDHAAQHGVELGVKIPTINTNYYSLLGTQLQ	651
LGVKIPTINTNYYSLLGTQLQYRRLYSVYLNYVFAY		WP_039083736.1 YSAKMNVANFQFLFNLGLRMNLAKNKKKASDHAAQHGVELGVKIPTINTNYYSLLGTQLQ	651
		WP_097698651.1 YSAKMNVANFQFLFNLGLRMNLAKNKKKASDHAAQHGVELGVKIPTINTNYYSLLGAQLQ	651
>WQW51004.1 Hop family adhesin HopZ [Helicobacter pylori]		WP_305859639.1 YSAKMNVANFQFLFNLGLRMNLAKNKKKASDHAAQHGVELGVKIPTINTNYYSLLGTQLQ	651
MKKTFLLSLSLASSLLNAEDNGFFISAGYQIGEAAQMVKNTGELKKLSDTYENLSNLLTNFNNLNQAVTN		WP_053577302.1 YSAKMNVANFQFLFNLGLRMNLAKNKKKASDHAAQHGVELGVKIPTINTNYYSLLGAQLQ	651
ASSPSEINAAIDNLKANTQGLTGEKTNSPAYQAVYLALNAAVGLWNVIAYNVQCGPGKSGQASVTFEGQP		WP_156558496.1 YSAKMNVANFQFLFNLGLRMNLAKNKKKASDHAAQHGVELGVKIPTINTNYYSLLGTQLE	651
GHNSSSINCNLTGYKNGVSGPLSIDNMKKLNDAYQVLQQALKQGVPTLNNTNQKIEVKVTTQTNGANKSE		WP_187891414.1 YSAKMNVANFQFLFNLGLRMNLAKNKKKASDHAVQHGVELGVKIPTINTNYYSLLGTQLQ	651
TTTTTTTNDAQTLLQEASKMISVLTTNCPWVNHNPGQNGGAPWGLNTAGNVCQVFATEFSAVTNMIKNAQ		WP_181225938.1 YSAKMNVANFQFLFNLGLRMNLARNKKKASDHAAQHGMELGVKIPTINTNYYSLLGTQLQ	651
EIVTQAQSLNNQQSNQNAPQDFNPYTSADRAFAQNMLNHAQAQAKMLELAAQMKKDLNTIPSRFITDYLA		WP_031245547.1 YSAKMNVANFQFLFNLGLRMNLAKNKKKASDHAAQHGVELGVKIPTINTNYYSLLGTQLQ	651
ACRSDGTTPSEGVTSNTWGAGCAYVEETITALNNSLAHFGTQAEQIKQSELLARTILDFRGSLSTLNNTY		WP_181322721.1 YSAKMNVANFQFLFNLGLRMNLAKNKKKASDHAAQHGVELGVKIPTINTNYYSLLGTQLQ	651
NSITTTASNTPNSPFLKNLISQSTNPNNPGGLQAVYQVNQSAYSQLLSATQELGRNPFRRVGLISSQTNN		WP_181326027.1 YSAKMNVANFQFLFNLGLRMNLAKNKKKASDHAAQHGVELGVKIPTINTNYYSLLGTQLQ	651
GAMNGIGVQVGYKQFFGEKRRWGLRYYGFFDYNHAYIKSSFFNSASDVFTYGVGTDVLYNFINDKATKNN		WRC08366.1 YSAKMNVANFQFLFNLGLRMNLAKNKKKASDHAAQHGVELGVKIPTINTNYYSLLGTQLE	651
KISFGVFGGIALAGTSWLNSQYVNLATFNNFYSAKMNVANFQFLFNLGLRMNLAKNKKKASDHAAQHGVE		WP_202138891.1 YSAKMNVANFQFLFNLGLRMNLAKNKKKASDHAAQHGVELGVKIPTINTNYYSLLGTQLQ	651
LGVKIPTINTNYYSLLGTQLQYRRLYSVYLNYVFAY		WQY49644.1 YSAKMNVANFQFLFNLGLRMNLAKNKKKASDHAAQHGVELGVKIPTINTNYYSLLGTQLQ	651
		WP_100959868.1 YSAKMNVANFQFLFNLGLRMNLAKNKKKASDHVAQHGVELGVKIPTINTNYYSLLGTQLQ	651
>CAB53535.1 hopZ [Helicobacter pylori]		WRE51656.1 YSAKMNVANFQFLFNLGLRMNLAKNKKKASDHVAQHGVELGVKIPTINTNYYSLLGTQLQ	651
MKKTLLLSLSLASSLLSAEDNGFFISAGYQIGEAAQMVKNTGELKKLSDTYENLSNLLNNFNNLNRAVTN		WQZ69705.1 YSAKMNVANFQFLFNLGLRMNLAKNKKKASDHTAQHGVELGVKIPTINTNYYSLLGAQLQ	651
ASSPSQINDAIDNLKANTQGLTGEKTNSPAYQAVSLALNAAVGLWNVIAYNVQCGPGKSNQQSVIFEGQP		WP_120877366.1 YSAKMNVANFQFLFNLGLRMNLAKNKKKASDHAAQHGVELGVKIPTINTNYYSLLGTQLQ	651
GHNSSSINCNLTGYENGVSGPLSIENFKQLNRAYQTIQQALKQDSGFPVLDSTGKQVTIKITTQTNGQTS		WP_187862339.1 YSAKMNVANFQFLFNLGLRMNLAKNKKKASDHAAQHGVELGVKIPTINTNYYSLLGTQLE	651
EETTTITNNAQTLLQEASKMISVLTTNCPWVNTDHNSNGGAPWHLNTTGNVCEVFATEFSAVTSMIKNAQ		WP_305860286.1 YSAKMNVANFQFLFNLGLRMNLAKNKKKASDHAAQHGVELGVKIPTINTNYYSLLGTQLQ	651
EIVTQAQSLNAQNNQNAPQDFNPYTSSSKAFAQNMLNHAQAQAKMLELADQIKTNLNTIPKHFVTDYLAA		WP_029642635.1 YSAKMNVANFQFLFNLGLRMNLAKNKKKASDHAAQHGVELGVKIPTINTNYYSLLGAQLQ	651
CRNGGGTLPNEGVTSNTWGAGCAYVEETITALSNSLAHFGTQAEQIKQSELLARTILDFRGSLSNLNNTY		WP_120832818.1 YSAKMNVANFQFLFNLGLRMNLAKNKKKASDHAAQHGVELGVKIPTINTNYYSLLGAQLQ	651
NSITTTASNTPNSPFLKNLISQSTNPNNPGGLQAVYQVNQSAYSQLLSATQELGRNPFRRVGLISSQTNN		WQW46047.1 YSAKMNVANFQFLFNLGLRMNLAKNKKKASDHAAQHGVELGVKIPTINTNYYSLLGTQLQ	651
GAMNGIGVQIGYKQFFGEKRRWGLRYYGFFDYNHAYIKSSFFNSASDVFTYGVGTDVLYNFINDKATKNN		**:********************::*:*****..***:******************: *:
KISFGVFGGIALAGTSWLNSQYVNLATFNNFYSAKMNVANFQFLFNLGLRMNLAKNKKKASDHAAQHGVE
LGVKIPTINTNYYSLLGAQLQYRRLYSVYLNYVFAY		WP_187866638.1 YRRLYSVYLNYVFAY	666
		CAB53535.1 YRRLYSVYLNYVFAY	666
>OWT34658.1 HopZ [Helicobacter pylori PMSS1]		WRD48996.1 YRRLYSVYLNYVFAY	666
MKKTLLLSLSLASSLLNAEDNGFFISAGYQIGEAAQMVKNTGELKKLSDTYENLSNLLTNFNNLNQAVTN		WRE25508.1 YRRLYSVYLNYVFAY	666
ASSPSEINAAIDNLKANTQGLTGEKTNSPAYQAVYLALNAAVGLWNVIAYNVQCGPGNSSQQSVTFEGQP		WRD21556.1 YRRLYSVYLNYVFAY	666
GHNSSSINCNLTGYNNGVSGPLSIDNFKQLNQAYQVLQQALKQGVPVLNNTNQKIEVKVTTQTNGQSSKE		WP_042636806.1 YRRLYSVYLNYVFAY	666
TTTTTTTNDAQTLLQEASKMIDVLTTNCPWVNHNPGQNGGAPWGLNTAGNVCQVFATEFSAVTSMIKNAQ		WP_340221016.1 YRRLYSVYLNYVFAY	666
EIVTQAQSLNANQNNQNAPQDFNPYTSADRAFAQNMLNHAQAQAKILELADQMKKDLNTIPSQFITNYLA		WP_128078372.1 YRRLYSVYLNYVFAY	666
ACRIDGTTPSQGVTNNTWGAGCAYVEETITALNNSLAHFGTQAEQIKQSELLARTILDFRGSLSTLNSTY		WRA01802.1 YRRLYSVYLNYVFAY	666
NSITTTASNTPNSPFLKNLISQSTNPNNPGGLQAVYQVNQSAYSQLLSATQELGHNPFRRIGLISSQTNN		WP_245016114.1 YRRLYSVYLNYVFAY	666
GAMNGIGVQVGYKQFFGEKRRWGLRYYGFFDYNHAYIKSSFFNSASDVFTYGVGTDVLYNFINDKATKNN		WP_279955444.1 YRRLYSVYLNYVFAY	666
KISFGVFGGIALAGTSWLNSQYVNLATFNNFYSAKMNVANFQFLFNLGLRMNLAKNKKKASDHAAQHGVE		WP_140595725.1 YRRLYSVYLNYVFAY	666
LGVKIPTINTNYYSLLGTQLQYRRLYSVYLNYVFAY		WP_154474462.1 YRRLYSVYLNYVFAY	666
		WQY55430.1 YRRLYSVYLNYVFAY	666
>WP_340221016.1 Hop family adhesin HopZ [Helicobacter pylori]		WP_108297772.1 YRRLYSVYLNYVFAY	666
MKKTLLLSLSLASSLLNAEDNGFFISAGYQIGEAAQMVKNTGELKKLSDTYENLSNLLNNFNNLNQAVTN		WQX15803.1 YRRLYSVYLNYVFAY	666
ASSPSEINAAIDNLKANTQGLTGEKTNSPAYQAVYLALNAAVGLWNVIAYNVQCGPGNSDQQSVTFDGQP		WQW66677.1 YRRLYSVYLNYVFAY	666
GHESSSINCNLTGYNNGVSGPLSIDNFKTLNNAYQTIQQALKQDSGFPVLDSAGKQVTINITTQTNGQSE		WP_279963300.1 YRRLYSVYLNYVFAY	666
KTTTTTTNNAQTLLQEASKMISVLTTNCPWVNHNQGQNGGAPWGLNTAGNVCQVFATEFSAVTSMIKNAQ		WP_120989491.1 YRRLYSVYLNYVFAY	666
EIVTQAQSLNNQQSNQSTPQDFNPYTSADRAFAQNMLNHAQAQAKMLELAAQMKKDLNTIPSQFITNYLA		WP_340215586.1 YRRLYSVYLNYVFAY	666
ACRSDGTTPTQGVTNNTWGAGCAYVEETITALNNSLAHFGTQAEQIKQSELLARTILDFRGSLSTLNNTY		WP_140615093.1 YRRLYSVYLNYVFAY	666
NSITTTASNTPNSPFLKNLISQSTNPNNPGGLQAVYQVNQSAYSQLLSATQELGHNPFRRIGLISSQTNN		WQW82352.1 YRRLYSVYLNYVFAY	666
GAMNGIGVQVGYKQFFGEKRRWGLRYYGFFDYNHAYIKSSFFNSASDVFTYGVGTDVLYNFINDKATKNS		WRE84780.1 YRRLYSVYLNYVFAY	666
KISFGVFGGIAIAGTSWLNSQYVNLATFNNFYSAKMNVANFQFLFNLGLRMNLAKNKKKASDHAAQHGVE		WRG05633.1 YRRLYSVYLNYVFAY	666
LGVKIPTINTNYYSLLGTQLQYRRLYSVYLNYVFAY		WP_101007659.1 YRRLYSVYLNYVFAY	666
		WP_127944904.1 YRRLYSVYLNYVFAY	666
>WP_340215586.1 Hop family adhesin HopZ [Helicobacter pylori]		WQW85843.1 YRRLYSVYLNYVFAY	666
MKKTLLLSLSLSLASSLLNAEDNGFFISAGYQIGEAAQMVKNTGELKKLSDTYENLSNLLNNFNNLNQAV		WP_140498902.1 YRRLYSVYLNYVFAY	666
TNASSPSEINAAIDNLKANTQGLTGEKTNSPAYQAVYLALNAAVGLWNVIAYNVQCGPGESGQSSVTFEG		WP_208388726.1 YRRLYSVYLNYVFAY	666
QPGHESSSINCNLTGYNNGVSGPLSIDNFKQLNNAYQVLQQALKQGVPVLNNTNQKIEVKVTTQTNGSSK		WRF66474.1 YRRLYSVYLNYVFAY	666
SETIITTTNDAQTLLQEANKMISVLTTNCPWVNHNQGQNGGAPWGLDTAGNVCQVFATEFSAVTSMIKNA		WP_097687268.1 YRRLYSVYLNYVFAY	666
QEIVTQAQSLNQQNNQNAPQDFNPYTSSDRAFAQNMLNRAQAQAKILELADQMKKDLDTIPSQFVSNYLA		WP_128076363.1 YRRLYSVYLNYVFAY	666
ACRLDGTTPSQGVTSNTWGAGCAYVGETITALNNSLAHFGTQAEQIKQSELLARTILDFRGSLSTLNNTY		WRG15496.1 YRRLYSVYLNYVFAY	666
NSITTTASNTPNSPFLKNLISQSTNPNNPGGLQAVYQVNQSAYSQLLSATQELGHNPFRRVGLISSQTNN		WP_140598822.1 YRRLYSVYLNYVFAY	666
GAMNGIGVQVGYKQFFGEKRRWGLRYYGFFDYNHAYIKSSFFNSASDVFTYGVGTDVLYNFINDKTTKNS		WP_165551526.1 YRRLYSVYLNYVFAY	666
KISFGVFGGIALAGTSWLNSQYVNLATFNNFYSTKMNVANFQFLFNLGLRMNLAKNKKKASDHVAQHGVE		WP_237776530.1 YRRLYSVYLNYVFAY	666
LGVKIPTINTNYYSLLGAQLEYRRLYSVYLNYVFAY		WQW51004.1 YRRLYSVYLNYVFAY	666
		WP_322537833.1 YRRLYSVYLNYVFAY	666
>WP_187891414.1 Hop family adhesin HopZ [Helicobacter pylori]		WP_305865554.1 YRRLYSVYLNYVFAY	666
MYEKNLFTLSLSLASSLLNAEDNGFFISAGYQIGEAAQMVKNTGELKKLSDTYENLSNLLTNFNNLNQAV		WRE19212.1 YRRLYSVYLNYVFAY	666
TNASSPSEINAAIDNLKANTQGLTGEKTNSPAYQAVYLALNAAVGLWNVIAYNVQCGPGNSGQPSVTFED		WP_097686646.1 YRRLYSVYLNYVFAY	666
QPGHDSSSINCNLIGYDNGVSGPLSINNFKALNNAYQVLQQALKQGVPALNNTNQKIEVKVTTQTNGQTS		WP_127943327.1 YRRLYSVYLNYVFAY	666
KETTTTTNDAQTLLQEASKMISVLTTNCPWVNHSQGQNGGAPWGLDTAGNVCQVFATEFSAVTSMIKNAQ		WP_000752074.1 YRRLYSVYLNYVFAY	666
EIVAQAQSLNANQNNQNAPQDFNPYTSADRAFAQNMLNHAQAQAKMLELADQMKKDLNTIPSQFITNYLA		WP_164531599.1 YRRLYSVYLNYVFAY	666
ACRSDGTTPNQGVTNNTWGAGCAYVEETITALNNSLAHFGTQAEQIKQSELLARTILDFRGSLSTLNNTY		WRC06221.1 YRRLYSVYLNYVFAY	666
NSITTTASNTPNSPFLKNLISQSTNPNNPGGLQAVYQVNQSAYSQLLSATQELGRNPFRRVGLISSQTNN		WP_097695922.1 YRRLYSVYLNYVFAY	666
GAMNGIGVQVGYKQFFGEKRRWGLRYYGFFDYNHAYIKSSFFNSASDVFTYGVGTDVLYNFINDKATKNS		WQU68145.1 YRRLYSVYLNYVFAY	666
KISFGVFGGIALAGTSWLNSQYVNLATFNNFYSAKMNVANFQFLFNLGLRMNLAKNKKKASDHAVQHGVE		WQZ22868.1 YRRLYSVYLNYVFAY	666
LGVKIPTINTNYYSLLGTQLQYRRLYSVYLNYVFAY		WP_139535719.1 YRRLYSVYLNYVFAY	666
		WP_139519893.1 YRRLYSVYLNYVFAY	666
>WP_322537833.1 Hop family adhesin HopZ [Helicobacter pylori]		WRC58825.1 YRRLYSVYLNYVFAY	666
MKKTFLLSLSLASSLLNAEDNGFFISAGYQIGEAAQMVKNTGELKKLSDTYENLSNLLTNFNNLNQAVTN		WRC40344.1 YRRLYSVYLNYVFAY	666
ASSPSEINAAIDNLKANTQGLIGEKTNSPAYQAVYLVLNAAVGLWNVIAYNVQCGPGNSGQQSVTFDGQP		WP_108313701.1 YRRLYSVYLNYVFAY	666
GRDSSSINCNLTGYENGVSGPLSIDNMKKLNDAYQVLQQALKQGVPTLNNTSQKIEVKVTTQTNGANKSE		WP_140539477.1 YRRLYSVYLNYVFVY	666
TTTTTTINDAQTLLQEASKMISVLTTNCPWVNHNPGQNGGAPWGLDTAGNVCQVFATEFSAVTSMIKNAQ		WQX32675.1 YRRLYSVYLNYVFAY	666
EIVTQAQSLNNQQSNQNAPQDFNPYTSSDRAFAQNMLNHAQAQAKMLELAAQMKKDLNTIPSQFITNYLA		WP_305869520.1 YRRLYSVYLNYVFAY	666
ACRSDGTTPSQGVTSNTWGAGCAYVEETITALNNSLAHFGTQAEQIKQSELLARTILDFRGSLSTLNNTY		WP_131141193.1 YRRLYSVYLNYVFAY	666
NSITTTASNTPNSPFLKNLISQSTNPNNPGGLQAVYQVNQSAYSQLLSATQELGHNPFRRVGLISSQTNN		WRG03382.1 YRRLYSVYLNYVFAY	666
GAMNGIGVQVGYKQFFGEKRRWGLRYYGFFDYNHAYIKSSFFNSASDVFTYGVGTDVLYNFINDKTTKNS		WQW73049.1 YRRLYSVYLNYVFAY	666
KISFGVFGGIALAGTSWLNSQYVNLATFNNFYSAKMNVANFQFLFNLGLRMNLAKNKKKASDHVAQHGVE		WRC42452.1 YRRLYSVYLNYVFAY	666
LGVKIPTINTNYYSLLGTQLEYRRLYSVYLNYVFAY		WQX37007.1 YRRLYSVYLNYVFAY	666
		WP_140568212.1 YRRLYSVYLNYVFAY	666
>WP_305869520.1 Hop family adhesin HopZ [Helicobacter pylori]		WP_127965119.1 YRRLYSVYLNYVFAY	666
MYEKNLFTLSLSLASSLLNAEDNGFFISAGYQIGEAAQMVKNTGELKKLSDTYENLSNLLTNFNNLNQAV		WP_187916454.1 YRRLYSVYLNYVFAY	666
TNASSPSEINAAIDNLKANTQGLTGEKTNSPAYQAVYLALNAAVGLWNVIAYNVQCGPGNSRQQSVTFEG		WQW70936.1 YRRLYSVYLNYVFAY	666
QPGHNSSSINCNLTDYNNGVSGPLSIENMKKLNDAYQVLQQALKQGVPVLNNTSQQIEVKVTTQTNGANK		WP_000752087.1 YRRLYSVYLNYVFAY	666
SETTTTTTNDAQNLLQEANKMISVLTTNCPWVNHNQGQNGGAPWGLNTAGNVCQVFATEFSAVTSMIKNA		WP_115044832.1 YRRLYSVYLNYVFAY	666
QEIVTQAQSLNQQSNQNAPQDFNPYTSADRAFAQNMLNHAQAQAKMLELAAQMKKDLNTIPSQFITNYLA		WP_127924388.1 YRRLYSVYLNYVFAY	666
ACRSDGTTPSEGVTSNTWGAGCAYVEETITALNNSLAHFGTQAEQIKQSELLARTILDFRGSLSTLNNTY		WRF72300.1 YRRLYSVYLNYVFAY	666
NSITTTASNTPNSPFLKNLISQSTNPNNPGGLQAVYQVNQSAYSQLLSATQELGRNPFRRVGLISSQTNN		WP_128004820.1 YRRLYSVYLNYVFAY	666
GAMNGIGVQVGYKQFFGEKRRWGLRYYGFFDYNHAYIKSSFFNSASDVFTYGVGTDVLYNFINDKTTKNS		WQW87243.1 YRRLYSVYLNYVFAY	666
KISFGVFGGIALAGTSWLNSQYVNLATFNNFYSAKMNVANFQFLFNLGLRMNLAKNKKKASDHAAQHGVE		WQW59513.1 YRRLYSVYLNYVFAY	666
LGVKIPTINTNYYSLLGTQLQYRRLYSVYLNYVFAY		WRG14092.1 YRRLYSVYLNYVFAY	666
		WP_120939733.1 YRRLYSVYLNYVFAY	666
		WP_038418922.1 YRRLYSVYLNYVFAY	666
		WP_187848936.1 YRRLYSVYLNYVFAY	666
		WP_103212055.1 YRRLYSVYLNYVFAY	666
		OWT34658.1 YRRLYSVYLNYVFAY	666
		WP_039083736.1 YRRLYSVYLNYVFAY	666
		WP_097698651.1 YRRLYSVYLNYVFAY	666
		WP_305859639.1 YRRLYSVYLNYVFAY	666
		WP_053577302.1 YRRLYSVYLNYVFAY	666
		WP_156558496.1 YRRLYSVYLNYVFAY	666
		WP_187891414.1 YRRLYSVYLNYVFAY	666
		WP_181225938.1 YRRLYSVYLNYVFAY	666
		WP_031245547.1 YRRLYSVYLNYVFAY	666
		WP_181322721.1 YRRLYSVYLNYVFAY	666
		WP_181326027.1 YRRLYSVYLNYVFAY	666
		WRC08366.1 YRRLYSVYLNYVFAY	666
		WP_202138891.1 YRRLYSVYLNYVFAY	666
		WQY49644.1 YRRLYSVYLNYVFAY	666
		WP_100959868.1 YRRLYSVYLNYVFAY	666
		WRE51656.1 YRRLYSVYLNYVFAY	666
		WQZ69705.1 YRRLYSVYLNYVFAY	666
		WP_120877366.1 YRRLYSVYLNYVFAY	666
		WP_187862339.1 YRRLYSVYLNYVFAY	666
		WP_305860286.1 YRRLYSVYLNYVFAY	666
		WP_029642635.1 YRRLYSVYLNYVFAY	666
		WP_120832818.1 YRRLYSVYLNYVFAY	666
		WQW46047.1 YRRLYSVYLNYVFAY	666
		*************.*
[truncated: 32 more columns]

## Sheet: VF_HpNap
Hp nap NCBI results		Hp nap Clustal Omega results		Hp nap PVS Results					Hp nap Post Translational Modification / Processing		Hp nap IEDB Filtered Results													Hp nap Toxicity Prediction and Allergenicity												Hp nap Cross Reactivity
>AAF37849.1 neutrophil activating protein NapA [Helicobacter pylori]		CLUSTAL O(1.2.4) multiple sequence alignment									Allele	#	Start	End	Peptide Length	Peptide	Proteasome Score	TAP Score	MHC Score	Processing Score	Total Score	MHC IC50		Peptide ID	Peptide Sequence	SVM Score	Prediction	Hydrophobicity	Hydropathicity	Hydrophilicity	Charge	Mol wt	Non-Allergen/ Allergen	Tanimoto Similarity Index			Description	Scientific Name	Max Score	Total Score	Query Cover	E value	Per. Ident	Acc. Len	Accession
MKTFEILKHLQADAIVLFMKVHNFHWNVKGTDFFNVHKATEEIYEGFADMFDDLAERIVQLGHHPLVTLS											HLA-A*01:01	1	24	38	15	GTDFFNVHKATEEIY	1.36	1.15	-1.04	2.51	1.47	10.9		1	GTDFFNVHKATEEIY	-1.58	Non-Toxin	-0.1	-0.54	-0.01	-1.5	1771.13	PROBABLE NON-ALLERGEN	0.64		ADAIVLFMKVHNFHW	cell cycle checkpoint control protein RAD9B isoform c [Homo sapiens]	Homo sapiens	24.8	24.8	0.46	14	1	259	NP_001273462.1
EALKLTRVKEETKTSFHSKDIFKEILEDYKHLEKEFKELSNTAEKEGDKVTVTYADDQLAKLQKSIWMLQ											HLA-B*15:01	1	4	12	9	LQADAIVLF	1.43	1.13	-1.21	2.56	1.35	16.2		2	LQADAIVLF	-0.76	Non-Toxin	0.23	1.74	-0.8	-1	989.31	PROBABLE ALLERGEN	0.74			unnamed protein product [Homo sapiens]	Homo sapiens	24.8	24.8	0.46	14	1	259	BAC05138.1
AHLA		WP_011578199.1 MKTFEILKHLQADAIVLFMKVHNFHWNVKGTDFFNVHKATEEIYEEFAGMFDDLAERIVQ 60									HLA-A*23:01	1	11	18	8	LFMKVHNF	1.3	1.22	-1.28	2.52	1.24	19		3	LFMKVHNF	-1.02	Non-Toxin	0.05	0.61	-0.86	1.5	1035.39	PROBABLE ALLERGEN	0.76			unnamed protein product [Homo sapiens]	Homo sapiens	24.8	24.8	0.46	14	1	271	BAB71704.1
		WP_309256316.1 MKTFEILKHLQADAIVLFMKVHNFHWNVKGTDFFNVHKATEEIYEEFADMFDDLAERIAQ 60									HLA-B*35:01	3	1	13	13	VLFMKVHNFHWNV	1.82	1.21	-1.83	3.04	1.2	68.4		4	TAEKEGDKVTVTY	-0.99	Non-Toxin	-0.25	-0.92	0.62	-1	1440.75	PROBABLE NON-ALLERGEN	0.66		AEKEGDKV	hCG2032867 [Homo sapiens]	Homo sapiens	22.3	22.3	1	30	0.75	305	EAW67746.1
		AAF37843.1 MKTFEILKHLQADAIVLFMKVHNFHWNVKGTDFFNVHKATEEIYEEFADLFDDLAERIAQ 60									HLA-B*15:01	1	4		15	LQADAIVLFMKVHNF	1.3	1.13	-1.28	2.43	1.15	19		5	LQADAIVLFMKVHNF	-1.04	Non-Toxin	0.09	0.93	-0.65	0.5	1746.33	PROBABLE ALLERGEN	0.68			ornithine decarboxylase antizyme [Homo sapiens]	Homo sapiens	21.8	21.8	0.75	42	1	228	BAA13497.1
>sp|P43313.2|DPS_HELPY RecName: Full=DNA protection during starvation protein; AltName: Full=Bacterioferritin; AltName: Full=HP-NAP; AltName: Full=Neutrophil-activating protein A; Short=NAP A		AAF37840.1 MKTFEILKHLQADAIVLFMKVHNFHWNVKGTDFFNVHKATEEIYEEFADMFDDLAERIAQ 60									HLA-B*44:03	3	2	13	12	AEKEGDKVTVTY	1.82	1.28	-2.02	3.1	1.08	103.7		6	AEKEGDKVTVTY	-0.89	Non-Toxin	-0.25	-0.93	0.7	-1	1339.63	PROBABLE ALLERGEN	0.63			ornithine decarboxylase antizyme 1 isoform 1 [Homo sapiens]	Homo sapiens	21.8	21.8	0.75	42	1	228	NP_004143.1
MKTFEILKHLQADAIVLFMKVHNFHWNVKGTDFFNVHKATEEIYEEFADMFDDLAERIVQLGHHPLVTLS		AAF37841.1 MKTFEILKHLQADAIVLFMKVHNFHWNVKGTDFFNVHKATEEIYEEFADMFDDLAERIVQ 60									HLA-B*44:02	3	2	13	12	AEKEGDKVTVTY	1.82	1.28	-2.04	3.1	1.05	110.7		7	AEKEGDKVTVTY	-0.89	Non-Toxin	-0.25	-0.93	0.7	-1	1339.63	PROBABLE ALLERGEN	0.63		AIVLFMKV	inositol 1,4,5-trisphosphate-gated calcium channel ITPR1 isoform 4 [Homo sapiens]	Homo sapiens	24	24	0.75	7.2	1	2758	NP_001365381.1
EAIKLTRVKEETKTSFHSKDIFKEILEDYKYLEKEFKELSNTAEKEGDKVTVTYADDQLAKLQKSIWMLQ		WP_286446778.1 MKTFEILKHLQADAIVLFMKVHNFHWNVKGTDFFNVHKATEEIYEEFADMFDDLAERIVQ 60									HLA-A*32:01	1	14	28	15	KVHNFHWNVKGTDFF	1.35	1.23	-1.57	2.59	1.01	37.5		8	KVHNFHWNVKGTDFF	-0.81	Non-Toxin	-0.12	-0.66	-0.39	2	1876.33	PROBABLE ALLERGEN	0.64			inositol 1,4,5-trisphosphate receptor type 1 [Homo sapiens]	Homo sapiens	24	24	0.75	7.2	1	2750	KAI2527989.1
AHLA		WP_324659888.1 MKTFEILKHLQADAIVLFMKVHNFHWNVKGTDFFNVHKATEEIYEEFADMFDDLAERIVQ 60									HLA-A*02:06	1	4	12	9	LQADAIVLF	1.43	1.13	-1.56	2.56	1	36.1		9	LQADAIVLF	-0.76	Non-Toxin	0.23	1.74	-0.8	-1	989.31	PROBABLE ALLERGEN	0.74			inositol 1,4,5-trisphosphate receptor type 1 [Homo sapiens]	Homo sapiens	24	24	0.75	7.2	1	2749	KAI2527990.1
		sp|P43313.2|DPS_HELPY MKTFEILKHLQADAIVLFMKVHNFHWNVKGTDFFNVHKATEEIYEEFADMFDDLAERIVQ 60									HLA-B*18:01	3	2	13	12	AEKEGDKVTVTY	1.82	1.28	-2.19	3.1	0.91	153.1		10	AEKEGDKVTVTY	-0.89	Non-Toxin	-0.25	-0.93	0.7	-1	1339.63	PROBABLE ALLERGEN	0.63		AIVLFMKVHNFHW	plasma glutathione peroxidase [Homo sapiens]	Homo sapiens	24	24	0.76	20	0.5385	207	BAA03864.1
		AAF37847.1 MKTFEILKHLQADAIVLFMKVHNFHWNVKGTDFFNVHKATEEIYEEFADMFDDLAERIVQ 60		CONSERVED FRAGMENTS WITH NO VARIABLE RESIDUES							HLA-B*58:01	1	9	20	12	FFNVHKATEEIY	1.4	0.53	-1.13	1.93	0.8	13.6		11	IVLFMKVHNFHW	-0.74	Non-Toxin	0.14	0.79	-1.18	2	1571.11	PROBABLE NON-ALLERGEN	0.64			Chain A, Glutathione peroxidase 3 [Homo sapiens]	Homo sapiens	24	24	0.76	20	0.5385	207	2R37_A
>AAF37848.1 neutrophil activating protein NapA [Helicobacter pylori]		AAF37846.1 MKTFEILKHLQADAIVLFMKVHNFHWNVKGTDFFNVHKATEEIYEEFADMFDDLAERIVQ 60		N	Start	End	Sequence				HLA-A*29:02	1	27	38	12	FFNVHKATEEIY	1.36	1.2	-1.9	2.56	0.67	78.7		12	FFNVHKATEEIY	-1.52	Non-Toxin	-0.07	-0.29	-0.23	-0.5	1497.84	PROBABLE NON-ALLERGEN	0.68			glutathione peroxidase 6 (olfactory) [Homo sapiens]	Homo sapiens	24	24	0.76	20	0.5385	221	AAY68223.1
MKTFEILKHLQADAIVLFMKVHNFHWNVKGTDFFNVHKATEEIYEEFADMFDDLAERIVQLGHHPLVTLT		AAF37845.1 MKTFEILKHLQADAIVLFMKVHNFHWNVKGTDFFNVHKATEEIYEEFADMFDDLAERIVQ 60		1	7	45	L K H L Q A D A I V L F M K V H N F H W N V K G T D F F N V H K A T E E I Y E				HLA-B*44:03	3	4	13	10	KEGDKVTVTY	1.82	1.11	-2.34	2.94	0.6	216.5		13	KEGDKVTVTY	-0.85	Non-Toxin	-0.26	-0.95	0.59	0	1139.41	PROBABLE NON-ALLERGEN	0.69		AIVLFMKVHNFHWNV	plasma glutathione peroxidase [Homo sapiens]	Homo sapiens	27.4	27.4	0.73	1.8	0.5714	207	BAA03864.1
EALKLTRVKEETKTSFHSKDIFKEILEDYKHLEKEFKELSNTAEKEGDKVTVTYADDQLAKLQKSIWMLQ		AAF37844.1 MKTFEILKHLQADAIVLFMKVHNFHWNVKGTDFFNVHKATEEIYEEFADMFDDLAERIVQ 60		2	51	58	F D D L A E R I				HLA-A*02:06	1	4	11	8	LQADAIVL	1.67	0.45	-1.52	2.11	0.6	32.8		14	LQADAIVL	-0.78	Non-Toxin	0.18	1.61	-0.59	-1	842.12	PROBABLE ALLERGEN	0.75			Chain A, Glutathione peroxidase 3 [Homo sapiens]	Homo sapiens	27.4	27.4	0.73	1.8	0.5714	207	2R37_A
AHLA		WP_316473512.1 MKTFEILKHLQADAIVLFMKVHNFHWNVKGTDFFNVHKATEEIYEEFADMFDDLAERIVQ 60		3	60	69	Q L G H H P L V T L				HLA-A*02:01	1	10	22	13	SFHSKDIFK	1.05	0.22	-0.7	1.28	0.57	5		15	VLFMKVHNFHWNV	-0.99	Non-Toxin	0.06	0.44	-1.05	2	1671.2	PROBABLE NON-ALLERGEN	0.66			glutathione peroxidase 6 (olfactory) [Homo sapiens]	Homo sapiens	27.4	27.4	0.73	1.8	0.5714	221	AAY68223.1
		WP_316492180.1 MKTFEILKHLQADAIVLFMKVHNFHWNVKGTDFFNVHKATEEIYEEFADMFDDLAERIAQ 60		4	79	94	K E E T K T S F H S K D I F K E				HLA-B*39:01	1	4	11	8	LQADAIVL	1.67	0.45	-1.58	2.11	0.53	38.3		16	LQADAIVL	-0.78	Non-Toxin	0.18	1.61	-0.59	-1	842.12	PROBABLE ALLERGEN	0.75		DAIVLFMKV	inositol 1,4,5-trisphosphate-gated calcium channel ITPR1 isoform 4 [Homo sapiens]	Homo sapiens	24	24	0.66	9	1	2750	NP_001365381.1
		WP_164501978.1 MKTFEVLKHLQADAIVLFMKVHNFHWNVKGTDFFNVHKATEEIYEEFADMFDDLAERIVQ 60		5	112	129	T A E K E G D K V T V T Y A D D Q L				HLA-B*15:01	3	2	13	12	AEKEGDKVTVTY	1.82	1.28	-2.59	3.1	0.51	388.3		17	AEKEGDKVTVTY	-0.89	Non-Toxin	-0.25	-0.93	0.7	-1	1339.63	PROBABLE ALLERGEN	0.63			inositol 1,4,5-trisphosphate receptor type 1 [Homo sapiens]	Homo sapiens	24	24	0.66	9	1	2750	KAI2527989.1
>AAF37847.1 neutrophil activating protein NapA [Helicobacter pylori]		AAF37842.1 MKTFEILKHLQADAIVLFMKVHNFHWNVKGTDFFNVHKATEEIYEEFADMFDDLAERIVQ 60									HLA-A*32:01	1	10	18	9	VLFMKVHNF	1.3	1.19	-1.99	2.49	0.5	97.2		18	VLFMKVHNF	-1.15	Non-Toxin	0.11	1.01	-0.93	1.5	1134.54	PROBABLE ALLERGEN	0.74			inositol 1,4,5-trisphosphate receptor type 1 [Homo sapiens]	Homo sapiens	24	24	0.66	9	1	2749	KAI2527990.1
MKTFEILKHLQADAIVLFMKVHNFHWNVKGTDFFNVHKATEEIYEEFADMFDDLAERIVQLGHHPLVTLS		AAF37849.1 MKTFEILKHLQADAIVLFMKVHNFHWNVKGTDFFNVHKATEEIYEGFADMFDDLAERIVQ 60									HLA-A*24:02	1	11	18	8	LFMKVHNF	1.3	1.22	-2.04	2.52	0.48	110.1		19	LFMKVHNF	-1.02	Non-Toxin	0.05	0.61	-0.86	1.5	1035.39	PROBABLE ALLERGEN	0.76		DAIVLFMKVHNFHW	plasma glutathione peroxidase [Homo sapiens]	Homo sapiens	24	24	0.71	24	0.5385	207	BAA03864.1
EAIKLTRVKEETKTSFHSKDIFKEILEDYKHLEKEFKELSNTAEKEGDKVTVTYADDQLAKLQKSIWMLQ		WP_286445704.1 MKTSEILKHLQADAIVLFMKVHNFHWNVKGTDFFNVHKATEEIYEEFADMFDDLAERIVQ 60									HLA-A*30:01	1	14	28	15	KVHNFHWNVKGTDFF	1.35	1.23	-2.12	2.59	0.47	131.6		20	KVHNFHWNVKGTDFF	-0.81	Non-Toxin	-0.12	-0.66	-0.39	2	1876.33	PROBABLE ALLERGEN	0.64			Chain A, Glutathione peroxidase 3 [Homo sapiens]	Homo sapiens	24	24	0.71	24	0.5385	207	2R37_A
AHLA		AAF37848.1 MKTFEILKHLQADAIVLFMKVHNFHWNVKGTDFFNVHKATEEIYEEFADMFDDLAERIVQ 60									HLA-B*15:01	1	3	12	10	KVHNFHWNV	1.43	1.1	-2.12	2.53	0.41	130.9		21	HLQADAIVLF	-0.71	Non-Toxin	0.16	1.25	-0.77	-0.5	1126.47	PROBABLE NON-ALLERGEN	0.74			glutathione peroxidase 6 (olfactory) [Homo sapiens]	Homo sapiens	24	24	0.71	24	0.5385	221	AAY68223.1
		WP_286465478.1 MKTFEILKHLQADAIVLFMKVHNFHWNVKGTDFFNVHKATEEIYEEFADMFDDLAERIVQ 60									HLA-A*30:01	1	14	22	9	KVHNFHWNV	1.05	0.27	-0.93	1.32	0.39	8.5		22	KVHNFHWNV	-0.93	Non-Toxin	-0.12	-0.78	-0.72	2	1180.47	PROBABLE ALLERGEN	0.71		DFFNVHKATEEIY	Unknown gene product [Homo sapiens]	Homo sapiens	24.8	24.8	0.69	10	0.6154	331	AAC05803.1
		*** *:*************************************** **.:********.*									HLA-A*32:01	1	14	27	14	KVHNFHWNVKGTDF	1.04	1.23	-1.9	2.27	0.38	79.1		23	KVHNFHWNVKGTDF	-0.88	Non-Toxin	-0.17	-0.91	-0.24	2	1729.14	PROBABLE NON-ALLERGEN	0.64			glycerophosphodiester phosphodiesterase 1 isoform 1 [Homo sapiens]	Homo sapiens	24.8	24.8	0.69	10	0.6154	331	NP_057725.1
>AAF37846.1 neutrophil activating protein NapA [Helicobacter pylori]											HLA-A*02:06	1	4	15	12	LQADAIVLFMKV	0.96	0.17	-0.75	1.13	0.37	5.7		24	LQADAIVLFMKV	-0.85	Non-Toxin	0.14	1.49	-0.58	0	1347.86	PROBABLE NON-ALLERGEN	0.66			unnamed protein product [Homo sapiens]	Homo sapiens	24.8	24.8	0.69	10	0.6154	331	BAG35758.1
MKTFEILKHLQADAIVLFMKVHNFHWNVKGTDFFNVHKATEEIYEEFADMFDDLAERIVQLGHHPLVTLS		WP_011578199.1 LGHHPLVTLSEALKLTRIKEETKTSFHSKDIFKEILADYKHLEKEFKTLSDTAEKEGDKV 120									HLA-B*44:02	3	4	13	10	KEGDKVTVTY	1.82	1.11	-2.59	2.94	0.34	392.5		25	KEGDKVTVTY	-0.85	Non-Toxin	-0.26	-0.95	0.59	0	1139.41	PROBABLE NON-ALLERGEN	0.69		EETKTSFHSKDI	intermembrane lipid transfer protein VPS13A isoform A [Homo sapiens]	Homo sapiens	24.4	37.8	0.91	12	0.75	3174	NP_150648.2
EAIKLTRVKEETKTSFHSKDIFKEILEDYKHLEKEFKELSNTAEKEGDKVTVTYADDQLAKLQKSIWMLQ		WP_309256316.1 LGHHPLVTLSEALKLTRVKEETKTSFHSKDIFKEILDDYKHLEKEFKELSNTAEKEGDKV 120									HLA-A*29:02	1	26	38	13	DFFNVHKATEEIY	1.36	1.26	-2.29	2.62	0.33	193.2		26	DFFNVHKATEEIY	-1.65	Non-Toxin	-0.12	-0.54	0.02	-1.5	1612.94	PROBABLE NON-ALLERGEN	0.65			vacuolar protein sorting 13 homolog A [Homo sapiens]	Homo sapiens	24.4	37.8	0.91	12	0.75	3174	KAI2552925.1
AHLA		AAF37843.1 LGHHPLVTLSEALKLTRVKEETKTSFHSKDIFKEFLGDYKHLEKEFKELSNTAEKEGDKV 120									HLA-A*23:01	1	2	12	11	KHLQADAIVLF	1.43	1.18	-2.27	2.61	0.33	187.1		27	KHLQADAIVLF	-0.55	Non-Toxin	0.05	0.78	-0.43	0.5	1254.66	PROBABLE NON-ALLERGEN	0.71			chorea-acanthocytosis [Homo sapiens]	Homo sapiens	24.4	37.8	0.91	12	0.75	3174	AAK61861.1
		AAF37840.1 LGHHPLVTLSEALKLTRVKEETKTSFHSKDIFKEILGDYKHLEKEFKELSNTAEKEGDKV 120									HLA-B*57:01	1	9	20	12	IVLFMKVHNFHW	1.4	0.53	-1.6	1.93	0.33	40		28	IVLFMKVHNFHW	-0.74	Non-Toxin	0.14	0.79	-1.18	2	1571.11	PROBABLE NON-ALLERGEN	0.64		EETKTSFHSKDIF	intermembrane lipid transfer protein VPS13A isoform A [Homo sapiens]	Homo sapiens	24.4	37.8	0.84	14	0.75	3174	NP_150648.2
		AAF37841.1 LGHHPLVTLSEAIKLTRVKEETKTSFHSKDIFKEILGDYKHLEKEFKELSNTAEKEGDKV 120									HLA-A*02:06	1	4	18	15	LQADAIVLFMKVHNF	1.3	1.13	-2.11	2.43	0.32	128.8		29	LQADAIVLFMKVHNF	-1.04	Non-Toxin	0.09	0.93	-0.65	0.5	1746.33	PROBABLE ALLERGEN	0.68			vacuolar protein sorting 13 homolog A [Homo sapiens]	Homo sapiens	24.4	37.8	0.84	14	0.75	3174	KAI2552925.1
>AAF37845.1 neutrophil activating protein NapA [Helicobacter pylori]		WP_286446778.1 LGHHPLVTLSEAIKLTRVKEETKTSFHSKDIFKEILEDYKHLEKEFKELSNTAEKEGDKV 120									HLA-A*30:01	1	14	23	10	KVHNFHWNVK	1.1	0.34	-1.14	1.44	0.3	13.9		30	KVHNFHWNVK	-0.86	Non-Toxin	-0.22	-1.09	-0.35	3	1308.66	PROBABLE NON-ALLERGEN	0.71			chorea-acanthocytosis [Homo sapiens]	Homo sapiens	24.4	37.8	0.84	14	0.75	3174	AAK61861.1
MKTFEILKHLQADAIVLFMKVHNFHWNVKGTDFFNVHKATEEIYEEFADMFDDLAERIVQLGHHPLVTLS		WP_324659888.1 LGHHPLVTLSEAIKLTRVKEETKTSFHSKDIFKEILEDYKHLEKEFKELSNTAEKEGDKV 120									HLA-B*35:01	1	27	38	12	FFNVHKATEEIY	1.36	1.2	-2.29	2.56	0.28	193.2		31	FFNVHKATEEIY	-1.52	Non-Toxin	-0.07	-0.29	-0.23	-0.5	1497.84	PROBABLE NON-ALLERGEN	0.68		ETKTSFHSK	protein O-mannosyl-transferase TMTC2 isoform 1 precursor [Homo sapiens]	Homo sapiens	21.4	21.4	1	75	0.7778	830	NP_689801.1
EAIKLTRVKEETKTSFHSKDIFKEILEDYKHLEKEFKELSNTAEKEGDKVTVTYADDQLAKLQKSIWMLQ		sp|P43313.2|DPS_HELPY LGHHPLVTLSEAIKLTRVKEETKTSFHSKDIFKEILEDYKYLEKEFKELSNTAEKEGDKV 120									HLA-A*23:01	1	11	20	10	LFMKVHNFHW	1.4	0.51	-1.67	1.91	0.25	46.3		32	LFMKVHNFHW	-0.75	Non-Toxin	0.04	0.08	-1.08	2	1358.78	PROBABLE ALLERGEN	0.7			transmembrane and tetratricopeptide repeat containing 2, isoform CRA_b [Homo sapiens]	Homo sapiens	21.4	21.4	1	75	0.7778	830	EAW97385.1
AHLA		AAF37847.1 LGHHPLVTLSEAIKLTRVKEETKTSFHSKDIFKEILEDYKHLEKEFKELSNTAEKEGDKV 120									HLA-B*15:01	1	4	11	8	LQADAIVL	1.67	0.45	-1.87	2.11	0.24	75		33	LQADAIVL	-0.78	Non-Toxin	0.18	1.61	-0.59	-1	842.12	PROBABLE ALLERGEN	0.75			protein O-mannosyl-transferase TMTC2 isoform X1 [Homo sapiens]	Homo sapiens	21.4	21.4	1	75	0.7778	719	XP_016874373.1
		AAF37846.1 LGHHPLVTLSEAIKLTRVKEETKTSFHSKDIFKEILEDYKHLEKEFKELSNTAEKEGDKV 120									HLA-B*15:01	1	10	18	9	VLFMKVHNF	1.3	1.19	-2.25	2.49	0.24	178.2		34	VLFMKVHNF	-1.15	Non-Toxin	0.11	1.01	-0.93	1.5	1134.54	PROBABLE ALLERGEN	0.74		ETKTSFHSKDIFK	intermembrane lipid transfer protein VPS13A isoform A [Homo sapiens]	Homo sapiens	24.4	24.4	0.76	14	0.75	3174	NP_150648.2
		AAF37845.1 LGHHPLVTLSEAIKLTRVKEETKTSFHSKDIFKEILEDYKHLEKEFKELSNTAEKEGDKV 120									HLA-B*35:01	1	29	38	10	NVHKATEEIY	1.36	1.31	-2.46	2.67	0.21	291.5		35	NVHKATEEIY	-1.57	Non-Toxin	-0.2	-0.91	0.22	-0.5	1203.46	PROBABLE NON-ALLERGEN	0.71			vacuolar protein sorting 13 homolog A [Homo sapiens]	Homo sapiens	24.4	24.4	0.76	14	0.75	3174	KAI2552925.1
>AAF37844.1 neutrophil activating protein NapA [Helicobacter pylori]		AAF37844.1 LGHHPLVTLSEAIKLTRVKEETKTSFHSKDIFKEILEDYKHLEKEFKELSNTAEKEGDKV 120									HLA-B*39:01	1	2	11	10	KHLQADAIVL	1.67	0.49	-1.98	2.16	0.18	96.2		36	KHLQADAIVL	-0.56	Non-Toxin	-0.01	0.58	-0.22	0.5	1107.47	PROBABLE NON-ALLERGEN	0.72			chorea-acanthocytosis [Homo sapiens]	Homo sapiens	24.4	24.4	0.76	14	0.75	3174	AAK61861.1
MKTFEILKHLQADAIVLFMKVHNFHWNVKGTDFFNVHKATEEIYEEFADMFDDLAERIVQLGHHPLVTLS		WP_316473512.1 LGHHPLVTLSEALKLTRVKEETKTSFHSKDIFKEILGDYKHLEKEFKELSNTAEKEGDKV 120									HLA-A*02:06	1	10	22	13	VLFMKVHNFHWNV	1.05	0.22	-1.11	1.28	0.17	12.8		37	VLFMKVHNFHWNV	-0.99	Non-Toxin	0.06	0.44	-1.05	2	1671.2	PROBABLE NON-ALLERGEN	0.66		FFNVHKATEEIY	Unknown gene product [Homo sapiens]	Homo sapiens	24.8	24.8	0.75		0.6154	331	AAC05803.1
EAIKLTRVKEETKTSFHSKDIFKEILEDYKHLEKEFKELSNTAEKEGDKVTVTYADDQLAKLQKSIWMLQ		WP_316492180.1 LGHHPLVTLSEALKLTRVKEETKTSFHSKDIFKEILGDYKHLEEEFKELSNTAEKEGDKV 120									HLA-B*35:01	1	5	12	8	QADAIVLF	1.43	1.07	-2.34	2.5	0.16	216.5		38	QADAIVLF	-0.86	Non-Toxin	0.19	1.49	-0.68	-1	876.13	PROBABLE ALLERGEN	0.76			glycerophosphodiester phosphodiesterase 1 isoform 1 [Homo sapiens]	Homo sapiens	24.8	24.8	0.75	8.4	0.6154	331	NP_057725.1
AHLA		WP_164501978.1 LGHHPLVTLSEALKLTRVKEETKTSFHSKDIFKEILGDYKHLEKEFKELSNTAEKEGDKV 120									HLA-A*23:01	1	9	18	10	IVLFMKVHNF	1.3	1.24	-2.39	2.54	0.16	243.8		39	IVLFMKVHNF	-1.02	Non-Toxin	0.17	1.36	-1.02	1.5	1247.72	PROBABLE ALLERGEN	0.75			unnamed protein product [Homo sapiens]	Homo sapiens	24.8	24.8	0.75	8.4	0.6154	331	BAG35758.1
		AAF37842.1 LGHHPLVTLSEALKLTRVKEETKTSFHSKDIFKEILGDYKHLEKEFKELSNTAEKEGDKV 120									HLA-B*58:01	2	5	14	10	KTSFHSKDIF	1.32	1.14	-2.3	2.46	0.15	201.8		40	KTSFHSKDIF	-1	Non-Toxin	-0.21	-0.67	0.19	1.5	1209.5	PROBABLE ALLERGEN	0.72		FMKVHNFHWNVK	glutathione peroxidase 3 isoform 2 precursor [Homo sapiens]	Homo sapiens	25.7	25.7	0.75	4.2	0.6667	226	NP_001316719.1
		AAF37849.1 LGHHPLVTLSEALKLTRVKEETKTSFHSKDIFKEILEDYKHLEKEFKELSNTAEKEGDKV 120									HLA-B*58:01	1	10	20	11	VLFMKVHNFHW	1.4	0.47	-1.78	1.88	0.1	60.4		41	VLFMKVHNFHW	-0.86	Non-Toxin	0.08	0.45	-1.12	2	1457.93	PROBABLE NON-ALLERGEN	0.67			glutathione peroxidase 3 isoform 1 precursor [Homo sapiens]		25.7	25.7	0.75	4.2	0.6667	226	NP_002075.2
>AAF37843.1 neutrophil activating protein NapA [Helicobacter pylori]		WP_286445704.1 LGHHPLVTLTEALKLTRVKEETKTSFHSKDIFKEILEDYKHLEKEFKELSNTAEKEGDKV 120									HLA-A*30:01	2	5	15	11	KTSFHSKDIFK	0.93	0.24	-1.13	1.18	0.05	13.4		42	KTSFHSKDIFK	-1.04	Non-Toxin	-0.29	-0.96	0.45	2.5	1337.69	PROBABLE NON-ALLERGEN	0.7			glutathione peroxidase [Homo sapiens]	Homo sapiens	25.7	25.7	0.75	4.2	0.6667	226	BAA00525.1
MKTFEILKHLQADAIVLFMKVHNFHWNVKGTDFFNVHKATEEIYEEFADLFDDLAERIAQLGHHPLVTLS		AAF37848.1 LGHHPLVTLTEALKLTRVKEETKTSFHSKDIFKEILEDYKHLEKEFKELSNTAEKEGDKV 120									HLA-B*39:01	1	3	11	9	HLQADAIVL	1.67	0.42	-2.04	2.08	0.04	110.7		43	HLQADAIVL	-0.73	Non-Toxin	0.11	1.08	-0.58	-0.5	979.28	PROBABLE ALLERGEN	0.74		GTDFFNVHK	U58 [Homo sapiens]	Homo sapiens	23.5	23.5	0.66	13	1	772	AMD82190.1
EALKLTRVKEETKTSFHSKDIFKEFLGDYKHLEKEFKELSNTAEKEGDKVTVTYADDQLAKLQKSIWMLE		WP_286465478.1 LGHHPLVTLTEALKLTRVKEETKTSFHSKDIFKEILEDYKHLEKEFKELSNTAEKEGDKV 120									HLA-A*02:06	1	14	22	9	KVHNFHWNV	1.05	0.27	-1.29	1.32	0.03	19.5		44	KVHNFHWNV	-0.93	Non-Toxin	-0.12	-0.78	-0.72	2	1180.47	PROBABLE ALLERGEN	0.71			immunoglobulin heavy chain junction region [Homo sapiens]	Homo sapiens	21.4	21.4	0.77	62	0.8571	16	MOQ10258.1
AHLA		*********:**:****:****************:* ***:**:*** **:*********									HLA-A*03:01	1	10	23	14	TSFHSKDIFK	1.1	0.29	-1.37	1.39	0.02	23.7		45	VLFMKVHNFHWNVK	-0.98	Non-Toxin	-0.02	0.13	-0.76	3	1799.39	PROBABLE NON-ALLERGEN	0.62			NADPH oxidase 3 [Homo sapiens]	Homo sapiens	21	21	0.66	107	0.8333	568	NP_056533.1			Coverage of Individual Epitope in Philippines
											HLA-A*11:01	2	6	15	10	TSFHSKDIFK	0.93	0.3	-1.22	1.24	0.01	16.7		46	TSFHSKDIFK	-1.06	Non-Toxin	-0.21	-0.67	0.19	1.5	1209.5	PROBABLE NON-ALLERGEN	0.73		GTDFFNVHKATEEIY	glycerophosphodiester phosphodiesterase 1 [Homo sapiens]	Homo sapiens	24.8	24.8	0.6	14	0.6154	129	KAI2577429.1			Epitope	Coverage
		WP_011578199.1 TVTYADDQLAKLQKSIWMLEAHLA 144									HLA-A*11:01	1	24	32	9	GTDFFNVHK	1.23	0.08	-1.31	1.31	0.01	20.4		47	GTDFFNVHK	-1.23	Non-Toxin	-0.12	-0.6	-0.13	0.5	1064.29	PROBABLE NON-ALLERGEN	0.76			glycerophosphodiester phosphodiesterase 1 [Homo sapiens]	Homo sapiens	24.8	24.8	0.6	14	0.6154	129	KAI2577428.1				Class I
>AAF37842.1 neutrophil activating protein NapA [Helicobacter pylori]		WP_309256316.1 TVTYADDQLAKLQKSIWMLQAHLS 144									HLA-B*58:01	1	14	28	15	KVHNFHWNVKGTDFF	1.35	1.23	-2.58	2.59	0	382		48	KVHNFHWNVKGTDFF	-0.81	Non-Toxin	-0.12	-0.66	-0.39	2	1876.33	PROBABLE ALLERGEN	0.64			glycerophosphodiester phosphodiesterase 1 isoform 2 [Homo sapiens]	Homo sapiens	24.8	24.8	0.6	14	0.6154	221	NP_001310995.1			Epitope #1: ADAIVLFMKVHNFHW	0
MKTFEILKHLQADAIVLFMKVHNFHWNVKGTDFFNVHKATEEIYEEFADMFDDLAERIVQLGHHPLVTLS		AAF37843.1 TVTYADDQLAKLQKSIWMLEAHLA 144									HLA-A*31:01	1	14	23	10	KVHNFHWNVK	1.1	0.34	-1.44	1.44	0	27.4		49	KVHNFHWNVK	-0.86	Non-Toxin	-0.22	-1.09	-0.35	3	1308.66	PROBABLE NON-ALLERGEN	0.71		HLQADAIVLFM	cell cycle checkpoint control protein RAD9B isoform a [Homo sapiens]	Homo sapiens	25.7	25.7	0.81	3.4	0.8889	426	NP_689655.3			Epitope #2: AEKEGDKV	0.2604
EALKLTRVKEETKTSFHSKDIFKEILGDYKHLEKEFKELSNTAEKEGDKVTVTYADDQLAKLQKSIWMLQ		AAF37840.1 TVTYADDQLAKLQKSIWMLEAHLA 144									HLA-B*58:01	1	5	12	8	QADAIVLF	1.43	1.07	-2.5	2.5	0	316.1		50	QADAIVLF	-0.86	Non-Toxin	0.19	1.49	-0.68	-1	876.13	PROBABLE ALLERGEN	0.76			RecName: Full=Cell cycle checkpoint control protein RAD9B; AltName: Full=DNA repair exonuclease rad9 homolog B; Short=hRAD9B [Homo sapiens]	Homo sapiens	25.7	25.7	0.81	3.4	0.8889	426	Q6WBX8.2			Epitope #3: AIVLFMKV	0.0784
AHLA		AAF37841.1 TVTYADDQLAKLQKSIWMLEAHLA 144									HLA-A*68:01	2	6	15	10	TSFHSKDIFK	0.93	0.3	-1.25	1.24	-0.01	17.6		51	TSFHSKDIFK	-1.06	Non-Toxin	-0.21	-0.67	0.19	1.5	1209.5	PROBABLE NON-ALLERGEN	0.73			cell cycle checkpoint control protein RAD9B isoform d [Homo sapiens]	Homo sapiens	25.7	25.7	0.81	3.4	0.8889	417	NP_001273464.1			Epitope #4: AIVLFMKVHNFHW	0
		WP_286446778.1 TVTYADDQLAKLQKSIWMLQAHLS 144									HLA-A*68:01	1	7	14	8	DAIVLFMK	1	0.19	-1.21	1.18	-0.02	16		52	DAIVLFMK	-0.81	Non-Toxin	0.14	1.45	-0.42	0	936.29	PROBABLE ALLERGEN	0.76		HLQADAIVLFMK	cell cycle checkpoint control protein RAD9B isoform a [Homo sapiens]	Homo sapiens	25.7	25.7	0.75	4.1	0.8889	429	NP_689655.3			Epitope #5: AIVLFMKVHNFHWNV	0.5644
		WP_324659888.1 TVTYADDQLAKLQKSIWMLQAHLT 144									HLA-B*18:01	1	26	38	13	KHLQADAIVLF	1.36	1.26	-2.65	2.62	-0.03	444.5		53	DFFNVHKATEEIY	-1.65	Non-Toxin	-0.12	-0.54	0.02	-1.5	1612.94	PROBABLE NON-ALLERGEN	0.65			RecName: Full=Cell cycle checkpoint control protein RAD9B; AltName: Full=DNA repair exonuclease rad9 homolog B; Short=hRAD9B [Homo sapiens]	Homo sapiens	25.7	25.7	0.75	4.1	0.8889	426	Q6WBX8.2			Epitope #6: DAIVLFMKV	0
>AAF37841.1 neutrophil activating protein NapA [Helicobacter pylori]		sp|P43313.2|DPS_HELPY TVTYADDQLAKLQKSIWMLQAHLA 144									HLA-B*38:01	1	18	28	11	FHWNVKGTDFF	1.35	1.2	-2.58	2.55	-0.03	384.1		54	FHWNVKGTDFF	-0.54	Non-Toxin	-0.01	-0.32	-0.65	0.5	1397.71	PROBABLE ALLERGEN	0.7			cell cycle checkpoint control protein RAD9B isoform d [Homo sapiens]	Homo sapiens	25.7	25.7	0.75	4.1	0.8889	417	NP_001273464.1			Epitope #7: DAIVLFMKVHNFHW	0
MKTFEILKHLQADAIVLFMKVHNFHWNVKGTDFFNVHKATEEIYEEFADMFDDLAERIVQLGHHPLVTLS		AAF37847.1 TVTYADDQLAKLQKSIWMLQAHLA 144									HLA-A*32:01	1	10	20	11	VLFMKVHNFHW	1.4	0.47	-1.94	1.88	-0.06	87.2		55	VLFMKVHNFHW	-0.86	Non-Toxin	0.08	0.45	-1.12	2	1457.93	PROBABLE NON-ALLERGEN	0.67		HLQADAIVLFMKV	cell cycle checkpoint control protein RAD9B isoform a [Homo sapiens]	Homo sapiens	25.7	25.7	0.69	5	0.8889	426	NP_689655.3			Epitope #8: DFFNVHKATEEIY	0
EAIKLTRVKEETKTSFHSKDIFKEILGDYKHLEKEFKELSNTAEKEGDKVTVTYADDQLAKLQKSIWMLE		AAF37846.1 TVTYADDQLAKLQKSIWMLQAHLA 144									HLA-A*68:01	2	3	15	13	ETKTSFHSKDIFK	0.93	0.03	-1.04	0.96	-0.08	11		56	ETKTSFHSKDIFK	-1.34	Non-Toxin	-0.31	-1.14	0.58	1.5	1567.94	PROBABLE NON-ALLERGEN	0.66			RecName: Full=Cell cycle checkpoint control protein RAD9B; AltName: Full=DNA repair exonuclease rad9 homolog B; Short=hRAD9B [Homo sapiens]	Homo sapiens	25.7	25.7	0.69	5	0.8889	426	Q6WBX8.2			Epitope #9: EETKTSFHSKDI	0
AHLA		AAF37845.1 TVTYADDQLAKLQKSIWMLQAHLA 144									HLA-A*23:01	1	17	28	12	NFHWNVKGTDFF	1.35	1.19	-2.62	2.54	-0.08	418.8		57	NFHWNVKGTDFF	-0.76	Non-Toxin	-0.07	-0.58	-0.57	0.5	1511.83	PROBABLE NON-ALLERGEN	0.69			cell cycle checkpoint control protein RAD9B isoform d [Homo sapiens]	Homo sapiens	25.7	25.7	0.69	5	0.8889	417	NP_001273464.1			Epitope #10: EETKTSFHSKDIF	0.1351
		AAF37844.1 TVTYADDQLAKLQKSIWMLQAHLA 144									HLA-A*24:02	1	11	20	10	LFMKVHNFHW	1.4	0.51	-2	1.91	-0.09	99.9		58	LFMKVHNFHW	-0.75	Non-Toxin	0.04	0.08	-1.08	2	1358.78	PROBABLE ALLERGEN	0.7		HWNVKGTDFFNVHK	U58 [Homo sapiens]	Homo sapiens	23.5	23.5	0.42	35	1	772	AMD82190.1			Epitope #11: ETKTSFHSK	0.1351
		WP_316473512.1 TVTYADDQLAKLQKSIWMLEAHLS 144									HLA-B*44:03	2	2	14	13	EETKTSFHSKDIF	1.32	0.98	-2.4	2.3	-0.1	251.9		59	EETKTSFHSKDIF	-1.07	Non-Toxin	-0.27	-1.11	0.58	-0.5	1568.88	PROBABLE NON-ALLERGEN	0.68			immunoglobulin heavy chain junction region [Homo sapiens]	Homo sapiens	23.1	23.1	0.71	39	0.6364	21	MBN4571647.1			Epitope #12: ETKTSFHSKDIFK	0.1351
>AAF37840.1 neutrophil activating protein NapA [Helicobacter pylori]		WP_316492180.1 TVTYADDQLAKLQKSIWMLQAHLA 144									HLA-B*58:01	1	7	20	14	DAIVLFMKVHNFHW	1.4	0.37	-1.87	1.77	-0.1	75		60	DAIVLFMKVHNFHW	-0.86	Non-Toxin	0.08	0.56	-0.83	1	1757.3	PROBABLE NON-ALLERGEN	0.67			immunoglobulin heavy chain junction region [Homo sapiens]	Homo sapiens	22.7	22.7	0.64	50	0.5	18	MBN4321503.1			Epitope #13: FFNVHKATEEIY	0
MKTFEILKHLQADAIVLFMKVHNFHWNVKGTDFFNVHKATEEIYEEFADMFDDLAERIAQLGHHPLVTLS		WP_164501978.1 TVTYADDQLAKLQKSIWMLEAHLA 144									HLA-A*68:01	1	21	32	12	NVKGTDFFNVHK	1.23	0.25	-1.6	1.49	-0.11	39.6		61	NVKGTDFFNVHK	-0.99	Non-Toxin	-0.19	-0.72	0.04	1.5	1405.75	PROBABLE NON-ALLERGEN	0.66		IVLFMKVHNFHW	inositol 1,4,5-trisphosphate-gated calcium channel ITPR1 isoform 4 [Homo sapiens]	Homo sapiens	24	24	0.5	17	1	2750	NP_001365381.1			Epitope #14: FMKVHNFHWNVK	0
EALKLTRVKEETKTSFHSKDIFKEILGDYKHLEKEFKELSNTAEKEGDKVTVTYADDQLAKLQKSIWMLE		AAF37842.1 TVTYADDQLAKLQKSIWMLQAHLA 144									HLA-B*58:01	2	6	14	9	TSFHSKDIF	1.32	1.2	-2.63	2.52	-0.11	430.3		62	TSFHSKDIF	-1.04	Non-Toxin	-0.11	-0.31	-0.12	0.5	1081.31	PROBABLE ALLERGEN	0.76			inositol 1,4,5-trisphosphate receptor type 1 [Homo sapiens]	Homo sapiens	24	24	0.5	17	1	2750	KAI2527989.1			Epitope #15: GTDFFNVHK	0.1351
AHLA		AAF37849.1 TVTYADDQLAKLQKSIWMLQAHLA 144									HLA-B*57:01	2	5	14	10	KTSFHSKDIF	1.32	1.14	-2.58	2.46	-0.12	382		63	KTSFHSKDIF	-1	Non-Toxin	-0.21	-0.67	0.19	1.5	1209.5	PROBABLE ALLERGEN	0.72			inositol 1,4,5-trisphosphate receptor type 1 [Homo sapiens]	Homo sapiens	24	24	0.5	17	1	2749	KAI2527990.1			Epitope #16: GTDFFNVHKATEEIY	0
		WP_286445704.1 TVTYADDQLAKLQKSIWMLQAHLA 144									HLA-A*11:01	1	14	23	10	KVHNFHWNVK	1.1	0.34	-1.58	1.44	-0.14	37.7		64	KVHNFHWNVK	-0.86	Non-Toxin	-0.22	-1.09	-0.35	3	1308.66	PROBABLE NON-ALLERGEN	0.71		IVLFMKVHNFHWNV	glutathione peroxidase 3 isoform 2 precursor [Homo sapiens]	Homo sapiens	27.4	27.4	0.78	1.5	0.5714	235	NP_001316719.1			Epitope #17: HLQADAIVLFM	0.51
		AAF37848.1 TVTYADDQLAKLQKSIWMLQAHLA 144									HLA-A*68:01	2	3	11	9	ETKTSFHSK	0.94	0.03	-1.13	0.98	-0.15	13.3		65	ETKTSFHSK	-1.07	Non-Toxin	-0.39	-1.63	0.64	1.5	1064.28	PROBABLE NON-ALLERGEN	0.73			glutathione peroxidase 3 isoform 1 precursor [Homo sapiens]	Homo sapiens	27.4	27.4	0.78	1.5	0.5714	226	NP_002075.2			Epitope #18: HLQADAIVLFMK	0.1351
>WP_011578199.1 DNA starvation/stationary phase protection protein [Helicobacter acinonychis]		WP_286465478.1 TVTYADDQLVKLQKSIWMLQAHLA 144									HLA-A*29:02	1	24	38	15	GTDFFNVHKATEEIY	1.36	1.15	-2.68	2.51	-0.17	482.1		66	GTDFFNVHKATEEIY	-1.58	Non-Toxin	-0.1	-0.54	-0.01	-1.5	1771.13	PROBABLE NON-ALLERGEN	0.64			glutathione peroxidase [Homo sapiens]	Homo sapiens	27.4	27.4	0.78	1.5	0.5714	226	BAA00525.1			Epitope #19: HLQADAIVLFMKV	0.5644
MKTFEILKHLQADAIVLFMKVHNFHWNVKGTDFFNVHKATEEIYEEFAGMFDDLAERIVQLGHHPLVTLS		*********.*********:***:									HLA-B*15:01	1	11	18	8	LFMKVHNF	1.3	1.22	-2.69	2.52	-0.17	495.3		67	LFMKVHNF	-1.02	Non-Toxin	0.05	0.61	-0.86	1.5	1035.39	PROBABLE ALLERGEN	0.76		KEGDKVTVTY	insulin-like growth factor 2 receptor [Homo sapiens]	Homo sapiens	24	36.9	0.9	11	0.875	2491	AAF16870.1			Epitope #20: HWNVKGTDFFNVHK	0
EALKLTRIKEETKTSFHSKDIFKEILADYKHLEKEFKTLSDTAEKEGDKVTVTYADDQLAKLQKSIWMLE											HLA-A*23:01	1	10	18	9	VLFMKVHNF	1.3	1.19	-2.68	2.49	-0.19	476.9		68	VLFMKVHNF	-1.15	Non-Toxin	0.11	1.01	-0.93	1.5	1134.54	PROBABLE ALLERGEN	0.74			insulin-like growth factor 2 receptor [Homo sapiens]	Homo sapiens	24	36.9	0.9	11	0.875	2491	AAP37954.1			Epitope #21: IVLFMKVHNFHW	0
AHLA											HLA-A*32:01	1	9	20	12	IVLFMKVHNFHW	1.4	0.53	-2.13	1.93	-0.2	135.9		69	IVLFMKVHNFHW	-0.74	Non-Toxin	0.14	0.79	-1.18	2	1571.11	PROBABLE NON-ALLERGEN	0.64			insulin like growth factor 2 receptor [Homo sapiens]	Homo sapiens	24	36.9	0.9	11	0.875	2491	KAI4020463.1			Epitope #22: IVLFMKVHNFHWNV	0.5644
											HLA-B*39:01	1	1	11	11	LKHLQADAIVL	1.67	0.46	-2.33	2.12	-0.21	214.1		70	LKHLQADAIVL	-0.65	Non-Toxin	0.04	0.87	-0.36	0.5	1220.65	PROBABLE NON-ALLERGEN	0.66		KEGDKVTVTYADDQL	immunoglobulin lambda light chain VLJ region [Homo sapiens]	Homo sapiens	25.2	25.2	0.53	10	0.875	112	BAC01656.1			Epitope #23: KEGDKVTVTY	0
											HLA-A*02:06	1	9	22	14	IVLFMKVHNFHWNV	1.05	0.28	-1.55	1.33	-0.21	35.1		71	IVLFMKVHNFHWNV	-0.88	Non-Toxin	0.11	0.73	-1.1	2	1784.38	PROBABLE NON-ALLERGEN	0.66			immunoglobulin lambda 6 light chain [Homo sapiens]	Homo sapiens	25.2	25.2	0.53	10	0.875	216	QCR98081.1			Epitope #24: KEGDKVTVTYADDQL	0.5239
>WP_164501978.1 DNA starvation/stationary phase protection protein [Helicobacter pylori]											HLA-B*58:01	1	5	18	14	QADAIVLFMKVHNF	1.3	1.07	-2.59	2.37	-0.22	386.2		72	QADAIVLFMKVHNF	-1.15	Non-Toxin	0.05	0.73	-0.57	0.5	1633.15	PROBABLE NON-ALLERGEN	0.69			immunoglobulin light chain [Homo sapiens]	Homo sapiens	25.2	25.2	0.53	10	0.875	236	UZG89671.1			Epitope #25: KGTDFFNVHK	0
MKTFEVLKHLQADAIVLFMKVHNFHWNVKGTDFFNVHKATEEIYEEFADMFDDLAERIVQLGHHPLVTLS											HLA-A*68:02	1	29	37	9	NVHKATEEI	1.13	0.28	-1.62	1.4	-0.22	42		73	NVHKATEEI	-1.2	Non-Toxin	-0.23	-0.87	0.5	-0.5	1040.27	PROBABLE ALLERGEN	0.71		KGTDFFNVHK	U58 [Homo sapiens]	Homo sapiens	23.5	21.4	0.7	74	0.8571	16	AMD82190.1			Epitope #26: KHLQADAIVL	0.0591
EALKLTRVKEETKTSFHSKDIFKEILGDYKHLEKEFKELSNTAEKEGDKVTVTYADDQLAKLQKSIWMLE											HLA-B*53:01	1	7	20	14	DAIVLFMKVHNFHW	1.4	0.37	-2	1.77	-0.23	99.3		74	DAIVLFMKVHNFHW	-0.86	Non-Toxin	0.08	0.56	-0.83	1	1757.3	PROBABLE NON-ALLERGEN	0.67			immunoglobulin heavy chain junction region [Homo sapiens]	Homo sapiens	21.4	21.4	0.7	74	0.8571	16	MOQ10258.1			Epitope #27: KHLQADAIVLF	0.1351
AHLA											HLA-B*18:01	2	2	14	13	EETKTSFHSKDIF	1.32	0.98	-2.53	2.3	-0.23	337.3		75	EETKTSFHSKDIF	-1.07	Non-Toxin	-0.27	-1.11	0.58	-0.5	1568.88	PROBABLE NON-ALLERGEN	0.68			intraflagellar transport 172 homolog (Chlamydomonas), isoform CRA_a [Homo sapiens]	Homo sapiens	21.4	21.4	0.8	93	0.75	1748	EAX00571.1			Epitope #28: KTSFHSKDIFK	0.1351
											HLA-A*11:01	1	10	23	14	VLFMKVHNFHWNVK	1.1	0.29	-1.62	1.39	-0.23	42		76	VLFMKVHNFHWNVK	-0.98	Non-Toxin	-0.02	0.13	-0.76	3	1799.39	PROBABLE NON-ALLERGEN	0.62		KHLQADAIVL	exportin-2 isoform 1 [Homo sapiens]	Homo sapiens	23.1	23.1	0.8	23	0.75	945	NP_001349691.1			Epitope #29: KVHNFHWNV	0
											HLA-B*15:01	1	4	13	10	LQADAIVLFM	1.09	0.16	-1.5	1.26	-0.24	31.6		77	LQADAIVLFM	-0.55	Non-Toxin	0.23	1.76	-0.85	-1	1120.52	PROBABLE ALLERGEN	0.7			exportin-2 isoform 3 [Homo sapiens]	Homo sapiens	23.1	23.1	0.8	23	0.75	945	NP_001349691.1			Epitope #30: KVHNFHWNVK	0.1351
>WP_324659888.1 DNA starvation/stationary phase protection protein [Helicobacter pylori]											HLA-A*03:01	1	14	23	10	KVHNFHWNVK	1.1	0.34	-1.69	1.44	-0.25	49.2		78	KVHNFHWNVK	-0.86	Non-Toxin	-0.22	-1.09	-0.35	3	1308.66	PROBABLE NON-ALLERGEN	0.71			cellular apoptosis susceptibility protein variant 2 [Homo sapiens]	Homo sapiens	23.1	23.1	0.8	23	0.75	915	ABO15009.1			Epitope #31: KVHNFHWNVKGTDF	0
MKTFEILKHLQADAIVLFMKVHNFHWNVKGTDFFNVHKATEEIYEEFADMFDDLAERIVQLGHHPLVTLS											HLA-A*11:01	1	9	23	15	IVLFMKVHNFHWNVK	1.1	0.35	-1.72	1.45	-0.28	53		79	IVLFMKVHNFHWNVK	-0.86	Non-Toxin	0.03	0.42	-0.83	3	1912.57	PROBABLE ALLERGEN	0.64		KHLQADAIVLF	cell cycle checkpoint control protein RAD9B isoform a [Homo sapiens]	Homo sapiens	25.7	25.7	0.81	3.4	0.8889	426	Q6WBX8.2			Epitope #32: LFMKVHNFHWNV	0.5904
EAIKLTRVKEETKTSFHSKDIFKEILEDYKHLEKEFKELSNTAEKEGDKVTVTYADDQLAKLQKSIWMLQ											HLA-A*02:06	1	4	13	10	TVTYADDQL	1.09	0.16	-1.54	1.26	-0.28	34.8		80	LQADAIVLFM	-0.55	Non-Toxin	0.23	1.76	-0.85	-1	1120.52	PROBABLE ALLERGEN	0.7			RecName: Full=Cell cycle checkpoint control protein RAD9B; AltName: Full=DNA repair exonuclease rad9 homolog B; Short=hRAD9B [Homo sapiens]	Homo sapiens	25.7	25.7	0.81	3.4	0.8889	426	Q6WBX8.2			Epitope #33: LKHLQADAIVL	0.0591
AHLT											HLA-B*40:01	1	4	11	8	LQADAIVL	1.67	0.45	-2.42	2.11	-0.31	263		81	LQADAIVL	-0.78	Non-Toxin	0.18	1.61	-0.59	-1	842.12	PROBABLE ALLERGEN	0.75			cell cycle checkpoint control protein RAD9B isoform d [Homo sapiens]	Homo sapiens	25.7	25.7	0.81	3.4	0.8889	417	NP_001273464.1			Epitope #34: LQADAIVLFMK	0.1351
											HLA-B*48:01	1	4	11	8	LQADAIVL	1.67	0.45	-2.44	2.11	-0.32	273.2		82	LQADAIVL	-0.78	Non-Toxin	0.18	1.61	-0.59	-1	842.12	PROBABLE ALLERGEN	0.75		KTSFHSKDIFK	tripartite motif-containing protein 49C isoform X2 [Homo sapiens]	Homo sapiens	24	24	0.81	14	0.7778	446	XP_024304424.1			Epitope #35: LQADAIVLFMKV	0.5644
											HLA-A*02:01	1	14	22	9	KVHNFHWNV	1.05	0.27	-1.65	1.32	-0.33	45.1		83	KVHNFHWNV	-0.93	Non-Toxin	-0.12	-0.78	-0.72	2	1180.47	PROBABLE ALLERGEN	0.71			intermembrane lipid transfer protein VPS13A isoform A [Homo sapiens]	Homo sapiens	23.5	23.5	0.72	20	0.8	3174	NP_150648.2			Epitope #36: NFHWNVKGTDFF	0
>WP_316492180.1 DNA starvation/stationary phase protection protein [Helicobacter pylori]											HLA-A*68:02	3	10	18	9	TVTYADDQL	1.45	0.47	-2.28	1.92	-0.36	189.1		84	TVTYADDQL	-0.89	Non-Toxin	-0.13	-0.38	-0.08	-2	1025.2	PROBABLE NON-ALLERGEN	0.73			vacuolar protein sorting 13 homolog A [Homo sapiens]	Homo sapiens	23.5	23.5	0.72	20	0.8	3174	KAI2552925.1			Epitope #37: NVHKATEEIY	0
MKTFEILKHLQADAIVLFMKVHNFHWNVKGTDFFNVHKATEEIYEEFADMFDDLAERIAQLGHHPLVTLS											HLA-A*02:06	1	8	22	15	AIVLFMKVHNFHWNV	1.05	0.23	-1.64	1.28	-0.36	43.6		85	AIVLFMKVHNFHWNV	-0.95	Non-Toxin	0.12	0.8	-1.06	2	1855.47	PROBABLE NON-ALLERGEN	0.64		KVHNFHWNV	Chain H, CC25.54 Fab heavy chain [Homo sapiens]	Homo sapiens	23.5	23.5	0.55	13	1	139	UKB92364.1			Epitope #38: NVKGTDFFNV	0.0784
EALKLTRVKEETKTSFHSKDIFKEILGDYKHLEEEFKELSNTAEKEGDKVTVTYADDQLAKLQKSIWMLQ											HLA-A*68:02	1	7	15	9	DAIVLFMKV	0.96	0.12	-1.44	1.08	-0.36	27.4		86	DAIVLFMKV	-0.97	Non-Toxin	0.18	1.76	-0.54	0	1035.44	PROBABLE NON-ALLERGEN	0.72			cross-reactive anti-SARS-CoV-2 immunoglobulin heavy chain variable region [Homo sapiens]	Homo sapiens	23.5	23.5	0.55	13	1	139	UKB92364.1			Epitope #39: NVKGTDFFNVHK	0
AHLA											HLA-B*58:01	1	11	20	10	LFMKVHNFHW	1.4	0.51	-2.28	1.91	-0.37	190.1		87	LFMKVHNFHW	-0.75	Non-Toxin	0.04	0.08	-1.08	2	1358.78	PROBABLE ALLERGEN	0.7			immunoglobulin heavy chain variable region [Homo sapiens]	Homo sapiens	23.5	23.5	0.55	13	1	119	XAI72028.1			Epitope #40: QADAIVLFM	0
											HLA-B*58:01	1	12	20	9	FMKVHNFHW	1.4	0.41	-2.19	1.82	-0.38	156.5		88	FMKVHNFHW	-0.74	Non-Toxin	-0.02	-0.33	-1	2	1245.6	PROBABLE ALLERGEN	0.72		KVHNFHWNVK	immunoglobulin heavy chain variable region [Homo sapiens]	Homo sapiens	23.5	23.5	0.5	16	1	139	UKB92364.1			Epitope #41: QADAIVLFMKV	0
											HLA-A*11:01	2	5	15	11	KTSFHSKDIFK	0.93	0.24	-1.55	1.18	-0.38	35.7		89	KTSFHSKDIFK	-1.04	Non-Toxin	-0.29	-0.96	0.45	2.5	1337.69	PROBABLE NON-ALLERGEN	0.7			cross-reactive anti-SARS-CoV-2 immunoglobulin heavy chain variable region [Homo sapiens]	Homo sapiens	23.5	23.5	0.5	16	1	139	UKB92364.1			Epitope #42: QADAIVLFMKVHNF	0
>WP_316473512.1 DNA starvation/stationary phase protection protein [Helicobacter pylori]											HLA-A*30:01	2	7	15	9	SFHSKDIFK	0.93	0.32	-1.64	1.25	-0.39	43.2		90	SFHSKDIFK	-0.99	Non-Toxin	-0.21	-0.67	0.26	1.5	1108.38	PROBABLE NON-ALLERGEN	0.76			immunoglobulin heavy chain variable region [Homo sapiens]	Homo sapiens	23.5	23.5	0.5	16	1	119	XAI72028.1			Epitope #43: SFHSKDIFK	0.6031
MKTFEILKHLQADAIVLFMKVHNFHWNVKGTDFFNVHKATEEIYEEFADMFDDLAERIVQLGHHPLVTLS											HLA-B*58:01	1	13	20	8	MKVHNFHW	1.4	0.41	-2.26	1.82	-0.44	182.1		91	MKVHNFHW	-0.95	Non-Toxin	-0.1	-0.73	-0.81	2	1098.41	PROBABLE ALLERGEN	0.75		KVHNFHWNVKGTDF	immunoglobulin heavy chain junction region [Homo sapiens]	Homo sapiens	23.1	23.1	0.35	31	1	16	MBN4395476.1			Epitope #44: TSFHSKDIFK	0.1351
EALKLTRVKEETKTSFHSKDIFKEILGDYKHLEKEFKELSNTAEKEGDKVTVTYADDQLAKLQKSIWMLE											HLA-B*08:01	1	12	22	11	FMKVHNFHWNV	1.05	0.17	-1.68	1.22	-0.46	48.1		92	FMKVHNFHWNV	-0.87	Non-Toxin	-0.02	-0.21	-0.94	2	1458.87	PROBABLE ALLERGEN	0.69			immunoglobulin heavy chain variable region [Homo sapiens]	Homo sapiens	23.5	23.5	0.35	34	1	98	XAI72033.1			Epitope #45: TVTYADDQL	0
AHLS											HLA-B*58:01	1	8	20	13	AIVLFMKVHNFHW	1.4	0.48	-2.35	1.88	-0.47	223.6		93	AIVLFMKVHNFHW	-0.83	Non-Toxin	0.15	0.87	-1.12	2	1642.2	PROBABLE NON-ALLERGEN	0.63			immunoglobulin G4 heavy chain variable region [Homo sapiens]	Homo sapiens	23.5	23.5	0.35	34	1	106	AFI81097.1			Epitope #46: VLFMKVHNFHW	0
											HLA-A*02:01	1	4	15	12	LQADAIVLFMKV	0.96	0.17	-1.6	1.13	-0.47	39.8		94	LQADAIVLFMKV	-0.85	Non-Toxin	0.14	1.49	-0.58	0	1347.86	PROBABLE NON-ALLERGEN	0.66		LFMKVHNFHWNV	glutathione peroxidase 3 isoform 1 precursor [Homo sapiens]	Homo sapiens	27.4	27.4	0.91	1	0.5714	226	NP_002075.2			Epitope #47: VLFMKVHNFHWNV	0.0784
											HLA-A*02:01	1	12	22	11	FMKVHNFHWNV	1.05	0.17	-1.73	1.22	-0.51	54.2		95	FMKVHNFHWNV	-0.87	Non-Toxin	-0.02	-0.21	-0.94	2	1458.87	PROBABLE ALLERGEN	0.69			glutathione peroxidase 3 isoform 1 precursor [Homo sapiens]	Homo sapiens	27.4	27.4	0.91	1	0.5714	226	NP_002075.2			Epitope #48: VLFMKVHNFHWNVK	0.1351
>WP_309256316.1 DNA starvation/stationary phase protection protein [Helicobacter pylori]											HLA-A*68:02	1	21	30	10	NVKGTDFFNV	0.92	0.19	-1.65	1.1	-0.54	44.4		96	NVKGTDFFNV	-0.69	Non-Toxin	-0.08	-0.15	-0.2	0	1140.4	PROBABLE NON-ALLERGEN	0.7			glutathione peroxidase [Homo sapiens]	Homo sapiens	27.4	27.4	0.91	1	0.5714	226	BAA00525.1			Epitope set	0.9746
MKTFEILKHLQADAIVLFMKVHNFHWNVKGTDFFNVHKATEEIYEEFADMFDDLAERIAQLGHHPLVTLS											HLA-B*44:02	1	6	20	15	ADAIVLFMKVHNFHW	1.4	0.3	-2.25	1.7	-0.55	178.2		97	ADAIVLFMKVHNFHW	-0.77	Non-Toxin	0.1	0.64	-0.81	1	1828.39	PROBABLE NON-ALLERGEN	0.63		LKHLQADAIVL	nucleoporin 205kDa, isoform CRA_b [Homo sapiens]	Homo sapiens	23.1	39.5	1	28	0.7778	2014	EAW83856.1			+ : restricted
EALKLTRVKEETKTSFHSKDIFKEILDDYKHLEKEFKELSNTAEKEGDKVTVTYADDQLAKLQKSIWMLQ											HLA-A*02:01	1	9	22	14	IVLFMKVHNFHWNV	1.05	0.28	-1.9	1.33	-0.56	78.7		98	IVLFMKVHNFHWNV	-0.88	Non-Toxin	0.11	0.73	-1.1	2	1784.38	PROBABLE NON-ALLERGEN	0.66			Nucleoporin 205kDa [Homo sapiens]	Homo sapiens	23.1	39.5	1	28	0.7778	2012	AAI36625.1			- : not restricted
AHLS											HLA-A*32:01	1	14	22	9	KVHNFHWNV	1.05	0.27	-1.91	1.32	-0.58	80.9		99	KVHNFHWNV	-0.93	Non-Toxin	-0.12	-0.78	-0.72	2	1180.47	PROBABLE ALLERGEN	0.71			nuclear pore complex protein Nup205 isoform 1 [Homo sapiens]	Homo sapiens	23.1	39.5	1	28	0.7778	2012	NP_055950.2			shaded column : genotypic frequency of this allele is 0 (zero)
											HLA-A*30:01	1	12	23	12	FMKVHNFHWNVK	1.1	0.23	-1.94	1.34	-0.6	86.3		100	FMKVHNFHWNVK	-0.83	Non-Toxin	-0.11	-0.52	-0.61	3	1587.06	PROBABLE NON-ALLERGEN	0.63		LQADAIVLFMK	cell cycle checkpoint control protein RAD9B isoform a [Homo sapiens]	Homo sapiens	25.7	25.7	0.81	3.4	0.8889	429	NP_689655.3
											HLA-A*31:01	1	12	23	12	FMKVHNFHWNVK	1.1	0.23	-1.95	1.34	-0.61	88.7		101	FMKVHNFHWNVK	-0.83	Non-Toxin	-0.11	-0.52	-0.61	3	1587.06	PROBABLE NON-ALLERGEN	0.63			RecName: Full=Cell cycle checkpoint control protein RAD9B; AltName: Full=DNA repair exonuclease rad9 homolog B; Short=hRAD9B [Homo sapiens]	Homo sapiens	25.7	25.7	0.81	3.4	0.8889	426	Q6WBX8.2			Coverage of Individual Epitope in South East Asia
>WP_286465478.1 DNA starvation/stationary phase protection protein [Helicobacter pylori]											HLA-A*11:01	1	3	14	12	HLQADAIVLFMK	1	0.2	-1.81	1.2	-0.61	64.4		102	HLQADAIVLFMK	-0.64	Non-Toxin	0.07	0.88	-0.5	0.5	1385.87	PROBABLE NON-ALLERGEN	0.69			cell cycle checkpoint control protein RAD9B isoform d [Homo sapiens]	Homo sapiens	25.7	25.7	0.81	3.4	0.8889	417	NP_001273464.1			Epitope	Coverage
MKTFEILKHLQADAIVLFMKVHNFHWNVKGTDFFNVHKATEEIYEEFADMFDDLAERIVQLGHHPLVTLT											HLA-B*53:01	1	9	20	12	IVLFMKVHNFHW	1.4	0.53	-2.56	1.93	-0.62	359.9		103	IVLFMKVHNFHW	-0.74	Non-Toxin	0.14	0.79	-1.18	2	1571.11	PROBABLE NON-ALLERGEN	0.64		LQADAIVLFMKV	cell cycle checkpoint control protein RAD9B isoform a [Homo sapiens]	Homo sapiens	25.7	25.7	0.75	4.1	0.8889	429	NP_689655.3				Class I
EALKLTRVKEETKTSFHSKDIFKEILEDYKHLEKEFKELSNTAEKEGDKVTVTYADDQLVKLQKSIWMLQ											HLA-A*30:01	1	9	23	15	IVLFMKVHNFHWNVK	1.1	0.35	-2.09	1.45	-0.64	122.7		104	IVLFMKVHNFHWNVK	-0.86	Non-Toxin	0.03	0.42	-0.83	3	1912.57	PROBABLE ALLERGEN	0.64			RecName: Full=Cell cycle checkpoint control protein RAD9B; AltName: Full=DNA repair exonuclease rad9 homolog B; Short=hRAD9B [Homo sapiens]	Homo sapiens	25.7	25.7	0.75	4.1	0.8889	426	Q6WBX8.2			Epitope #1: ADAIVLFMKVHNFHW	0.0368
AHLA											HLA-A*11:01	1	5	14	10	QADAIVLFMK	1	0.18	-1.82	1.17	-0.65	65.8		105	QADAIVLFMK	-0.83	Non-Toxin	0.07	0.99	-0.37	0	1135.53	PROBABLE ALLERGEN	0.71			cell cycle checkpoint control protein RAD9B isoform d [Homo sapiens]	Homo sapiens	25.7	25.7	0.75	4.1	0.8889	417	NP_001273464.1			Epitope #2: AEKEGDKV	0.0461
											HLA-A*30:01	1	21	32	12	NVKGTDFFNVHK	1.23	0.25	-2.14	1.49	-0.65	137.4		106	NVKGTDFFNVHK	-0.99	Non-Toxin	-0.19	-0.72	0.04	1.5	1405.75	PROBABLE NON-ALLERGEN	0.66		NFHWNVKGTDFF	immunoglobulin heavy chain junction region [Homo sapiens]	Homo sapiens	23.1	23.1	0.41	23	1	16	MBN4395476.1			Epitope #3: AIVLFMKV	0.0631
											HLA-A*02:06	1	8	15	8	AIVLFMKV	0.96	0.23	-1.84	1.19	-0.66	69.5		107	AIVLFMKV	-0.88	Non-Toxin	0.29	2.41	-0.99	1	920.34	PROBABLE NON-ALLERGEN	0.77			immunoglobulin heavy chain junction region [Homo sapiens]	Homo sapiens	21.8	21.8	0.5	49	1	10	MBN4518152.1			Epitope #4: AIVLFMKVHNFHW	0.1445
>WP_286446778.1 DNA starvation/stationary phase protection protein [Helicobacter pylori]											HLA-A*23:01	1	9	20	12	IVLFMKVHNFHW	1.4	0.53	-2.59	1.93	-0.66	388.3		108	IVLFMKVHNFHW	-0.74	Non-Toxin	0.14	0.79	-1.18	2	1571.11	PROBABLE NON-ALLERGEN	0.64			immunoglobulin heavy chain junction region [Homo sapiens]	Homo sapiens	21.8	21.8	0.5	78	1	18	MBN4321503.1			Epitope #5: AIVLFMKVHNFHWNV	0.2092
MKTFEILKHLQADAIVLFMKVHNFHWNVKGTDFFNVHKATEEIYEEFADMFDDLAERIVQLGHHPLVTLS											HLA-A*02:06	1	12	22	11	FMKVHNFHWNV	1.05	0.17	-1.91	1.22	-0.69	81.3		109	FMKVHNFHWNV	-0.87	Non-Toxin	-0.02	-0.21	-0.94	2	1458.87	PROBABLE ALLERGEN	0.69		NVHKATEEIY	kinesin family member 13A [Homo sapiens]	Homo sapiens	24.4	40.7	0.9	7.9	0.7778	1845	KAI2540968.1			Epitope #6: DAIVLFMKV	0.0008
EAIKLTRVKEETKTSFHSKDIFKEILEDYKHLEKEFKELSNTAEKEGDKVTVTYADDQLAKLQKSIWMLQ											HLA-B*57:01	1	7	20	14	DAIVLFMKVHNFHW	1.4	0.37	-2.46	1.77	-0.69	289.9		110	DAIVLFMKVHNFHW	-0.86	Non-Toxin	0.08	0.56	-0.83	1	1757.3	PROBABLE NON-ALLERGEN	0.67			kinesin-like protein RBKIN1 [Homo sapiens]	Homo sapiens	24.4	40.7	0.9	7.9	0.7778	1805	AAG38890.1			Epitope #7: DAIVLFMKVHNFHW	0.1457
AHLS											HLA-A*03:01	1	9	23	15	IVLFMKVHNFHWNVK	1.1	0.35	-2.16	1.45	-0.71	145.1		111	IVLFMKVHNFHWNVK	-0.86	Non-Toxin	0.03	0.42	-0.83	3	1912.57	PROBABLE ALLERGEN	0.64			kinesin-like protein KIF13A isoform a [Homo sapiens]	Homo sapiens	24.4	40.7	0.9	7.9	0.7778	1805	NP_071396.4			Epitope #8: DFFNVHKATEEIY	0
											HLA-A*68:02	1	16	30	15	HNFHWNVKGTDFFNV	0.92	0.1	-1.74	1.02	-0.73	55.4		112	HNFHWNVKGTDFFNV	-0.71	Non-Toxin	-0.09	-0.63	-0.58	1	1862.26	PROBABLE ALLERGEN	0.67		NVKGTDFFNV	U58 [Homo sapiens]	Homo sapiens	23.5	23.5	0.6	16	1	772	AMD82190.1			Epitope #9: EETKTSFHSKDI	0.002
											HLA-B*15:01	1	12	20	9	FMKVHNFHW	1.4	0.41	-2.56	1.82	-0.74	359.9		113	FMKVHNFHW	-0.74	Non-Toxin	-0.02	-0.33	-1	2	1245.6	PROBABLE ALLERGEN	0.72			immunoglobulin heavy chain junction region [Homo sapiens]	Homo sapiens	22.7	22.7	0.9	27	0.5	18	MBN4321503.1			Epitope #10: EETKTSFHSKDIF	0.0804
>WP_286445704.1 DNA starvation/stationary phase protection protein [Helicobacter pylori]											HLA-A*31:01	1	11	23	13	LFMKVHNFHWNVK	1.1	0.33	-2.18	1.43	-0.75	150.7		114	LFMKVHNFHWNVK	-0.84	Non-Toxin	-0.06	-0.18	-0.7	3	1700.24	PROBABLE ALLERGEN	0.65			immunoglobulin heavy chain junction region [Homo sapiens]	Homo sapiens	22.7	22.7	0.9	27	0.5	18	MBN4321502.1			Epitope #11: ETKTSFHSK	0.382
MKTSEILKHLQADAIVLFMKVHNFHWNVKGTDFFNVHKATEEIYEEFADMFDDLAERIVQLGHHPLVTLT											HLA-A*68:01	1	16	23	8	HNFHWNVK	1.1	0.17	-2.04	1.27	-0.77	110.1		115	HNFHWNVK	-0.74	Non-Toxin	-0.21	-1.4	-0.62	2	1081.32	PROBABLE ALLERGEN	0.77		NVKGTDFFNVHK	U58 [Homo sapiens]	Homo sapiens	23.5	23.5	0.5	24	1	772	AMD82190.1			Epitope #12: ETKTSFHSKDIFK	0.382
EALKLTRVKEETKTSFHSKDIFKEILEDYKHLEKEFKELSNTAEKEGDKVTVTYADDQLAKLQKSIWMLQ											HLA-A*31:01	1	14	22	9	KVHNFHWNV	1.05	0.27	-2.11	1.32	-0.79	130.2		116	KVHNFHWNV	-0.93	Non-Toxin	-0.12	-0.78	-0.72	2	1180.47	PROBABLE ALLERGEN	0.71			immunoglobulin heavy chain junction region [Homo sapiens]	Homo sapiens	22.7	22.7	0.75	37	0.5	18	MBN4321503.1			Epitope #13: FFNVHKATEEIY	0.1567
AHLA											HLA-A*03:01	1	3	14	12	HLQADAIVLFMK	1	0.2	-1.99	1.2	-0.79	97.7		117	HLQADAIVLFMK	-0.64	Non-Toxin	0.07	0.88	-0.5	0.5	1385.87	PROBABLE NON-ALLERGEN	0.69			immunoglobulin heavy chain junction region [Homo sapiens]	Homo sapiens	22.7	22.7	0.75	37	0.5	18	MBN4321502.1			Epitope #14: FMKVHNFHWNVK	0.0584
											HLA-B*57:01	1	8	20	13	AIVLFMKVHNFHW	1.4	0.48	-2.69	1.88	-0.82	495.3		118	AIVLFMKVHNFHW	-0.83	Non-Toxin	0.15	0.87	-1.12	2	1642.2	PROBABLE NON-ALLERGEN	0.63		QADAIVLFM	cell cycle checkpoint control protein RAD9B isoform a [Homo sapiens]	Homo sapiens	24.8	24.8	0.77	4.5	1	429	NP_689655.3			Epitope #15: GTDFFNVHK	0.3656
											HLA-A*02:01	1	8	22	15	AIVLFMKVHNFHWNV	1.05	0.23	-2.12	1.28	-0.84	130.9		119	AIVLFMKVHNFHWNV	-0.95	Non-Toxin	0.12	0.8	-1.06	2	1855.47	PROBABLE NON-ALLERGEN	0.64			RecName: Full=Cell cycle checkpoint control protein RAD9B; AltName: Full=DNA repair exonuclease rad9 homolog B; Short=hRAD9B [Homo sapiens]	Homo sapiens	24.8	24.8	0.77	4.5	1	426	Q6WBX8.2			Epitope #16: GTDFFNVHKATEEIY	0.021
											HLA-A*31:01	2	5	15	11	KTSFHSKDIFK	0.93	0.24	-2.02	1.18	-0.84	104.3		120	KTSFHSKDIFK	-1.04	Non-Toxin	-0.29	-0.96	0.45	2.5	1337.69	PROBABLE NON-ALLERGEN	0.7			cell cycle checkpoint control protein RAD9B isoform d [Homo sapiens]	Homo sapiens	24.8	24.8	0.77	4.5	1	417	NP_001273464.1			Epitope #17: HLQADAIVLFM	0.1511
											HLA-A*30:01	1	11	23	13	LFMKVHNFHWNVK	1.1	0.33	-2.28	1.43	-0.85	189.1		121	LFMKVHNFHWNVK	-0.84	Non-Toxin	-0.06	-0.18	-0.7	3	1700.24	PROBABLE ALLERGEN	0.65		QADAIVLFMKV	cell cycle checkpoint control protein RAD9B isoform a [Homo sapiens]	Homo sapiens	24.8	24.8	0.63	6.9	1	429	NP_689655.3			Epitope #18: HLQADAIVLFMK	0.375
											HLA-B*40:02	3	4	18	15	KEGDKVTVTYADDQL	1.45	0.26	-2.59	1.71	-0.88	392.5		122	KEGDKVTVTYADDQL	-0.96	Non-Toxin	-0.27	-0.96	0.65	-2	1682.03	PROBABLE NON-ALLERGEN	0.6			RecName: Full=Cell cycle checkpoint control protein RAD9B; AltName: Full=DNA repair exonuclease rad9 homolog B; Short=hRAD9B [Homo sapiens]	Homo sapiens	24.8	24.8	0.63	6.9	1	426	Q6WBX8.2			Epitope #19: HLQADAIVLFMKV	0.2092
											HLA-A*31:01	2	7	15	9	SFHSKDIFK	0.93	0.32	-2.15	1.25	-0.91	142.7		123	SFHSKDIFK	-0.99	Non-Toxin	-0.21	-0.67	0.26	1.5	1108.38	PROBABLE NON-ALLERGEN	0.76			cell cycle checkpoint control protein RAD9B isoform d [Homo sapiens]	Homo sapiens	24.8	24.8	0.63	6.9	1	417	NP_001273464.1			Epitope #20: HWNVKGTDFFNVHK	0.0469
											HLA-A*03:01	2	6	15	10	TSFHSKDIFK	0.93	0.3	-2.14	1.24	-0.91	138.9		124	TSFHSKDIFK	-1.06	Non-Toxin	-0.21	-0.67	0.19	1.5	1209.5	PROBABLE NON-ALLERGEN	0.73		QADAIVLFMKVHNF	cell cycle checkpoint control protein RAD9B isoform c [Homo sapiens]	Homo sapiens	24.8	24.8	0.5	12	1	259	NP_001273462.1			Epitope #21: IVLFMKVHNFHW	0.0206
											HLA-A*30:01	2	3	11	9	ETKTSFHSK	0.94	0.03	-1.88	0.98	-0.91	76.6		125	ETKTSFHSK	-1.07	Non-Toxin	-0.39	-1.63	0.64	1.5	1064.28	PROBABLE NON-ALLERGEN	0.73			unnamed protein product [Homo sapiens]	Homo sapiens	24.8	24.8	0.5	12	1	259	BAC05138.1			Epitope #22: IVLFMKVHNFHWNV	0.2099
											HLA-B*44:03	1	6	20	15	ADAIVLFMKVHNFHW	1.4	0.3	-2.61	1.7	-0.91	409.9		126	ADAIVLFMKVHNFHW	-0.77	Non-Toxin	0.1	0.64	-0.81	1	1828.39	PROBABLE NON-ALLERGEN	0.63			unnamed protein product [Homo sapiens]	Homo sapiens	24.8	24.8	0.5	12	1	271	BAB71704.1			Epitope #23: KEGDKVTVTY	0.0368
											HLA-A*68:02	1	9	22	14	IVLFMKVHNFHWNV	1.05	0.28	-2.26	1.33	-0.92	180.1		127	IVLFMKVHNFHWNV	-0.88	Non-Toxin	0.11	0.73	-1.1	2	1784.38	PROBABLE NON-ALLERGEN	0.66		SFHSKDIFK	diacylglycerol kinase iota isoform X1 [Homo sapiens]	Homo sapiens	23.1	23.1	0.77	18	0.8571	1096	XP_047276976.1			Epitope #24: KEGDKVTVTYADDQL	0.2874
											HLA-B*40:02	3	2	11	10	AEKEGDKVTV	1.29	0.14	-2.39	1.44	-0.95	245.2		128	AEKEGDKVTV	-0.86	Non-Toxin	-0.29	-0.92	1.11	-1	1075.32	PROBABLE ALLERGEN	0.7			diacylglycerol kinase iota isoform 5 [Homo sapiens]	Homo sapiens	23.1	23.1	0.77	18	0.8571	1078	NP_001375021.1			Epitope #25: KGTDFFNVHK	0.0469
											HLA-B*40:01	3	4	18	15	KEGDKVTVTYADDQL	1.45	0.26	-2.67	1.71	-0.96	464.2		129	KEGDKVTVTYADDQL	-0.96	Non-Toxin	-0.27	-0.96	0.65	-2	1682.03	PROBABLE NON-ALLERGEN	0.6			diacylglycerol kinase iota isoform 1 [Homo sapiens]	Homo sapiens	23.1	23.1	0.77	18	0.8571	1065	NP_004708.1			Epitope #26: KHLQADAIVL	0.082
											HLA-A*68:01	1	24	32	9	GTDFFNVHK	1.23	0.08	-2.28	1.31	-0.96	189.1		130	GTDFFNVHK	-1.23	Non-Toxin	-0.12	-0.6	-0.13	0.5	1064.29	PROBABLE NON-ALLERGEN	0.76		TSFHSKDIFK	tripartite motif-containing protein 49C isoform X2 [Homo sapiens]	Homo sapiens	24	24	0.9	11	0.7778	446	XP_024304424.1			Epitope #27: KHLQADAIVLF	0.0475
											HLA-A*31:01	1	9	23	15	IVLFMKVHNFHWNVK	1.1	0.35	-2.42	1.45	-0.97	261.6		131	IVLFMKVHNFHWNVK	-0.86	Non-Toxin	0.03	0.42	-0.83	3	1912.57	PROBABLE ALLERGEN	0.64			diacylglycerol kinase iota isoform X1 [Homo sapiens]	Homo sapiens	23.1	23.1	0.7	23	0.8571	1096	XP_047276976.1			Epitope #28: KTSFHSKDIFK	0.412
											HLA-A*68:01	1	5	14	10	QADAIVLFMK	1	0.18	-2.14	1.17	-0.97	138.9		132	QADAIVLFMK	-0.83	Non-Toxin	0.07	0.99	-0.37	0	1135.53	PROBABLE ALLERGEN	0.71			diacylglycerol kinase iota isoform 5 [Homo sapiens]	Homo sapiens	23.1	23.1	0.7	23	0.8571	1078	NP_001375021.1			Epitope #29: KVHNFHWNV	0.0438
											HLA-A*68:01	1	9	23	15	IVLFMKVHNFHWNVK	1.1	0.35	-2.43	1.45	-0.98	267.3		133	IVLFMKVHNFHWNVK	-0.86	Non-Toxin	0.03	0.42	-0.83	3	1912.57	PROBABLE ALLERGEN	0.64		TVTYADDQL	immunoglobulin light chain [Homo sapiens]	Homo sapiens	25.2	25.2	0.88	3.2	0.875	236	UZG89671.1			Epitope #30: KVHNFHWNVK	0.4081
											HLA-A*68:02	1	14	22	9	KVHNFHWNV	1.05	0.27	-2.32	1.32	-1	209.6		134	KVHNFHWNV	-0.93	Non-Toxin	-0.12	-0.78	-0.72	2	1180.47	PROBABLE ALLERGEN	0.71			immunoglobulin lambda 6 light chain [Homo sapiens]	Homo sapiens	25.2	25.2	0.88	3.2	0.875	216	QCR98081.1			Epitope #31: KVHNFHWNVKGTDF	0.0056
											HLA-A*11:01	1	4	14	11	LQADAIVLFMK	1	0.23	-2.25	1.23	-1.02	176.2		135	LQADAIVLFMK	-0.72	Non-Toxin	0.11	1.25	-0.5	0	1248.71	PROBABLE NON-ALLERGEN	0.7			immunoglobulin lambda light chain VLJ region [Homo sapiens]	Homo sapiens	25.2	25.2	0.88	3.3	0.875	112	BAC01656.1			Epitope #32: LFMKVHNFHWNV	0.4503
											HLA-A*31:01	1	10	23	14	VLFMKVHNFHWNVK	1.1	0.29	-2.41	1.39	-1.02	257.4		136	VLFMKVHNFHWNVK	-0.98	Non-Toxin	-0.02	0.13	-0.76	3	1799.39	PROBABLE NON-ALLERGEN	0.62		VLFMKVHNFHW	glutathione peroxidase 3 isoform 2 precursor [Homo sapiens]	Homo sapiens	24	24	0.9	14	0.5385	235	NP_001316719.1			Epitope #33: LKHLQADAIVL	0.082
											HLA-A*03:01	2	5	15	11	KTSFHSKDIFK	0.93	0.24	-2.2	1.18	-1.02	157.3		137	KTSFHSKDIFK	-1.04	Non-Toxin	-0.29	-0.96	0.45	2.5	1337.69	PROBABLE NON-ALLERGEN	0.7			glutathione peroxidase 3 isoform 1 precursor [Homo sapiens]	Homo sapiens	24	24	0.9	14	0.5385	226	NP_002075.2			Epitope #34: LQADAIVLFMK	0.3656
[truncated: 74 more rows]
[truncated: 26 more columns]

## Sheet: VF_Urease UreG
Urease NCBI results		Urease Clustal Omega results				Urease PVS Results											Urease Post Translational Modification / Processing		Urease IEDB Filtered Results (522 out of 54289)													Urease Toxicity Results										Urease Allergenicity Results (Sorted to Show Probable Non-Allergens)
[truncated: 522 more rows]
[truncated: 47 more columns]

[truncated: 2 more sheets: VF_SabA, Summary]
